# Supplementary material for: Prognostic Significance of Ribosome-related Genes Signature in Diffuse Large B Cell Lymphoma
Source: J Cancer. 2023 Jan 22;14(3):403–16. doi: 10.7150/jca.80926 (PMC9969582; doi:10.7150/jca.80926)
Supplement: Supplementary file 2 — Supplementary table. [file jcav14p0403s2.xlsx]

## Sheet: Ribosome-related genes
gene_name
CEP104
ZNF613
MPND
SNAPC5
RPS2P32
CBS
CD3G
SGSH
RHAG
STAR
AMPD3
TYRP1
IL1A
RPL3
RPL12
RPL26
RPL31
RPS17
BFSP1
CIRBP
DNASE2
EIF2S3
IFRD1
IGBP1
AARS1
ATF4
C5
CEBPG
CSNK2A2
CTH
DCN
EEF2
GARS1
MYL5
PRKAG1
PRKCZ
PVALB
RPS2
THRA
TIMP4
PDE8B
JRKL
BAG1
EPRS1
CCL20
IGDCC3
FGB
GCHFR
GFI1
LCK
MLANA
HLA-E
MT1F
CRTAP
SARS1
MTHFD2
RBM3
LAPTM5
RPL10A
SLCO2B1
SCRG1
SIX6
PGLS
NUPR1
MACROD1
HERPUD1
NLGN1
NOP53
METTL9
BOLA1
AIG1
MRNIP
ZNF581
KRCC1
DET1
OGDHL
LARP6
ELAC1
TMPRSS4
PRTFDC1
NIPAL3
GDF3
ZNF490
SCUBE2
RPL36A
XK
TRIB3
CCNB1IP1
MID1IP1
ZNF277
SMOC2
FANCF
PER2
LENG1
C1orf54
ZFAND1
DENND2D
TCF7L1
ARHGAP24
SESN2
NOA1
TMEM79
ZBED3
ARHGAP9
HCAR1
SPSB2
ABHD14B
ZNF658
RPL34
RCSD1
NOSTRIN
CLIC6
PSAT1
B3GALT6
NEURL2
SIRPA
GPT2
HELQ
TPCN2
ZFP62
AK7
PYCR1
CAST
P2RY2
VMO1
EEF2KMT
CALHM6
SCLY
API5
SND1-IT1
TMC8
ANKRD42-DT
ZSCAN30
TTC39A
ASRGL1
TBX18
FAM215B
BMS1P1
SOD2
ANXA1
PDE4C
POLR2A
CDC6
CDC20
GP2
CCN1
IL12RB2
CTPS1
EGR1
GCLM
HCK
TNPO1
LIMK1
LRP3
TACSTD2
MAD2L1
MYBL2
NEK2
NRAS
PCNA
PNN
PSMA2
PSMA3
SNRPA1
SPARC
ELOA
TFRC
H3C8
AURKA
CTNNAL1
TNFSF14
IER3
KYNU
EIF2S1
GNG11
MED17
BUB1
CALR
FAP
GALNT2
GALNT3
RAB27A
NDUFA9
NDUFAB1
FOS
H1-2
HSPA5
HSP90AA1
PCMT1
RAMP1
PTTG2
IL24
CEP43
LSM6
TEP1
DKK1
CORO1C
RABGEF1
DLGAP5
FAM3C
NEDD4L
ATL3
WWTR1
GMNN
PDGFC
PCYOX1
HACD3
CBX3
RASIP1
NLRP2
PHIP
PLEKHB2
EBLN2
NDC1
ASPM
ALG13
PBK
STAG3L1
EIF5A2
SPC25
H2AC8
PTBP2
SPCS3
SPHK1
CERK
OGFRL1
PDZD7
PIF1
DNAL1
CCNB1
PPP1R12B
PRAC1
TUBB6
RAX2
MIR22HG
MPP4
PURB
YIF1B
MAPK1
NACC2
NUF2
GGT6
IFNLR1
UBR7
SMOX
ILDR1
ANKK1
ERC2-IT1
PIK3R1
PIK3CA
PRKCA
EIF4A2
GHR
PTEN
AKT1
MAPK3
EIF4G2
EIF4E
MKNK1
EIF4G1
EIF4G3
PDK2
EIF4A1
PDPK1
MAPK14
PABPC1
PRKCB
RPS6KB1
EIF4EBP1
MTOR
IRS1
EIF3A
VHL
NOS3
VEGFA
EIF2B4
SHC1
HRAS
FLT1
EIF2B3
ARNT
HIF1A
EIF1AX
EIF2B1
ELAVL1
FLT4
KDR
PIK3CG
PLCG1
EIF2B5
EIF2S2
EIF1
EIF2B2
CNOT7
SIGLEC10
CLSPN
SERPINA9
DTYMK
SBDS
ETS1
HNRNPM
HINT1
FBXO28
ZNF451
FAR1
KDSR
PIGW
RDH13
ZCCHC10
YTHDF3
TARDBP
ATP6V0E1
HSP90B1
PHB
UBE2L3
SRSF11
RAN
SRSF2
BZW1
HSPA1A
PAFAH1B1
ZNF207
NOP56
DNAJA1
OGA
PALLD
PPIB
RBM4
TXNIP
ANP32A
PSMF1
PSMC2
BCLAF1
PSMA7
NUDC
AMD1
PSMD1
PSMD13
DDX1
PSMC3
EBNA1BP2
CCT6A
RARS1
SNRPC
UBAP2L
WDR77
CUL4A
TIA1
GRSF1
PFDN1
TSN
SAMM50
ETF1
NME1
CYB5B
PNP
PSMC6
PGRMC2
TWF1
RRM2
CDK2AP1
GNL2
NASP
BIRC5
ADSL
FARSA
NUP133
GBP1
STAG1
SENP6
UBE2K
BASP1
KLF10
DNAJC7
DHX9
GTF2H1
DDX46
ELP1
GMFB
SNRPD3
HSPA1B
ENSA
MANF
SERTAD2
STK17A
UMPS
FOXO1
DNTTIP2
DRG1
NDUFB7
CNPY2
OAS1
CRYZ
DYRK2
BAG5
TXNDC9
CUL2
MGAT2
SLC11A2
RABEPK
IFIT1
TFAM
CNOT4
CEBPZ
UGDH
MET
WBP4
SKP2
RFC2
PUM3
TDG
HCCS
DNAJB4
BLZF1
CYBB
LCMT2
LARS2
ZWINT
IRF8
RFC3
RRP9
RBM14
MT1X
MRPS12
MED7
POLA2
CSTF2
CDC25A
KIF23
USP6NL
FEN1
RHOH
GNL3L
CCNE2
FPGT
KMO
ZBTB24
GPR183
GEMIN4
RUNX1T1
GSPT2
DLEU1
CD86
DDX18
NOLC1
POLE2
GINS1
KIF14
AIM2
POLR3G
MAP3K7
HSPH1
GLMN
LTB
CENPI
ABCF2
BLNK
PQBP1
SP140
CITED2
EIF5
TNFAIP8
PDIA6
SRSF3
SAP18
PSMB5
POLE3
SRSF1
SRI
NXF1
ILF3
SEPHS1
EIF3J
PPIG
DNAJB6
H3-3B
UFD1
CENPF
EMG1
ISCA1
POLR1C
MAX
EIF4E2
BAG2
IFI35
UTP3
PSMC5
NCBP1
ICE1
CHUK
ERAP1
PAN2
ATR
AIMP2
TLR1
AP4S1
TANK
USP15
FCGR2B
HSPA4
CASP1
MRPS11
KPNA2
IPO5
STIP1
RBM25
PMPCA
TUBA4A
FAM98A
METTL13
AZIN1
FLAD1
STX7
WWP1
DHX29
TSFM
NUP160
PAPOLA
ASCC3
FUBP3
RRP1B
FUBP1
KLC1
TTI1
CSTF2T
TBC1D9
SGMS1
RANBP6
DNAJC9
KRT10
RPP40
PPWD1
KPNB1
HLA-DPA1
OIP5
RBM8A
METAP2
MYBL1
LARP4
MTMR4
NOP2
RSC1A1
RRP15
TPR
FMR1
DLEU2
ATP2B1
DAAM1
SEC23IP
FASTKD2
EIF3JP1
HLA-DMA
IDE
CNDP2
ADI1
SYNCRIP
CDC27
TRAPPC4
DYNC1LI1
ASNSD1
MRPL15
PRPF38B
UFM1
DCTPP1
RBM22
LANCL2
GTPBP4
GALNT7
CDK5RAP1
NAV2
USP16
ABT1
RPF1
XPO4
APTX
CHORDC1
DTL
TWNK
HEATR1
RINT1
PLEKHF2
CHCHD7
SDF2L1
RAB29
FBXO5
WDR3
PAK1IP1
MAGOHB
MRPS17
MANEA
DDX27
GAR1
QTRT2
SH3TC1
TIPIN
PDCD5
NHLRC2
BCL11A
GEMIN6
ERCC6L
UCHL5
SGK3
CBWD1
ACKR4
MRPL20
HNRNPD
TNPO2
GTF2H2
SOAT1
TAF9B
DNAJC10
NOL11
SNHG14
SRRT
PPP4R3B
PNRC2
MRPS16
PPIL1
TMEM33
RCL1
RNF20
SLC35B3
YRDC
MRPL35
RLIM
OTUD6B
FIGNL1
SSU72
DNAJB11
SELENOK
NOP58
MRPL1
MRPS23
ZDHHC16
SLC25A19
PBRM1
TRMT10C
DDX20
TLR10
MSANTD4
COMMD5
MRPL30
PRELID1
INTS2
MRPL36
CFL2
TM2D2
SLC44A1
GPATCH4
MESD
CCAR1
DANCR
MAGT1
GFM1
MRPL32
RBMX
AK4
SRSF10
PGM2
ANAPC7
MRPL50
LSM10
UHRF1
CDK12
UBE2F
NLN
WDR36
GDAP1
CHST11
ATP6V1C1
KBTBD6
SLC30A7
IKZF5
POLR1F
ENSG00000284024
HNRNPC
AFF3
RALGPS2
IKZF1
SERBP1
GAS5
TRMT5
ZNF407
BCCIP
FRMD8
UTP15
CREM
SAMD9
MS4A1
SRSF8
COX5A
ZNF367
AP4B1
BRI3BP
KIAA1586
PDP2
SERF2
IPO11
IKBIP
CCDC85A
PLAA
PHAX
ZNF506
EMB
RNF138
CEP152
KBTBD8
SRFBP1
QRSL1
SNHG4
TRMT10A
ARL5B
PNO1
SLC30A5
BTN3A3
GANAB
THADA
BMP2K
SCARB1
NLRP11
TAGAP
SPIC
LRRC28
TUBGCP3
PPP2R5C
ASCC1
SEPTIN6
BAP1
LRRC41
CD55
MALAT1
LAMA3
CD74
TRIM69
CADPS
CAPNS1
TPP1
CALM3
WARS1
SET
GABARAP
NPC2
PRKCSH
RPL13A
PGK1
GNB1
NFE2L1
CTNNA1
SPARCL1
SCD
AHCYL1
GNB2
KDELR1
SLC3A2
SDCBP
GNAI2
PFKL
PJA2
ARHGDIA
BTG2
SREBF2
TARS1
APEH
WSB1
ENO2
ZFP36L2
PHGDH
GRK2
SQSTM1
JUNB
MARS1
NFKBIA
VAMP2
DARS1
INSIG1
PPP1R10
MARCHF6
AIP
DHCR7
ATXN2L
TBL1X
UQCRC1
ALDOC
BCKDK
KPNA1
LDLR
TRAK1
TSPO
PKN1
AMFR
LSS
MTA1
CDKN1A
CSNK1E
SLC2A3
MAPRE2
IRF1
HMGCR
ARL2
ICAM1
TNFAIP3
ACY1
DHPS
GAA
PCK2
DDIT4
POLD4
FOXK2
TGFB1
CNOT3
TLN1
GBE1
SAT1
PLEK
SORL1
ZNF318
LSP1
MPST
CAMLG
NUCB2
BCL2
JUND
DYNC2LI1
STS
R3HDM2
IRF9
DAPK3
ATP5F1D
ETHE1
CCL4
IL2RG
CD48
SIPA1
GRK3
CD37
RUNX3
PIM2
PMAIP1
ALDH6A1
NAGLU
SLC43A1
KIF21B
CD83
PHF14
CD22
ASL
RIMS3
EVI2A
BCL3
FOXN3
ASNS
AUH
CCL3
BORCS8-MEF2B
UST
RELB
SPI1
WAS
BCL2A1
SYNGR3
ZC3H11A
HMGCS1
SPIB
KCNN3
HMGA1
HERC3
MAP4K1
CCR7
CD70
PDK1
PTPN6
TNFSF9
CPNE1
LETMD1
CDK16
IL10
NFKB2
P4HA1
TMPRSS15
MAP2K3
PKP2
MAZ
PRRC2A
GPI
FGR
GATAD1
TTC3
TKT
CDC42
MAP1LC3B
CCNG1
SLC1A5
NADK
SPOP
UCP2
ESD
TRIO
NCOA3
WBP2
MSMO1
RGS16
TPM4
IGHM
ASMTL
DUSP5
KYAT3
IL10RB
SULT1A1
HNRNPUL1
CLEC2B
DBP
CD69
VLDLR
CDT1
MKRN1
LEPR
SLC7A11
GSK3B
STAT1
PIGO
SLC25A1
IDH2
FYN
MBP
FLOT1
LILRB4
ZMYM2
YWHAE
ACLY
PI4KB
P2RX5
INHBE
CDK10
ARID1A
HMG20B
DHRS7
FDFT1
PKN2
STK4
TP53
SC5D
OGFR
ZFP36L1
WNK1
NPIPB3
PTOV1
GRINA
RBFOX2
FASN
PBXIP1
LPIN1
SLC7A1
NUP210
GNS
TBC1D1
TCF4
FAM102A
NBEAL2
SECISBP2L
SUCLG2
KDM4B
CEBPB
MEF2A
STAT5B
HPCAL1
PDCD4
NF1
PPP1R14B
GM2A
NME4
SLC1A4
MEGF9
CARS1
ACKR3
CHI3L2
KDM6B
LDAF1
MFHAS1
MAP2K2
HSD17B8
SQLE
KIF3A
HSF1
TM2D1
LRBA
MINK1
ALOX5
RALA
SHMT2
TIPRL
TMC6
REXO5
POLDIP3
MAST2
CD72
CYP51A1
TAF1
RGS1
MICU1
UBXN7
AGRN
WAC
STRN4
KLHDC2
ZFAND3
SLC38A2
AAAS
FXYD5
NR1H2
NLK
FAHD2A
MAP1S
LHFPL6
TKFC
SH3GLB2
TPRA1
CTBS
PNKP
WWOX
STN1
GTPBP1
ANKRD11
RSRC1
IL21R
HELLS
MGAT4B
THAP4
ST6GALNAC4
FAM162A
PILRB
SGPP1
SERINC3
BNIP3L
ERLIN2
STX16
PIGP
AKAP13
WASF2
DCAF7
PIK3IP1
KAT8
SLC25A37
KLHL24
C19orf54
DESI2
INTS6
BCL2L11
SLC39A9
KIAA0319L
WDR33
UBXN6
CD99L2
MYLIP
DENND11
MKNK2
UACA
NAT14
ALKBH7
TRIM4
MIF4GD
GPR160
TMEM120A
DOK3
MND1
USP47
WNT10A
TLR9
CAB39
ZNF627
NEAT1
IRF2BP2
SLC44A2
PACS1
LENG8
TMED4
CYSTM1
DYNC2I2
ASAP1
GRAMD1A
HIBADH
DPP7
SHKBP1
ZDHHC5
VMP1
PPP1R18
BTBD7
NFAT5
PHF13
PPP1R9B
OIP5-AS1
NAXE
SAMD1
MYADM
GLCCI1
MAPK9
TYSND1
MIDN
METRNL
CREBRF
IFT80
TIFA
TUBE1
MARCHF9
TSTD1
SESTD1
SLC35A3
UBE2R2
DHTKD1
CNOT6L
SUSD3
CARMIL2
RBM39
TAOK1
GNA13
ALDH16A1
UHMK1
TAF15
STX17
FNIP1
POU2F2
SOCS7
GNG7
MARCHF1
MRPL2
RAB39B
GART
DDX17
DLG1
WIPF1
CAMK2D
SELENOO
WDFY1
LTN1
TOR3A
UVSSA
WASH3P
STYXL1
AP2A1
GKAP1
CMTM8
PCGF5
LRSAM1
GFI1B
SOX5
LRIG2
AURKB
ZRANB3
RNU6-1016P
BRAF
PPARA
AGPAT1
CD52
RAB11B
TAFAZZIN
AMH
PARVB
DMPK
APBB2
LPCAT4
ABHD6
HCFC1R1
TNIP2
MARK4
CALML4
SMIM27
RPUSD1
TSR3
DKC1
RPUSD2
RPUSD3
RPUSD4
EIF2D
MCTS1
PCBP2
PTBP1
SSB
CSDE1
DENR
EIF3B
EIF3D
EIF3F
DHX30
MTERF3
MRPS2
NGRN
DDX28
MPV17L2
MALSU1
NUDT16
SHQ1
KAT2B
PINX1
METTL18
RACK1
MTRES1
ASCC2
ZNF598
NEMF
MTRFR
TRIP4
ENSG00000275464
MTERF4
RPL10L
DDX3X
RPLP0P6
MDN1
RRS1
BOP1
ERAL1
VCX
RRP7A
MRPL22
EIF6
RPSA
NPM1
RPS27L
MRPS7
MRTO4
NIP7
NLE1
BRIX1
PRKDC
PPAN
DHX37
PWP2
RPL3L
RPL5
RPL6
RPL10
RPL11
RPL23A
RPL24
RPL38
RPLP0
RPS5
RPS14
RPS15
RPS19
RPS27
RPS28
C1QBP
XRCC5
EFL1
EIF2A
RPF2
TRAF7
RRP7BP
METTL15P1
MPHOSPH10
MPHOSPH6
POP7
NPM3
NSA2
C1D
MYBBP1A
RPP30
RPP38
TBL3
POP4
UTP14A
DDX52
KRR1
PWP1
RPL35
ERI2
EXOSC8
BUD23
FTSJ3
EXOSC6
PIH1D2
NSUN5P1
NOP9
DDX10
METTL15
ERCC2
FBL
LTO1
XRN2
DIS3
PDCD11
EXOSC7
WDR43
RRP12
RRP8
EXOSC2
PES1
MTREX
FRG1
DCAF13
NGDN
NSUN5P2
NOC2L
RSL1D1
MTG2
AATF
UTP25
DIMT1
UTP20
GLUL
RPL7L1
NOB1
ZCCHC4
METTL5
DROSHA
GTF3A
MRM2
DDX51
FBLL1
ISG20
NSUN4
RBIS
GTF2H5
SNU13
NUP88
NVL
PA2G4
EXOSC3
EXOSC1
NMD3
FCF1
METTL25B
UTP18
TFB1M
UTP11
RPL26L1
RSL24D1
DDX47
POP5
YTHDF2
NOP16
TRMT112
SIRT7
ESF1
WBP11
PIN4
EXOSC9
EXOSC10
YBEY
EXOSC4
DDX49
DDX56
WDR74
ZNHIT6
RRN3
WDR55
RPP25
TRMT61B
PIH1D1
HEATR3
NOL8
SDAD1
MRM3
NAT10
IMP3
LSG1
NOP10
CHD7
LYAR
NHP2
NSUN5
TSR1
WDR12
RIOK2
UTP6
EXOSC5
REXO4
WDR18
USP36
RMRP
RNASEL
ABCE1
RPL7
RPL7A
RPL27
RPL35A
RPS6
RPS7
RPS8
RPS16
RPS21
RPS24
RPS25
NSUN3
TFB2M
TENT4B
NOM1
METTL17
DDX31
NOL6
KRI1
SURF6
SUV39H1
BYSL
TSC1
XPO1
ERI3
DDX54
NOC4L
METTL16
NOL9
RBFA
MRM1
NOL10
ISG20L2
LAS1L
RIOK1
WDR75
UTP23
NIFK
CUL4B
MAK16
RIOX2
UTP4
LTV1
SLX9
RRP1
GTPBP10
NOP14
RIOK3
RRP36
TSR2
ZNF622
RPL14
ERI1
SART1
DDX21
FDXACB1
NAF1
WDR46
HELB
IMP4
ZNHIT3
UTP14C
EIF4A3
BMS1
URB2
URB1
MTIF3
MTIF2
PELO
GFM2
MRRF
RPL39L
RPL36
ZCCHC17
RPL39P5
RPL4
RPL8
RPL9
RPL13
RPL15
RPL17
RPL18
RPL18A
RPL19
RPL21
RPL22
RPL30
RPL27A
RPL28
RPL29
RPL32
RPL36AL
RPL37
RPL37A
RPL39
RPL41
RPLP1
RPLP2
UBA52
RPL23
FXR2
RPS4Y2
HBA1
HBA2
APOD
EIF2AK4
RPS3
RPS3A
RPS4X
RPS4Y1
RPS9
RPS10
RPS11
RPS12
RPS13
RPS15A
RPS18
RPS20
RPS23
RPS26
RPS27A
RPS29
B3GALT4
RPS10P5
ISG15
EIF3M
COPS5
EIF3K
EIF3E
EIF3L
EIF3CL
EIF3C
EIF3G
EIF3H
EIF3I
MRPL28
MRPS30
MRPL3
MRPL53
MRPL54
MRPL52
MRPL10
MRPL55
MRPL21
MRPS27
MRPL46
MRPS28
MRPS18B
MRPL42
MRPL13
MRPL18
MRPL58
NDUFA7
MRPS18C
MRPL4
MRPL37
MRPL51
MRPL27
MRPL48
MRPS33
MRPL39
MRPS21
MRPL16
MRPS18A
MRPS10
MRPS22
MRPL47
MRPS35
MRPL23
MRPL12
MRPL17
MRPS14
MRPL14
MRPS26
MRPS24
MRPS15
MRPS9
MRPS6
MRPS5
MRPL41
MRPL40
MRPL38
MRPL34
MRPL11
MRPL9
MRPL44
MRPS34
MRPL49
DAP3
MRPL57
MRPL24
MRPL45
MRPL43
MTG1
MRPL33
MRPL19
NR0B1
ELAVL4
LARP4B
LARP1
NUFIP2
BTF3
PNPT1
WDR37
FBXW9
RNA5-8SN5
RNA5S1
RNA5S9
LINC01004
LZTS1-AS1
GCN1
DNAJC21
RPL22L1
SERP1
APEX1
MT3
NCK1
HSPA14
EIF2AK2
RRBP1
RPL37AP8
RPL13AP3
SRP68
HULC
SF1
CANX
RPS6KL1
MRPS36
FAU
RSL24D1P11
SRM
SCAMP3
SGTA
SEPTIN11
NCLN
ZNF22
TOMM40
ARFIP2
TAGLN2
FPGS
NDUFS5
EOLA1
COG2
LIMK2
KHSRP
ARMC6
RNF126
SMG7
FRAT2
SNRPA
TMEM183A
CCDC85B
POLR2I
SRPK1
IRAK1
MYC
PMM2
NCL
SRRM2
TIMM17A
ADCY3
TRIM14
FTSJ1
PPAT
PRNP
ODC1
HDGF
PDIA5
UCHL3
AKAP1
TFDP1
URI1
RPIA
PRDX4
CSE1L
PAICS
CUL1
FABP5
THAP12
LDHA
HSPA9
MXI1
DDB1
VDAC1
ZPR1
SRP72
PPRC1
FAM216A
SLC7A5
ATP1B3
PRMT1
FXN
ZNF263
ZNRD2
GSPT1
COMT
CCDC86
LSM7
LMNB2
UCK2
THOP1
PTDSS1
PRR3
METAP1
INTS10
SNRPB
CAMKK2
SLC39A14
SCAMP1
ATXN10
GRPEL1
ATP2A2
CEP68
EIF5B
RCN1
USP13
TMED3
MIA2
UBE2G1
CYP2A13
SLC39A6
THAP9-AS1
EMC2
ALG8
PMPCB
FBXO21
PMS2P1
FH
PTGES3
HIRA
CNBP
NUP153
TOMM70
TRIAP1
ADSS2
PSMD14
SERHL
DDX19A
SEC13
MACIR
ALX1
LDHB
ZMPSTE24
AFG3L2
COPS2
HDAC2
COX11
TMX1
UBA2
ATP13A3
HNRNPA1
PRMT3
DCUN1D4
MNT
NAE1
ZC3H15
CCT2
AASDHPPT
DEAF1
G3BP2
ITPA
CYCS
PSMG1
IDH3A
TOMM20
SLC16A1
ACVR1B
ZZZ3
PRPS1
U2AF1
SLC25A17
C12orf29
MACROH2A1
RMND5A
UBE2N
ACP1
OAT
IARS2
TXN
FAM120A
SMN1
NUFIP1
ZNF330
DNAJC2
HPRT1
USP10
BLMH
RABGGTB
HSPD1
EI24
WRN
ANP32B
GLOD4
RNF114
XPOT
OTUD4
SSBP1
NUP98
YARS1
NDUFB6
FBXO9
HSPE1
LYPLA1
NR2F2
TCERG1
TFAP4
CCT8
YBX3
ZBTB11
NUP58
ATP5F1C
NUP93
CCT5
EEF1E1
SMARCC1
IARS1
ZC3H14
HK2
PFDN4
APP
PGAM1
ACTL6A
RANBP1
SNRPF
BUB3
TGDS
TIAL1
CHERP
DCTD
YY1
CYC1
PSMD11
BCR
OSM
IGFBP2
RAD23A
MAST1
ERCC1
JAK3
MAP4
POMK
KCNAB2
PKM
SYMPK
CYHR1
PRPF19
KDM5C
TFF2
UBE2M
NPIPA1
HGS
NKTR
MED24
SLC2A5
UQCRQ
ZKSCAN8
RNF8
RBM42
SYNGR2
EEF1A2
MED6
GLS2
SUPT5H
CCNF
RGP1
MAU2
RNH1
CSNK2A1
TMED9
RAD54L2
NDUFV1
MASP2
RGL1
CABIN1
MLF2
BRD3
KCNH2
UQCR11
ZNF593
OTUB1
UBTF
NFATC2IP
MTF1
CASR
ZBED1
PPP5C
NUP62
BDKRB2
NCOR2
TMEM109
KXD1
DNPH1
LSM12
TAF6L
ERP44
IDH3B
ABLIM1
CTRL
NUP50
UBE2S
MPHOSPH9
BBLN
CSNK2B
CUL5
LPCAT1
TCF25
PURA
CLPTM1
ZNF148
RER1
ADA
STK11
SUPT6H
JTB
KAT5
P4HB
PDAP1
PKD1
GUK1
PPP2R1A
RARRES1
RAD52
E2F5
IFIT5
TCEA1
RAB1A
IL7
PSMD12
CDK18
PGGT1B
RBPMS
XPA
SMAD1
MAP3K5
HGF
TERF1
FGFR2
TCF3
ELOC
TRA2B
PSMA4
IFI16
PTPRK
DYRK1A
SUMO1
EPHA5
ABL1
IGFBP5
ADK
ITSN2
ARID4A
CDC7
RAP1A
FASLG
PTPN11
RAD23B
WNT7A
NF2
RAP1B
CCNG2
CCNH
WT1-AS
NOS1
CDK7
ATF2
MSH6
SKP1
RB1
E2F2
IK
PRKAR1A
TGM2
LAMC1
PPP3CA
HMGN1
SERPINI2
TMSB10
BTF3P11
RTN4
OR2H2
TBX6
ZPR1P1
ANXA2P1
OVOL3
NEMP1
USPL1
EED
BACH1
EDEM1
PDZK1
ZNF217
LRRC14
KDM4A
DCLRE1A
PIKFYVE
CRYBG1
RAD17
PIK3CD
MED25
STK3
GOLGA4
PLXNC1
TOR1B
TOX4
PIK3R3
UBC
SUMO4
PRRC2C
YWHAQ
COPS8
PPP3CC
RSU1
SEC61B
SRSF9
RBL2
PDS5B
PPM1B
SSBP2
DOCK2
KCNAB1
ECH1
SEC24D
NCBP2
BCL7A
KTN1
FBXW11
SOS2
SRY
[truncated: 592 more rows]

## Sheet: total-genes
gene	logFC	AveExpr	t	P.Value	adj.P.Val	B
RPLP2	-6.51652	9.31284	-66.2677	7.10722e-78	1.67517e-74	167.379
DDB1	3.99709	8.72922	62.9769	6.18161e-76	7.28503e-73	163.01
BTF3P11	-2.36147	3.23627	-53.9002	4.88137e-70	3.83513e-67	149.647
ZNF490	-3.14721	7.29583	-49.0951	1.59109e-66	9.37551e-64	141.642
EIF4G2	1.86419	11.61	48.4455	5.0239e-66	2.36827e-63	140.501
SPARCL1	6.75222	7.1788	48.3426	6.03533e-66	2.37088e-63	140.319
RPLP0	2.19846	12.9896	46.8654	8.75167e-65	2.94681e-62	137.665
MASP2	-4.05132	6.73002	-46.2284	2.84032e-64	8.36829e-62	136.496
SUMO4	3.41694	8.40628	45.9137	5.10917e-64	1.33804e-61	135.913
PRPH	2.35116	5.43864	45.0143	2.79274e-63	6.58248e-61	134.224
GTPBP10	-2.23181	3.51137	-44.2108	1.30779e-62	2.80224e-60	132.689
RBM25	-3.24053	11.3058	-41.433	3.33782e-60	6.55603e-58	127.17
RPL27A	-4.48734	10.2071	-41.3547	3.92119e-60	7.10941e-58	127.01
SLCO2B1	3.75876	7.01323	40.9444	9.15982e-60	1.54212e-57	126.164
UQCRC1	4.92619	8.67215	40.6796	1.59029e-59	2.49888e-57	125.614
SPARC	6.66159	8.5954	39.8961	8.29074e-59	1.16163e-56	123.968
EID1	-3.39927	10.6794	-39.8911	8.37832e-59	1.16163e-56	123.957
EFS	1.92045	5.02684	39.7092	1.23454e-58	1.61362e-56	123.57
MRPL34	3.17631	8.04876	39.6847	1.30075e-58	1.61362e-56	123.518
MRPS35	3.98542	8.35872	39.5573	1.70848e-58	2.01344e-56	123.246
PURB	-3.43191	5.17755	-39.4728	2.04786e-58	2.29848e-56	123.066
SSTR5	-2.4341	5.18186	-38.2031	3.25165e-57	3.4837e-55	120.306
LYZ	7.42242	9.41545	38.0601	4.46292e-57	4.57353e-55	119.99
GNB2	3.1516	8.25936	37.661	1.08549e-56	1.06605e-54	119.102
NR1H2	3.7627	6.50118	37.1273	3.61046e-56	3.40394e-54	117.902
TPM4	-4.77934	10.3312	-37.0149	4.65948e-56	4.224e-54	117.647
TLN1	-5.0775	9.4347	-36.4274	1.78736e-55	1.52611e-53	116.303
RGP1	-3.57838	8.49574	-36.4212	1.81294e-55	1.52611e-53	116.289
RGL1	4.75056	7.54867	36.144	3.44153e-55	2.79713e-53	115.649
LENG8	-5.00491	9.23456	-36.0728	4.05986e-55	3.18969e-53	115.483
C1orf54	4.74029	7.96405	35.9513	5.38741e-55	4.09617e-53	115.201
RPS11	-5.04163	10.5318	-35.858	6.6983e-55	4.93372e-53	114.983
SRSF11	2.0986	10.6056	35.3517	2.20211e-54	1.57284e-52	113.793
MAPK3	2.45168	8.16933	35.317	2.39042e-54	1.65712e-52	113.711
JTB	2.45248	10.8342	34.225	3.28415e-53	2.21164e-51	111.09
NPIPA1	-3.38724	10.9444	-33.6455	1.35843e-52	8.89395e-51	109.669
ANKRD11	-3.14529	9.36442	-33.1721	4.40185e-52	2.8041e-50	108.493
IK	-1.99221	10.8304	-33.0207	6.42983e-52	3.98819e-50	108.113
ANXA1	6.62628	7.13637	32.9711	7.28123e-52	4.40048e-50	107.989
EIF3D	2.07491	10.8976	32.9554	7.57426e-52	4.46313e-50	107.949
NR0B1	-1.68691	4.04371	-32.7468	1.28114e-51	7.36498e-50	107.423
NUDT16	-3.38192	6.86271	-32.0348	7.86929e-51	4.41617e-49	105.606
ATP6AP2	2.63559	10.2064	31.8419	1.2942e-50	7.08602e-49	105.107
NOL11	3.00377	8.92688	31.8334	1.3228e-50	7.08602e-49	105.085
G3BP2	-1.91694	10.6522	-31.3258	4.9624e-50	2.5992e-48	103.761
CLP1	2.92366	7.73242	30.986	1.21418e-49	6.22137e-48	102.865
NOP58	2.45104	10.3949	30.7801	2.09659e-49	1.05142e-47	102.317
VAMP2	-3.53779	8.49086	-30.666	2.84197e-49	1.39553e-47	102.012
METTL9	2.12066	9.97429	30.416	5.54991e-49	2.66962e-47	101.342
CIR1	-2.73208	8.23823	-30.3822	6.07852e-49	2.86541e-47	101.251
PTGDS	5.77859	9.10835	30.1866	1.03006e-48	4.76051e-47	100.722
COL4A2	4.27836	7.65779	29.9788	1.80921e-48	8.2006e-47	100.157
PDPK1	-3.08602	5.99358	-29.8755	2.39734e-48	1.06614e-46	99.8752
SFTPC	-2.19727	6.91394	-29.8624	2.4843e-48	1.08435e-46	99.8395
RAD52	-2.66516	6.70415	-29.5115	6.50023e-48	2.78565e-46	98.8753
LINC00342	-3.01154	8.95569	-29.2231	1.44296e-47	6.07331e-46	98.0758
EIF3M	1.63498	11.032	29.1119	1.96571e-47	8.12838e-46	97.7658
EIF2A	2.34464	9.71151	28.9262	3.30154e-47	1.34168e-45	97.2459
SNRPB	3.56971	10.0662	28.8242	4.39394e-47	1.75534e-45	96.9593
NAE1	2.29346	9.49741	28.7101	6.05558e-47	2.37884e-45	96.6376
TBCC	3.17211	8.04769	28.4572	1.23787e-46	4.78305e-45	95.9205
GDF3	1.254	4.68665	28.2951	1.96228e-46	7.45982e-45	95.4585
GAS5	-2.80988	6.38775	-28.2246	2.3997e-46	8.97791e-45	95.2566
ASPHD1	-2.36984	6.29293	-28.1971	2.59575e-46	9.55966e-45	95.1779
KTN1	1.97004	10.3312	28.1866	2.67433e-46	9.69753e-45	95.1479
RPL22L1	3.24031	10.2864	28.1483	2.98407e-46	1.06568e-44	95.038
ETF1	2.53043	9.10069	27.8096	7.90289e-46	2.78017e-44	94.0611
PNO1	-2.61016	9.98363	-27.7629	9.04445e-46	3.13496e-44	93.9257
MYH6	-1.50695	4.53099	-27.5831	1.52381e-45	5.20526e-44	93.4024
MYD88	3.1853	9.50038	27.5314	1.77129e-45	5.93778e-44	93.2514
HOXC5	1.11749	5.15945	27.528	1.78864e-45	5.93778e-44	93.2417
CCT8	1.57044	11.3899	27.4167	2.47485e-45	8.10169e-44	92.9159
NDUFB6	2.48873	9.6997	27.3978	2.61566e-45	8.44535e-44	92.8604
KDR	2.79875	5.12125	27.1633	5.20428e-45	1.65763e-43	92.1701
ITPA	2.17265	8.90726	27.1426	5.53132e-45	1.73831e-43	92.109
SRFBP1	3.25522	5.41413	26.9014	1.12815e-44	3.49874e-43	91.3938
TSPO	3.54725	8.4166	26.8165	1.45151e-44	4.44314e-43	91.1409
PGAM1	2.02415	11.2845	26.6567	2.33702e-44	7.06201e-43	90.6629
PTTG2	-2.60745	4.24319	-26.5375	3.33873e-44	9.96125e-43	90.305
PPP1R10	-1.97304	8.92628	-26.5193	3.52553e-44	1.03871e-42	90.2503
APBB2	-2.86515	7.86314	-26.2914	6.99924e-44	2.03669e-42	89.5621
STXBP3	2.60676	7.92952	26.2312	8.39749e-44	2.41377e-42	89.3793
CMTM8	3.06395	4.89898	26.066	1.38561e-43	3.93481e-42	88.8767
SCAND2P	-2.15939	6.63758	-25.9824	1.78702e-43	5.01428e-42	88.6213
UBTF	-2.6086	8.96664	-25.8073	3.05063e-43	8.45921e-42	88.0845
CD3G	4.73087	6.54544	25.7925	3.19257e-43	8.74987e-42	88.0389
ZBTB7A	-3.53476	9.59116	-25.7364	3.79126e-43	1.02713e-41	87.8663
RPP40	3.52957	6.14553	25.6009	5.75265e-43	1.54079e-41	87.4478
POP4	2.27124	9.5765	25.5046	7.743e-43	2.05059e-41	87.1495
TDP2	2.71111	9.24965	25.46	8.88826e-43	2.32774e-41	87.011
DAPK3	-1.43986	3.38504	-25.3832	1.12746e-42	2.92024e-41	86.7723
CYC1	2.19903	9.23753	25.3315	1.32394e-42	3.39189e-41	86.611
FAM162A	3.00634	9.90429	25.3012	1.45455e-42	3.68643e-41	86.5166
SUCLG2	3.21694	8.1009	25.2876	1.51737e-42	3.80474e-41	86.4741
CYBA	2.70978	10.7645	25.1438	2.37571e-42	5.89427e-41	86.024
TXN	3.22983	10.1567	25.115	2.59923e-42	6.38165e-41	85.9338
SNRPC	1.62563	9.4872	25.0971	2.74858e-42	6.67876e-41	85.8777
GFM1	2.6204	8.85313	25.0855	2.85011e-42	6.85481e-41	85.8412
ITGAD	1.83485	4.81	24.9726	4.06155e-42	9.66976e-41	85.4856
SLC3A2	2.24658	7.72325	24.9012	5.08329e-42	1.19813e-40	85.2603
PHF2	-2.21729	7.81119	-24.8578	5.82788e-42	1.36003e-40	85.1231
CREG1	3.51322	9.00476	24.7981	7.03536e-42	1.62572e-40	84.934
RNF20	2.10412	8.40363	24.7358	8.56561e-42	1.96011e-40	84.7364
RPLP1	1.3869	13.3046	24.5788	1.40891e-41	3.19307e-40	84.2367
XRCC5	1.73878	10.6556	24.5243	1.67558e-41	3.76128e-40	84.0627
LEPR	1.58709	3.7117	24.5078	1.76583e-41	3.92647e-40	84.01
TNFAIP3	3.1475	9.42374	24.367	2.76726e-41	6.09572e-40	83.5589
LRIG2	-2.3863	8.1654	-24.3137	3.28266e-41	7.16411e-40	83.3874
NDUFA7	2.5093	8.48632	24.1313	5.89771e-41	1.27531e-39	82.799
SMG7	-2.51556	9.26572	-24.053	7.59133e-41	1.62662e-39	82.5455
RIOK1	2.72724	7.45536	23.9937	9.19556e-41	1.95261e-39	82.353
USP10	-2.11631	9.21773	-23.922	1.15983e-40	2.44082e-39	82.1199
PMPCA	2.4196	8.08838	23.9067	1.21888e-40	2.54238e-39	82.07
PPIP5K2	2.12012	8.27173	23.8252	1.58845e-40	3.25752e-39	81.804
AGPAT1	2.17621	7.67376	23.825	1.58937e-40	3.25752e-39	81.8034
HIF1A	2.28209	10.8979	23.7955	1.74923e-40	3.55425e-39	81.7072
MCTS1	2.54569	9.6293	23.7793	1.84434e-40	3.71548e-39	81.654
INSL3	-1.22682	5.6738	-23.6845	2.51165e-40	5.01692e-39	81.3439
MDH1	2.6164	10.373	23.6291	3.01112e-40	5.96404e-39	81.1617
RPUSD4	-1.81749	9.5208	-23.6223	3.07831e-40	6.04631e-39	81.1396
TAGLN2	2.73577	10.5745	23.5809	3.5257e-40	6.86783e-39	81.0033
TCF3	-3.01032	10.8137	-23.4084	6.21175e-40	1.20009e-38	80.4344
PDGFC	4.09746	5.31882	23.2347	1.10259e-39	2.11284e-38	79.8581
BAZ2A	-2.00002	9.06425	-23.2311	1.11575e-39	2.12082e-38	79.8462
MED24	-2.81421	5.31747	-23.1624	1.40138e-39	2.64245e-38	79.6172
OVOL3	1.18587	4.67156	23.1363	1.52798e-39	2.85829e-38	79.5304
C1D	3.05	7.92889	23.1283	1.56929e-39	2.91245e-38	79.5036
CYCS	2.28805	10.4712	23.1248	1.5877e-39	2.9236e-38	79.4919
RNH1	1.93355	8.65343	22.9885	2.49955e-39	4.56017e-38	79.036
DDX21	2.06608	9.87517	22.9866	2.51516e-39	4.56017e-38	79.0298
NDUFAB1	1.66066	11.2213	22.9015	3.34212e-39	6.01327e-38	78.7442
PAFAH1B1	-1.70657	10.1167	-22.7412	5.72124e-39	1.02159e-37	78.2042
CAPZA1	1.85022	11.0158	22.7242	6.05782e-39	1.06775e-37	78.1468
RPF1	1.92813	9.16651	22.7236	6.07035e-39	1.06775e-37	78.1447
FBLL1	-1.94563	5.56016	-22.702	6.52905e-39	1.13992e-37	78.0715
UBE2S	3.79249	8.21629	22.6812	7.00339e-39	1.21375e-37	78.0011
TSR3	-2.20842	8.6529	-22.6774	7.0924e-39	1.2202e-37	77.9884
CBX1	-2.05147	10.4415	-22.6678	7.32612e-39	1.25128e-37	77.9558
PRMT3	3.68913	6.16421	22.6271	8.40444e-39	1.42513e-37	77.8179
SDHD	2.1096	9.71931	22.5508	1.08766e-38	1.83115e-37	77.5589
GAR1	-2.17378	9.9819	-22.4467	1.54719e-38	2.58633e-37	77.2049
CMTR1	1.84736	8.04007	22.4429	1.56754e-38	2.60189e-37	77.1917
RPL22	-0.798867	13.1227	-22.4158	1.7188e-38	2.83302e-37	77.0992
FLT4	-1.16993	5.54026	-22.4036	1.791e-38	2.93153e-37	77.0579
TRIP4	1.79829	8.23627	22.2615	2.90581e-38	4.6955e-37	76.5717
SUZ12	1.89026	10.0924	22.2613	2.90854e-38	4.6955e-37	76.5708
HNRNPA2B1	-1.35041	12.4936	-22.2376	3.15361e-38	5.05651e-37	76.4895
LRBA	2.34435	8.57844	22.2274	3.26533e-38	5.20025e-37	76.4545
UTP18	2.21277	9.55861	22.198	3.61026e-38	5.711e-37	76.3536
NFE2L2	2.4346	8.88404	22.0686	5.62533e-38	8.83927e-37	75.9081
ITSN2	1.99945	9.594	22.0227	6.58728e-38	1.02823e-36	75.7495
R3HDM2	-2.38689	8.90203	-22.0118	6.83792e-38	1.06033e-36	75.712
CCL4	4.30867	7.92187	21.9531	8.3699e-38	1.2894e-36	75.5089
SF1	-1.64089	10.3168	-21.8614	1.14845e-37	1.75773e-36	75.191
CYP2A13	1.45534	5.05186	21.7952	1.44417e-37	2.19607e-36	74.9609
TPRA1	1.72039	6.61334	21.7381	1.76031e-37	2.65964e-36	74.762
PPWD1	-1.61061	9.3388	-21.7214	1.86523e-37	2.80023e-36	74.7038
RBM8A	-1.66108	10.8118	-21.5978	2.8672e-37	4.27722e-36	74.2718
YTHDF3	1.54517	9.34408	21.5344	3.57782e-37	5.30373e-36	74.0494
TAF15	-2.92965	9.30121	-21.5206	3.75393e-37	5.53001e-36	74.0011
EIF1AX	1.77205	10.1351	21.5153	3.82433e-37	5.59873e-36	73.9824
PTGES3	1.40658	11.362	21.5098	3.89831e-37	5.6718e-36	73.9632
AFG3L2	2.33989	9.22514	21.5045	3.97144e-37	5.74274e-36	73.9445
DCLRE1A	2.24331	5.74258	21.3981	5.76428e-37	8.2844e-36	73.5702
CEBPB	4.09023	8.58991	21.3727	6.30162e-37	9.00176e-36	73.4806
RAB5A	1.43691	9.65832	21.363	6.52052e-37	9.25835e-36	73.4463
KAT8	2.0745	7.58742	21.3286	7.35659e-37	1.03829e-35	73.3251
SKP1	0.929317	11.9369	21.3159	7.69431e-37	1.07949e-35	73.28
DDX10	2.47177	7.89323	21.2721	8.97365e-37	1.25153e-35	73.1255
FGFR2	-1.84553	6.6509	-21.1352	1.45508e-36	2.01743e-35	72.6398
YY1	1.29376	10.686	21.1143	1.5664e-36	2.15907e-35	72.5658
MRPL3	1.98245	10.3429	21.0814	1.75993e-36	2.41171e-35	72.4487
MTOR	1.39446	6.43663	21.0715	1.8233e-36	2.48411e-35	72.4132
NOP10	1.68346	10.7801	21.0398	2.03999e-36	2.76336e-35	72.3003
SREK1IP1	-2.17335	9.45841	-21.002	2.33272e-36	3.14184e-35	72.1656
SLC39A6	1.97683	9.46774	20.9808	2.51555e-36	3.36883e-35	72.0898
SLC25A3	1.44556	11.9098	20.9636	2.67414e-36	3.56099e-35	72.0283
MRPL37	2.53716	8.72693	20.9191	3.13257e-36	4.14802e-35	71.8694
EIF3G	1.7447	10.3361	20.9175	3.15018e-36	4.14803e-35	71.8637
PIK3R3	2.90718	6.53414	20.8952	3.41083e-36	4.4663e-35	71.7839
LIMK1	-2.27864	7.3182	-20.8625	3.8324e-36	4.96772e-35	71.6668
MRPL12	2.47964	8.38173	20.8623	3.83592e-36	4.96772e-35	71.6658
CDK12	-1.54231	8.61482	-20.8247	4.38584e-36	5.64887e-35	71.5312
RPS21	1.46143	13.1449	20.7892	4.97963e-36	6.3788e-35	71.4036
MRPL23	2.41802	8.7535	20.7712	5.31027e-36	6.76558e-35	71.339
SART1	-1.99696	8.28449	-20.6571	7.99335e-36	1.01292e-34	70.9281
SIRT7	1.56648	8.21222	20.6505	8.18661e-36	1.03186e-34	70.9041
PDZK1	-2.46923	4.23057	-20.6315	8.76594e-36	1.09901e-34	70.8354
ASNSD1	1.95228	9.00817	20.6182	9.19402e-36	1.14658e-34	70.7875
ZFX	-2.01106	8.27336	-20.599	9.85206e-36	1.22217e-34	70.718
PI4KB	1.97235	8.60969	20.5875	1.02671e-35	1.26699e-34	70.6766
RSL1D1	2.2415	9.32289	20.5856	1.0336e-35	1.26886e-34	70.6698
SRP68	2.10962	8.82484	20.5763	1.06907e-35	1.3056e-34	70.6359
LENG1	-1.72724	6.82779	-20.5674	1.10388e-35	1.34116e-34	70.6037
MRPL32	1.82687	9.73048	20.5635	1.11928e-35	1.35289e-34	70.5898
LRP1	1.30167	6.47869	20.5307	1.25967e-35	1.51482e-34	70.4711
CEP350	2.13958	9.41148	20.4962	1.42704e-35	1.70738e-34	70.3457
KRI1	-1.80484	8.51657	-20.4907	1.45559e-35	1.73273e-34	70.3258
PPP3CC	-2.12922	8.60195	-20.4774	1.52707e-35	1.80869e-34	70.2776
FANCC	1.4651	5.75608	20.4386	1.75715e-35	2.07081e-34	70.1366
PDCD10	1.67379	10.252	20.3972	2.0408e-35	2.39311e-34	69.9863
FOXN3	-1.91399	10.3839	-20.3684	2.26556e-35	2.64352e-34	69.8813
TGDS	2.17985	7.44926	20.3654	2.2896e-35	2.65841e-34	69.8707
TPR	-1.46417	10.8429	-20.3358	2.54932e-35	2.94547e-34	69.7627
ZNF207	1.23521	10.4245	20.3127	2.77202e-35	3.18715e-34	69.6785
SEC61B	3.2152	10.7917	20.2918	2.99123e-35	3.42249e-34	69.6021
MYCBP2	1.79694	10.7597	20.2605	3.35152e-35	3.81619e-34	69.4878
COMT	1.81157	8.1702	20.0075	8.44255e-35	9.56687e-34	68.5594
RPL11	1.52153	12.7204	20.0045	8.53368e-35	9.62386e-34	68.5486
EIF5B	-1.72906	11.2803	-19.946	1.05795e-34	1.18743e-33	68.3327
AKAP13	-2.3505	10.3632	-19.909	1.21184e-34	1.35249e-33	68.1962
UQCR11	1.59037	10.8076	19.908	1.2165e-34	1.35249e-33	68.1923
CEBPZ	-1.74598	9.9923	-19.8939	1.281e-34	1.41752e-33	68.1404
NME3	2.02982	7.38688	19.8789	1.35367e-34	1.49094e-33	68.085
NSL1	2.08619	9.15996	19.8763	1.36666e-34	1.49824e-33	68.0754
RPL29	1.65441	12.6729	19.8614	1.44369e-34	1.57536e-33	68.0203
PLEKHB2	1.59353	9.33196	19.8465	1.52546e-34	1.65691e-33	67.9649
PLEKHM2	1.35696	6.90294	19.7904	1.87594e-34	2.02826e-33	67.7571
DDX27	-1.9087	10.0825	-19.7835	1.92476e-34	2.07153e-33	67.7313
PPP4C	1.8667	8.98111	19.7024	2.59714e-34	2.78249e-33	67.4302
THOP1	2.12595	6.65636	19.6521	3.12987e-34	3.33805e-33	67.2427
PRTFDC1	2.65481	4.37179	19.6372	3.30667e-34	3.51073e-33	67.1875
XPO1	2.11971	10.7567	19.6343	3.34245e-34	3.53281e-33	67.1767
TRIM4	-1.71012	9.19341	-19.5956	3.85981e-34	4.06142e-33	67.0321
ZNF598	1.79543	6.977	19.5828	4.04711e-34	4.23958e-33	66.9844
WWP1	2.24419	8.83493	19.5796	4.09599e-34	4.27179e-33	66.9724
RPL7	0.78599	13.5371	19.5543	4.50026e-34	4.67273e-33	66.8778
PGD	2.75619	8.11207	19.5281	4.96047e-34	5.12799e-33	66.7799
BZW1	1.5148	10.2581	19.5161	5.18802e-34	5.33981e-33	66.7349
ACTL6A	2.79889	7.96313	19.4718	6.11879e-34	6.27043e-33	66.569
TCF25	-2.17813	10.9004	-19.4261	7.25512e-34	7.40274e-33	66.3979
GTF2H1	1.62579	8.89373	19.3997	8.00881e-34	8.13654e-33	66.2985
KCNB1	0.902717	4.85753	19.3643	9.1428e-34	9.24875e-33	66.1655
PGK1	1.44319	11.6612	19.3373	1.01141e-33	1.01876e-32	66.064
DUSP11	1.78628	8.06629	19.2904	1.20599e-33	1.20958e-32	65.8872
ZFP62	-1.56317	9.24886	-19.2737	1.28399e-33	1.28235e-32	65.8242
ZMPSTE24	1.77991	8.68992	19.2244	1.54476e-33	1.53629e-32	65.6384
UTP14A	2.12671	8.10249	19.1994	1.69706e-33	1.68066e-32	65.5439
SERPINI2	0.999631	3.20451	19.1922	1.74363e-33	1.71955e-32	65.5167
WWTR1	3.13555	5.98712	19.1871	1.77788e-33	1.74603e-32	65.4972
WBP4	-1.83048	8.22514	-19.1166	2.31902e-33	2.26802e-32	65.2301
SYNCRIP	-1.33263	10.6071	-19.1115	2.36361e-33	2.30208e-32	65.211
NOB1	2.08301	8.76051	19.0241	3.28774e-33	3.18897e-32	64.8794
CYSTM1	2.74839	8.19635	18.9869	3.78601e-33	3.65723e-32	64.7376
STAT1	3.34533	10.2797	18.9216	4.84948e-33	4.6654e-32	64.4888
MPP4	-1.12913	3.23108	-18.9107	5.0541e-33	4.84249e-32	64.4472
BRD2	-1.71698	11.0071	-18.8606	6.11427e-33	5.83455e-32	64.2559
SPHK1	2.05757	5.55534	18.7971	7.78548e-33	7.39934e-32	64.0131
MRPL41	1.76619	9.66502	18.7924	7.92737e-33	7.50394e-32	63.9949
LSM14A	-1.38845	10.5541	-18.7902	7.9936e-33	7.53636e-32	63.9865
RAP1A	1.86972	10.3275	18.7816	8.25836e-33	7.75496e-32	63.9538
BTF3	1.03187	12.2641	18.766	8.7653e-33	8.19834e-32	63.8939
EIF2B4	1.68266	8.234	18.7635	8.84997e-33	8.24482e-32	63.8843
MRPL27	2.1754	9.39061	18.7593	8.99349e-33	8.34553e-32	63.8681
RARRES1	3.77152	6.91258	18.7367	9.80395e-33	9.06192e-32	63.7814
MTERF3	2.07863	8.22974	18.7003	1.12659e-32	1.03726e-31	63.6417
MRPL14	1.9816	9.52658	18.6974	1.13897e-32	1.04457e-31	63.6307
CHUK	2.02175	7.37597	18.6641	1.2937e-32	1.18188e-31	63.5027
KLF12	-2.43367	9.38446	-18.6207	1.52753e-32	1.39011e-31	63.3358
MAZ	-2.37481	9.28085	-18.5659	1.88522e-32	1.70902e-31	63.1243
ATP11B	-1.4177	9.05761	-18.5635	1.90294e-32	1.71848e-31	63.1149
DCN	5.3787	7.78928	18.5483	2.01711e-32	1.81463e-31	63.0564
NEURL2	-1.32728	4.67616	-18.5427	2.06103e-32	1.8467e-31	63.0347
PHF14	1.971	8.52698	18.5417	2.06842e-32	1.8467e-31	63.0311
ATXN10	1.34373	10.4518	18.5033	2.39797e-32	2.13284e-31	62.8826
CD22	-3.13003	11.142	-18.5004	2.42469e-32	2.1485e-31	62.8714
ERH	1.70289	11.039	18.4921	2.50388e-32	2.21035e-31	62.8391
SSB	-1.55859	10.5736	-18.4824	2.59877e-32	2.28556e-31	62.8018
PRMT1	1.94558	10.2422	18.3966	3.61763e-32	3.1698e-31	62.4694
ABT1	1.59705	7.63111	18.3917	3.68613e-32	3.21785e-31	62.4505
MAP2K2	2.17833	8.3541	18.3621	4.13232e-32	3.5861e-31	62.3357
CYP27A1	2.59646	7.51163	18.3617	4.13839e-32	3.5861e-31	62.3342
FPGT	2.19345	5.42354	18.3529	4.28199e-32	3.69694e-31	62.2999
SLC44A2	-2.41685	8.52802	-18.3453	4.41004e-32	3.7936e-31	62.2703
PACS1	-2.2968	8.18129	-18.3353	4.58332e-32	3.92832e-31	62.2316
ACADM	3.27007	9.0761	18.3254	4.76317e-32	4.06768e-31	62.1929
SERINC3	-1.22892	10.0901	-18.3234	4.80027e-32	4.08456e-31	62.1851
FGB	-1.12039	4.03872	-18.2731	5.83078e-32	4.94358e-31	61.9897
NME1	2.34171	10.4898	18.269	5.92491e-32	5.00538e-31	61.9736
LDHA	1.61356	12.1192	18.2484	6.41862e-32	5.4031e-31	61.8931
RPUSD2	1.98658	6.63004	18.2145	7.32038e-32	6.14026e-31	61.761
TSR2	-1.78215	9.08061	-18.2087	7.4861e-32	6.257e-31	61.7385
SOCS7	-1.67256	7.95248	-18.205	7.59485e-32	6.32546e-31	61.7241
PWP1	1.42308	10.3865	18.2003	7.7338e-32	6.41851e-31	61.7058
PWP2	1.56553	7.89326	18.1538	9.26903e-32	7.66565e-31	61.5239
SACM1L	1.50958	8.9754	18.0875	1.19995e-31	9.8891e-31	61.2644
PCNA	3.40391	10.1511	18.0778	1.24573e-31	1.02306e-30	61.2268
LAMP2	2.55174	8.44568	18.0724	1.27272e-31	1.04159e-30	61.2053
NPTN	1.85444	9.45968	18.0244	1.53449e-31	1.25149e-30	61.0173
PSMD7	1.55691	9.00356	18.0013	1.67964e-31	1.36514e-30	60.9265
INTS6	1.60274	8.66317	17.9878	1.77096e-31	1.43442e-30	60.8733
FASTKD2	1.83468	7.66189	17.9029	2.46943e-31	1.9933e-30	60.5392
FLNA	2.077	8.10275	17.891	2.58697e-31	2.08106e-30	60.4924
PFKL	1.68525	7.70481	17.8896	2.60131e-31	2.08548e-30	60.4869
PABPC1	1.14753	12.9115	17.8864	2.63395e-31	2.10448e-30	60.4744
TP53	-2.97044	8.51107	-17.8667	2.84519e-31	2.26558e-30	60.3968
PHF13	2.3268	7.46702	17.853	3.00302e-31	2.38321e-30	60.3426
OGFR	1.37702	7.83197	17.8474	3.06972e-31	2.42796e-30	60.3205
PSMG1	2.26362	8.21792	17.8462	3.08427e-31	2.43131e-30	60.3158
DEAF1	1.64982	6.3657	17.8263	3.3356e-31	2.62067e-30	60.237
SMARCE1	-1.27264	10.6938	-17.8136	3.50617e-31	2.74553e-30	60.1869
DHX29	1.78712	8.10207	17.7834	3.9475e-31	3.08088e-30	60.0678
MPND	1.60807	6.66486	17.7621	4.29332e-31	3.33972e-30	59.9834
METTL17	1.60479	9.45047	17.7601	4.32785e-31	3.3555e-30	59.9753
BECN1	1.21157	8.70737	17.7208	5.05336e-31	3.90517e-30	59.8196
NMD3	1.42784	9.7984	17.4976	1.22225e-30	9.41449e-30	58.9321
PFDN1	1.17409	8.39047	17.4963	1.22853e-30	9.4321e-30	58.9269
RELB	1.61046	7.01685	17.4586	1.4274e-30	1.09233e-29	58.7761
DRG1	1.51479	9.67709	17.4575	1.4333e-30	1.0933e-29	58.772
SRRM2	-2.30689	11.1248	-17.4382	1.54774e-30	1.17678e-29	58.6948
STK3	2.65338	6.46669	17.4299	1.59991e-30	1.21253e-29	58.6615
ARCN1	2.35327	9.39123	17.4051	1.76611e-30	1.33421e-29	58.5622
ANAPC7	1.39169	8.59774	17.3487	2.21135e-30	1.66522e-29	58.3363
MTG1	1.74759	7.8068	17.3383	2.3049e-30	1.73014e-29	58.2946
MTERF4	-1.79643	9.30997	-17.3226	2.45401e-30	1.83622e-29	58.2316
TCERG1	1.47989	9.35451	17.3062	2.61976e-30	1.95404e-29	58.166
SDCBP	1.72497	10.5351	17.2982	2.70564e-30	2.01173e-29	58.1336
DEPDC5	-2.13942	7.88163	-17.2718	3.00573e-30	2.22784e-29	58.0279
SAT1	1.29781	11.8144	17.2329	3.51247e-30	2.59526e-29	57.8713
TP53BP2	1.78401	7.36763	17.1788	4.36334e-30	3.21387e-29	57.6533
ALKBH7	1.8978	8.21716	17.1621	4.66578e-30	3.42593e-29	57.586
ATRNL1	1.67347	4.23684	17.1566	4.76968e-30	3.49134e-29	57.5639
HNRNPA1	-1.34665	11.8533	-17.1382	5.13579e-30	3.7477e-29	57.4896
RPS16	0.506049	13.7075	17.1249	5.41882e-30	3.94202e-29	57.4357
MTHFD2	2.30691	10.3289	17.1169	5.59492e-30	4.05761e-29	57.4035
WDR37	-1.44395	8.79845	-17.0871	6.30834e-30	4.56097e-29	57.2829
NOS1	0.941113	4.69919	17.0498	7.32846e-30	5.28232e-29	57.1323
PLA2G4A	2.51338	3.84518	17.0374	7.70458e-30	5.53649e-29	57.082
CEBPG	-1.26852	8.33167	-17.0006	8.93759e-30	6.40301e-29	56.9329
PSMD6	1.40235	10.1786	16.9993	8.98259e-30	6.41574e-29	56.9278
PIH1D1	1.78474	9.20997	16.99	9.32692e-30	6.64156e-29	56.89
WDR18	1.99251	7.01491	16.9122	1.27726e-29	9.06779e-29	56.5741
ASCC2	-1.59478	8.20187	-16.854	1.61679e-29	1.14154e-28	56.3372
AK7	0.914978	5.02205	16.8539	1.61763e-29	1.14154e-28	56.3367
OIP5-AS1	1.58439	9.91942	16.8463	1.66788e-29	1.17349e-28	56.306
IL10	3.71019	5.29516	16.8138	1.90326e-29	1.33511e-28	56.1733
CSE1L	1.99674	9.97793	16.8029	1.98919e-29	1.39125e-28	56.129
FDXACB1	1.86581	5.16772	16.7829	2.15768e-29	1.50463e-28	56.0473
ZBED3	2.0518	5.63588	16.7795	2.18717e-29	1.5207e-28	56.0336
DDX46	1.11237	9.65729	16.7701	2.27276e-29	1.57555e-28	55.9951
SUCLA2	1.90432	8.03957	16.7312	2.66164e-29	1.83973e-28	55.8364
ZNF148	1.97206	9.2378	16.704	2.9734e-29	2.04921e-28	55.7251
CRY1	2.97726	4.62363	16.6831	3.2384e-29	2.22534e-28	55.6393
LDHB	1.18857	12.415	16.662	3.52856e-29	2.41768e-28	55.5531
DMXL2	4.20906	7.46124	16.6417	3.8332e-29	2.6188e-28	55.4699
HPCAL1	2.43309	7.56483	16.6319	3.98938e-29	2.71762e-28	55.4297
COPB1	1.46634	10.8253	16.6106	4.35179e-29	2.95596e-28	55.3424
RAN	1.90268	11.7583	16.5816	4.90051e-29	3.31911e-28	55.2231
ATP2A2	-2.08634	10.4728	-16.5756	5.02218e-29	3.39177e-28	55.1984
PSMA4	1.47101	10.8016	16.5428	5.7419e-29	3.86676e-28	55.0639
PIN4	-1.53196	9.99712	-16.5208	6.28314e-29	4.21919e-28	54.9733
DLD	1.864	9.49109	16.515	6.43569e-29	4.30935e-28	54.9492
PHF3	-1.46898	9.88269	-16.5043	6.72249e-29	4.48864e-28	54.9054
RAMP2	1.57255	5.08061	16.4958	6.96121e-29	4.63491e-28	54.8704
MLANA	-1.38024	4.67035	-16.4694	7.75705e-29	5.15024e-28	54.7616
OTUD6B	1.87383	7.16181	16.4519	8.33444e-29	5.51806e-28	54.6895
LARP4B	-1.56168	8.99127	-16.438	8.82516e-29	5.82658e-28	54.632
ARMC6	1.54802	7.1892	16.3851	1.09648e-28	7.21901e-28	54.4139
ADCY8	-1.08394	3.95997	-16.378	1.12914e-28	7.41335e-28	54.3844
KRIT1	1.48997	8.2884	16.3668	1.18237e-28	7.74126e-28	54.3381
LILRB4	2.77951	6.64029	16.3329	1.35965e-28	8.87727e-28	54.1978
GLO1	1.53832	9.76726	16.3251	1.4041e-28	9.14217e-28	54.1654
MYL12A	1.64613	10.4782	16.3	1.55681e-28	1.01085e-27	54.0617
MAP3K11	1.80617	7.37097	16.2961	1.58239e-28	1.02464e-27	54.0453
DHX37	-2.15888	8.14043	-16.2852	1.6552e-28	1.06885e-27	54.0001
NOP2	1.67902	8.30869	16.2683	1.77481e-28	1.14296e-27	53.93
APEH	1.99685	8.1214	16.2646	1.80187e-28	1.15722e-27	53.9148
MRPL45	1.65268	7.35664	16.2508	1.90735e-28	1.22164e-27	53.8577
EIF2S2	1.40096	10.8363	16.247	1.93788e-28	1.23783e-27	53.8417
DDX31	1.93411	7.21975	16.2338	2.04665e-28	1.30377e-27	53.7869
INHBE	-1.3255	3.17107	-16.2315	2.06619e-28	1.31267e-27	53.7773
GRAMD1B	2.7769	6.88527	16.2186	2.17877e-28	1.38048e-27	53.724
REV3L	2.17292	7.0915	16.1951	2.40158e-28	1.51757e-27	53.6262
SCRG1	-1.30493	3.89772	-16.1915	2.43712e-28	1.53591e-27	53.6114
CTNNAL1	2.79162	6.84535	16.1832	2.52219e-28	1.58367e-27	53.577
NFKBIA	2.28948	10.7632	16.1828	2.52635e-28	1.58367e-27	53.5753
MT1X	3.22467	8.74492	16.15	2.89391e-28	1.80927e-27	53.4388
ZDHHC5	1.10801	8.98881	16.1456	2.9471e-28	1.83765e-27	53.4205
SCD	2.9147	7.3938	16.1359	3.06867e-28	1.9084e-27	53.3799
MAST1	-0.886475	5.20609	-16.1014	3.53946e-28	2.19185e-27	53.2365
PIGQ	1.11792	6.1783	16.1012	3.54305e-28	2.19185e-27	53.2355
SLC30A5	-1.40618	8.62619	-16.0617	4.17532e-28	2.57624e-27	53.0705
DTL	4.14044	7.37636	16.0442	4.48909e-28	2.76261e-27	52.9977
EXOSC5	1.75274	8.05957	16.0133	5.10574e-28	3.13392e-27	52.8684
POU2F2	-2.13606	10.0066	-15.9831	5.78767e-28	3.54325e-27	52.7425
URB2	1.70196	6.79968	15.9534	6.54972e-28	3.9994e-27	52.6182
GART	1.71407	8.99308	15.9314	7.18062e-28	4.37331e-27	52.5258
MT1G	3.31916	7.88125	15.9226	7.44706e-28	4.5239e-27	52.4892
HSP90AA1	0.981134	12.6854	15.9114	7.80544e-28	4.72941e-27	52.442
ACY1	-0.937312	4.88478	-15.9069	7.95253e-28	4.80618e-27	52.4232
PPIL1	2.05716	7.95334	15.8984	8.23907e-28	4.96662e-27	52.3877
MINPP1	2.36536	5.97005	15.8824	8.80886e-28	5.29655e-27	52.3205
EMG1	1.69782	9.39561	15.8521	9.99761e-28	5.99602e-27	52.1933
GP2	0.954271	4.98837	15.8404	1.05009e-27	6.2819e-27	52.144
COPS8	1.68777	9.31208	15.8329	1.0836e-27	6.46594e-27	52.1124
ARFIP2	2.27032	7.69967	15.8137	1.17426e-27	6.98922e-27	52.0317
HNRNPD	-1.14625	12.0703	-15.8108	1.18857e-27	7.0566e-27	52.0195
UTP3	-1.46124	9.76022	-15.8084	1.20061e-27	7.10254e-27	52.0094
NDUFA2	1.22813	10.6894	15.808	1.20234e-27	7.10254e-27	52.008
SERINC5	2.97967	6.30156	15.8021	1.23261e-27	7.26315e-27	51.983
BYSL	2.38095	7.36147	15.7751	1.38026e-27	8.11293e-27	51.8693
HCK	3.87178	7.98633	15.7572	1.48766e-27	8.72241e-27	51.7941
RRP1B	1.3542	9.35134	15.7549	1.50224e-27	8.78604e-27	51.7843
PSMA2	1.09214	11.1695	15.747	1.55271e-27	9.05878e-27	51.7511
LPIN1	-2.25761	9.54693	-15.7332	1.64521e-27	9.57469e-27	51.6929
CASR	-1.02078	6.16957	-15.727	1.68838e-27	9.80175e-27	51.6669
FAP	3.75215	5.37577	15.6496	2.3376e-27	1.35374e-26	51.3401
NAF1	2.13417	6.19209	15.6301	2.53674e-27	1.46546e-26	51.258
TFRC	2.19101	11.0282	15.6212	2.63376e-27	1.51779e-26	51.2202
MRPS12	1.71497	8.85128	15.5889	3.01725e-27	1.73455e-26	51.0837
DNASE2	1.32556	7.85689	15.5854	3.06307e-27	1.75661e-26	51.0686
LY75	2.26039	9.04983	15.5734	3.22094e-27	1.84266e-26	51.0181
EIF4A3	1.53336	9.69045	15.5467	3.60622e-27	2.05808e-26	50.9046
PCOLCE	2.568	7.00769	15.5313	3.84831e-27	2.19093e-26	50.8393
CCNG1	1.54311	10.0295	15.5207	4.02319e-27	2.28498e-26	50.7947
ADSL	1.50854	10.2157	15.4991	4.40788e-27	2.49744e-26	50.7029
UBC	0.991176	13.227	15.4923	4.53609e-27	2.56392e-26	50.6741
MYOF	3.0841	6.67238	15.4805	4.76813e-27	2.68863e-26	50.624
GPI	1.77163	9.60008	15.4742	4.89669e-27	2.75453e-26	50.5973
HGF	0.839058	5.12914	15.4584	5.23665e-27	2.93876e-26	50.5299
GTF2A2	1.29092	9.39995	15.4428	5.59236e-27	3.13093e-26	50.4638
NOS3	-1.32696	5.16582	-15.3995	6.71772e-27	3.75205e-26	50.2797
IL6ST	3.40887	9.48372	15.3	1.02499e-26	5.71134e-26	49.8553
ETHE1	2.35028	7.29807	15.2977	1.03524e-26	5.75488e-26	49.8453
RABEPK	1.79086	7.35742	15.2789	1.12114e-26	6.21771e-26	49.7652
LIMK2	-1.76928	8.50193	-15.2615	1.20742e-26	6.68049e-26	49.6907
EMC2	2.01818	8.24411	15.1884	1.64832e-26	9.09858e-26	49.3781
RPUSD1	1.42692	6.53957	15.1764	1.73502e-26	9.55476e-26	49.3266
FLAD1	1.43449	7.95014	15.1631	1.83658e-26	1.00905e-25	49.2695
SLK	1.98854	7.4153	15.152	1.92512e-26	1.05523e-25	49.2222
GCLM	2.00026	6.32097	15.1504	1.93824e-26	1.05996e-25	49.2153
CCNB1IP1	1.97213	8.39748	15.09	2.50981e-26	1.36936e-25	48.9558
UQCRC2	0.864651	10.8955	15.0691	2.7438e-26	1.49356e-25	48.8663
SIX6	-0.803791	3.67647	-15.055	2.91492e-26	1.58306e-25	48.8055
COX11	2.30727	8.52785	15.034	3.18913e-26	1.72799e-25	48.7152
TM2D2	1.4359	8.84842	15.0186	3.4069e-26	1.84176e-25	48.6488
MRPL4	1.76831	8.51705	15.0149	3.461e-26	1.86672e-25	48.633
BCKDK	1.57769	6.70325	15.0086	3.55565e-26	1.91339e-25	48.6059
ZBED1	2.67261	8.01229	15.0011	3.67253e-26	1.97179e-25	48.5734
SYNGR2	2.22558	9.67058	14.9747	4.11181e-26	2.20262e-25	48.46
POLR2B	0.887543	11.0012	14.9729	4.14476e-26	2.21524e-25	48.4519
TGM2	2.06644	6.7677	14.9637	4.31094e-26	2.29884e-25	48.4125
TMEM251	2.05919	7.73644	14.9618	4.34733e-26	2.31302e-25	48.404
MRPL15	1.68748	9.49867	14.9564	4.44933e-26	2.36196e-25	48.3807
ABCF2	-1.89993	8.97616	-14.911	5.4057e-26	2.8632e-25	48.1852
TAF1	-1.43338	8.59106	-14.9051	5.54627e-26	2.93107e-25	48.1594
RHOG	1.75558	9.09888	14.8991	5.68961e-26	3.00009e-25	48.1338
NUP133	1.707	8.69222	14.8949	5.79416e-26	3.0484e-25	48.1155
PIGP	2.05325	8.39466	14.8925	5.85324e-26	3.07262e-25	48.1053
CUL4B	-1.38713	9.84375	-14.8655	6.57671e-26	3.44473e-25	47.9883
CIRBP	-1.14684	11.2672	-14.8373	7.42628e-26	3.87411e-25	47.8662
TPCN2	-1.90762	7.97306	-14.8372	7.42935e-26	3.87411e-25	47.8658
SUPT5H	1.11485	8.14414	14.8023	8.63329e-26	4.49198e-25	47.715
HPRT1	2.75856	9.30472	14.7978	8.80434e-26	4.57089e-25	47.6953
DCTPP1	1.92346	9.39067	14.7932	8.97981e-26	4.65174e-25	47.6755
RPS19	1.04493	13.4205	14.7878	9.19102e-26	4.75071e-25	47.6521
DDX20	1.52529	7.8956	14.7743	9.74108e-26	5.02401e-25	47.5937
DECR1	1.02589	9.82854	14.7569	1.05024e-25	5.40484e-25	47.5182
IL21R	-2.32242	9.71418	-14.7486	1.08875e-25	5.58845e-25	47.482
RHAG	-0.878382	5.05291	-14.7482	1.09066e-25	5.58845e-25	47.4802
HINT1	0.740968	12.0516	14.7469	1.09668e-25	5.60713e-25	47.4747
SPTLC1	1.46579	9.03835	14.7119	1.27576e-25	6.50859e-25	47.3228
LETMD1	1.5138	8.72778	14.7054	1.31215e-25	6.67976e-25	47.2946
HPS5	1.57844	8.54227	14.7004	1.34088e-25	6.81134e-25	47.2728
NF1	-0.926505	3.0726	-14.6768	1.48504e-25	7.52739e-25	47.1703
YIF1B	1.55299	7.533	14.671	1.52246e-25	7.70053e-25	47.1453
MRPL17	1.44759	8.58585	14.6605	1.59356e-25	8.04287e-25	47.0994
COX7A2	1.26808	11.2188	14.659	1.60404e-25	8.07846e-25	47.0929
STRAP	1.13001	10.2834	14.634	1.78732e-25	8.98233e-25	46.9842
BAG5	1.07985	8.68653	14.6322	1.80179e-25	9.03579e-25	46.9761
RPL35A	-0.567107	13.3383	-14.6315	1.80673e-25	9.04135e-25	46.9734
SRP9	1.50986	11.2563	14.6233	1.87217e-25	9.34893e-25	46.9376
EIF6	1.17494	9.38427	14.6119	1.96759e-25	9.80465e-25	46.8877
SMAD1	3.44029	6.53495	14.557	2.4969e-25	1.2416e-24	46.6485
ELAVL1	1.47883	9.90375	14.5343	2.75575e-25	1.36743e-24	46.5494
KAT5	1.06537	7.90952	14.5326	2.77552e-25	1.37435e-24	46.5422
RASIP1	1.39077	5.07106	14.5278	2.83393e-25	1.3991e-24	46.5213
SEC24B	1.42727	8.60818	14.5272	2.84165e-25	1.3991e-24	46.5186
CTPS1	2.56512	7.56354	14.527	2.84364e-25	1.3991e-24	46.5179
SRSF10	-1.59737	10.1751	-14.5266	2.84925e-25	1.3991e-24	46.5159
MTA1	-1.92717	8.61108	-14.5232	2.8918e-25	1.41399e-24	46.501
MGAT4B	1.95734	7.82717	14.523	2.89426e-25	1.41399e-24	46.5002
RPL38	-0.660749	13.0404	-14.5226	2.89896e-25	1.41399e-24	46.4985
TSFM	1.55471	8.30676	14.5222	2.90357e-25	1.41399e-24	46.4969
IDH3B	1.24862	9.38386	14.5212	2.9163e-25	1.41706e-24	46.4925
LYPLA1	1.79039	9.58184	14.5208	2.9219e-25	1.41706e-24	46.4906
ADAM17	-1.3489	8.92203	-14.514	3.01005e-25	1.45681e-24	46.4608
SCAMP3	1.4168	8.9066	14.5096	3.06746e-25	1.48156e-24	46.4418
FAR1	1.54698	8.13671	14.4725	3.60442e-25	1.73735e-24	46.2798
RRN3	1.48679	7.84831	14.4695	3.65209e-25	1.75673e-24	46.2666
ABHD3	1.75117	8.26349	14.4645	3.73337e-25	1.79217e-24	46.2445
RPS18	0.558252	13.9385	14.4453	4.05847e-25	1.94427e-24	46.1607
CERK	1.75531	7.98947	14.4202	4.52784e-25	2.16473e-24	46.0508
PCBP2	1.15147	11.0318	14.4102	4.72895e-25	2.2563e-24	46.0071
EP300	-1.92343	7.87099	-14.3884	5.20061e-25	2.47633e-24	45.9117
EIF5	1.01291	10.8053	14.3815	5.36121e-25	2.54765e-24	45.8811
RBM39	-0.774352	11.2711	-14.3547	6.02607e-25	2.85784e-24	45.7638
P4HB	2.56364	9.92893	14.3479	6.20834e-25	2.93837e-24	45.7338
BFSP1	0.794345	4.10804	14.3305	6.69825e-25	3.16388e-24	45.6576
UCHL3	2.11384	8.87547	14.3195	7.02831e-25	3.31315e-24	45.6093
UBA2	1.53936	9.89537	14.313	7.22955e-25	3.40121e-24	45.5809
RTCB	1.40806	9.27625	14.3119	7.26502e-25	3.41109e-24	45.576
CNOT4	-1.31226	8.11329	-14.3007	7.63191e-25	3.57623e-24	45.5265
TAOK1	1.05929	9.48127	14.2773	8.45472e-25	3.95392e-24	45.4237
ALDH16A1	1.41341	7.17491	14.2645	8.94272e-25	4.17386e-24	45.3674
MBNL1	1.21708	11.2234	14.2469	9.65809e-25	4.49884e-24	45.2901
KDM6B	-1.73365	7.98444	-14.2453	9.72485e-25	4.521e-24	45.2832
EIF1	0.620297	12.7341	14.2447	9.74962e-25	4.52359e-24	45.2806
NMT1	1.17621	9.06431	14.2233	1.07116e-24	4.96017e-24	45.1862
SNRPF	1.66307	10.1337	14.2118	1.12622e-24	5.2049e-24	45.1358
TAPBP	-1.6333	10.5998	-14.2054	1.15859e-24	5.34402e-24	45.1074
PRELID1	0.951865	10.4656	14.1519	1.46503e-24	6.74431e-24	44.8718
TRMT61B	1.76144	7.04005	14.1304	1.61029e-24	7.39856e-24	44.7768
ATP1B3	1.47255	10.1609	14.1091	1.76866e-24	8.11038e-24	44.6827
PRDX1	1.33073	11.8982	14.1025	1.82049e-24	8.33185e-24	44.6537
SCAP	1.57658	7.61937	14.0989	1.84935e-24	8.44751e-24	44.6379
ATL3	1.33419	8.35635	14.098	1.85665e-24	8.46446e-24	44.6339
OAT	2.27876	8.61585	14.0898	1.92543e-24	8.7611e-24	44.5974
GRINA	2.10693	7.33783	14.0707	2.09412e-24	9.51028e-24	44.5131
AASDHPPT	1.3066	9.40677	14.0692	2.10777e-24	9.55389e-24	44.5066
MYBL2	2.74758	8.74134	14.0587	2.20816e-24	9.9897e-24	44.4598
EIF3B	1.36624	10.3409	14.0504	2.29041e-24	1.03419e-23	44.4231
AP3D1	-1.32883	10.0075	-14.0488	2.30622e-24	1.03934e-23	44.4162
RRP36	1.39355	8.63212	14.0333	2.46953e-24	1.11082e-23	44.3475
CSTF2T	1.74585	7.39942	14.0323	2.47973e-24	1.11328e-23	44.3434
CLIC6	2.83121	5.07474	14.0296	2.5097e-24	1.12459e-23	44.3313
SCAMP1	1.1009	8.69912	14.0289	2.51775e-24	1.12606e-23	44.3281
GOSR1	1.5554	8.81653	13.9823	3.0918e-24	1.38018e-23	44.1219
MRPL49	1.27873	9.31059	13.974	3.20758e-24	1.42916e-23	44.085
RYBP	1.59448	8.9339	13.9729	3.22342e-24	1.43351e-23	44.0801
FASLG	1.68924	5.58866	13.9688	3.28261e-24	1.45708e-23	44.0618
GAS7	2.02733	7.16531	13.9304	3.88833e-24	1.72271e-23	43.8918
FPGS	1.30267	7.51221	13.9095	4.26454e-24	1.88584e-23	43.7991
KLHL23	2.26674	5.41332	13.9029	4.39174e-24	1.93845e-23	43.7696
ZNF330	-1.12714	9.59798	-13.8794	4.87335e-24	2.14701e-23	43.6651
TOX4	-1.00692	9.17061	-13.8279	6.12097e-24	2.69163e-23	43.4363
DHCR7	1.5803	6.02976	13.8053	6.76709e-24	2.97021e-23	43.3355
TBCA	0.986574	11.3405	13.7731	7.80426e-24	3.41908e-23	43.1924
DNTTIP2	0.9836	9.38444	13.7669	8.02346e-24	3.50859e-23	43.1646
NBEAL2	1.51895	7.25369	13.7579	8.35038e-24	3.64479e-23	43.1245
ZNF451	1.54183	9.35588	13.7447	8.85634e-24	3.85848e-23	43.0654
ATR	0.939039	9.08293	13.7024	1.06869e-23	4.64743e-23	42.8768
ICAM2	2.29391	9.29422	13.6929	1.11486e-23	4.83926e-23	42.8344
HSP90B1	-2.44583	10.3813	-13.6876	1.14145e-23	4.94558e-23	42.8107
EI24	1.34479	8.06626	13.6733	1.2162e-23	5.2598e-23	42.747
ANP32B	-0.912211	12.7263	-13.6338	1.44994e-23	6.25917e-23	42.5706
CDK16	-1.40357	7.96943	-13.6151	1.57644e-23	6.79281e-23	42.4866
TTC39A	-1.18978	5.5146	-13.5995	1.68993e-23	7.26854e-23	42.4168
AP2A1	-0.99868	7.16581	-13.5888	1.77257e-23	7.61009e-23	42.3689
AKAP1	1.57165	8.05577	13.5834	1.81532e-23	7.77946e-23	42.345
MT1F	2.64987	8.17717	13.5776	1.86334e-23	7.97076e-23	42.3188
KPNA2	2.3614	10.4523	13.5315	2.28935e-23	9.77536e-23	42.1121
HMG20B	1.47248	7.89835	13.5264	2.34144e-23	9.97969e-23	42.0895
PRRC2A	1.25942	7.82909	13.5213	2.3956e-23	1.01762e-22	42.0666
ZNF506	-1.63649	7.26591	-13.5213	2.39618e-23	1.01762e-22	42.0664
TFAP4	0.967351	5.77716	13.5152	2.46219e-23	1.04377e-22	42.0391
POLE3	1.87752	8.47648	13.4725	2.98051e-23	1.26123e-22	41.8473
BMS1	1.26728	8.79858	13.4677	3.04449e-23	1.286e-22	41.826
EIF4EBP1	1.58361	6.7757	13.4668	3.05625e-23	1.28865e-22	41.8221
PIGO	-1.14286	7.60393	-13.4654	3.07669e-23	1.29496e-22	41.8154
RPS27	0.673683	13.7274	13.4593	3.16093e-23	1.32804e-22	41.7883
GOLGA4	1.85879	8.25842	13.4401	3.44488e-23	1.44477e-22	41.702
RFK	1.33131	7.65752	13.4282	3.6338e-23	1.52129e-22	41.6484
MRPL13	1.61537	8.77709	13.421	3.75271e-23	1.56829e-22	41.6161
TDG	1.31486	9.34322	13.4146	3.86224e-23	1.6112e-22	41.5872
BAP1	1.66097	8.00156	13.4132	3.88638e-23	1.61841e-22	41.581
MRPL57	1.24234	10.2857	13.4002	4.12022e-23	1.71276e-22	41.5223
PARG	1.13104	7.29466	13.37	4.71701e-23	1.95739e-22	41.3866
MKNK1	1.56921	7.93287	13.3621	4.88787e-23	2.02473e-22	41.3509
AZIN1	1.68701	9.50026	13.3257	5.7538e-23	2.37925e-22	41.1872
MRPL1	1.52875	8.74196	13.3143	6.05617e-23	2.49989e-22	41.1358
MEGF8	-1.00352	6.8352	-13.3075	6.24555e-23	2.57356e-22	41.1049
CCT6A	1.11488	10.2932	13.2844	6.92909e-23	2.85024e-22	41.0006
ADAM19	-1.90287	9.83987	-13.2505	8.06762e-23	3.31279e-22	40.848
DMPK	-1.45009	6.52001	-13.2229	9.1365e-23	3.74517e-22	40.7231
FH	1.18848	8.94079	13.2015	1.00601e-22	4.11661e-22	40.6265
FXR2	1.10321	7.36812	13.1779	1.11898e-22	4.57094e-22	40.5197
DDX17	-0.740297	12.6238	-13.1774	1.12145e-22	4.57309e-22	40.5175
ATP6V1G1	1.3765	10.6066	13.1539	1.24687e-22	5.07579e-22	40.4111
ZBTB11	1.79383	8.2363	13.134	1.36417e-22	5.54368e-22	40.3208
ERCC6L	2.30673	5.65194	13.1198	1.45437e-22	5.90008e-22	40.2566
SHMT2	-1.65703	11.708	-13.1175	1.46918e-22	5.94994e-22	40.2464
HNRNPC	0.702473	11.694	13.1122	1.5049e-22	6.08415e-22	40.2223
UBE2L3	-0.922075	11.1275	-13.1049	1.5552e-22	6.27673e-22	40.1893
PLAA	1.57793	7.23454	13.0976	1.60754e-22	6.47689e-22	40.1561
GNL2	-1.37259	9.11106	-13.0784	1.75371e-22	7.05374e-22	40.0688
EIF3A	-1.07163	11.2277	-13.0679	1.83883e-22	7.3835e-22	40.0212
PSMC2	0.949871	11.1475	13.0572	1.92938e-22	7.73391e-22	39.973
CAPG	3.65655	9.40667	13.0378	2.10649e-22	8.42955e-22	39.8849
CAST	1.41876	9.51253	12.976	2.78625e-22	1.11309e-21	39.6042
PFDN4	1.41912	8.91803	12.9571	3.03603e-22	1.21082e-21	39.5181
ADI1	1.73474	9.92022	12.9551	3.06297e-22	1.2195e-21	39.5092
SCN3B	0.704749	3.39844	12.9465	3.18535e-22	1.26608e-21	39.4699
HMGN3	1.24875	10.9804	12.9371	3.3238e-22	1.31889e-21	39.4272
PSMD11	1.21377	9.4953	12.9339	3.37288e-22	1.33611e-21	39.4125
COX7B	1.15121	11.1294	12.9244	3.52057e-22	1.39228e-21	39.3695
RIOK3	1.13581	9.57268	12.9192	3.60478e-22	1.42319e-21	39.3458
PMPCB	0.98944	9.92729	12.9014	3.90865e-22	1.54058e-21	39.2646
DLEU1	2.03995	7.36675	12.8988	3.9543e-22	1.55598e-21	39.253
PDCD5	-1.27815	8.99629	-12.893	4.06086e-22	1.59524e-21	39.2263
EXOSC3	-1.24144	9.55065	-12.8876	4.16183e-22	1.63218e-21	39.2016
ILF3	-1.11529	10.2924	-12.8708	4.492e-22	1.75874e-21	39.125
LTN1	1.35675	8.01193	12.8571	4.77967e-22	1.86827e-21	39.0628
PGM2	1.51809	8.23393	12.8414	5.1328e-22	2.00298e-21	38.9913
FAM102A	-1.7608	9.406	-12.8375	5.22515e-22	2.03565e-21	38.9734
LSS	2.26297	7.84579	12.7996	6.20808e-22	2.41459e-21	38.8004
TERF1	-1.04347	8.7296	-12.7684	7.15458e-22	2.77815e-21	38.6581
EGR1	-2.63957	10.0296	-12.7518	7.7177e-22	2.99188e-21	38.5821
CAT	1.33365	9.9754	12.7418	8.07506e-22	3.12527e-21	38.5367
RPL12	0.642167	13.3866	12.721	8.8806e-22	3.43141e-21	38.4413
PSMB5	1.24077	9.14752	12.6729	1.10581e-21	4.26579e-21	38.2213
RNF138	1.21593	9.11252	12.6559	1.1952e-21	4.59684e-21	38.1433
UQCRQ	1.08496	10.9666	12.6558	1.19553e-21	4.59684e-21	38.143
RPL34	0.551925	13.2669	12.6388	1.29171e-21	4.95858e-21	38.0654
ADAM10	1.09992	9.89002	12.6358	1.31012e-21	5.02107e-21	38.0512
HSPE1	-1.25553	11.2642	-12.6325	1.32942e-21	5.08678e-21	38.0365
STX16	-0.922558	9.55771	-12.588	1.62924e-21	6.22387e-21	37.8325
SRPK1	1.24438	9.23439	12.5635	1.82268e-21	6.95153e-21	37.72
CCDC85B	1.95362	7.48956	12.5386	2.0432e-21	7.78e-21	37.6054
PNP	2.06422	8.69103	12.5313	2.1119e-21	8.02861e-21	37.5722
ARIH1	-0.831362	9.08362	-12.5299	2.1254e-21	8.06693e-21	37.5659
DANCR	1.82937	9.55604	12.5268	2.15589e-21	8.1695e-21	37.5516
XPOT	1.57621	8.78245	12.5185	2.23955e-21	8.47291e-21	37.5134
ZNF613	0.903569	3.13133	12.5032	2.40195e-21	9.07275e-21	37.4432
CEP104	-1.21738	7.75244	-12.4973	2.46787e-21	9.30682e-21	37.416
ELOVL5	1.2942	10.7658	12.4831	2.63452e-21	9.91943e-21	37.3505
GLUL	2.99387	10.4003	12.464	2.87487e-21	1.08071e-20	37.2629
PPP1R14B	1.51443	8.83944	12.4554	2.99071e-21	1.12247e-20	37.2233
POLDIP3	1.14534	8.72211	12.4549	2.99766e-21	1.12329e-20	37.2209
TFAM	-1.26364	9.86296	-12.4472	3.10492e-21	1.16164e-20	37.1857
GBE1	1.98658	7.45821	12.4241	3.45248e-21	1.28962e-20	37.0793
MRFAP1L1	-0.832807	10.2336	-12.4085	3.70843e-21	1.38303e-20	37.0075
DIS3	1.32713	8.30717	12.4068	3.73754e-21	1.39169e-20	36.9997
PLXNC1	2.4168	8.46326	12.4042	3.78364e-21	1.40663e-20	36.9874
ADH5	0.889172	9.63983	12.3936	3.97118e-21	1.47403e-20	36.9389
CDKL1	-2.14719	5.83823	-12.3879	4.07745e-21	1.51109e-20	36.9124
TOB1	1.95024	7.5305	12.3848	4.13471e-21	1.52991e-20	36.8984
HGS	1.26578	8.41635	12.3782	4.26376e-21	1.57519e-20	36.8676
CAMLG	1.13273	9.60777	12.357	4.69869e-21	1.73315e-20	36.7702
SF3B1	0.837946	11.5019	12.3107	5.81354e-21	2.14102e-20	36.5566
ZNF627	1.53069	6.89828	12.2992	6.12905e-21	2.25369e-20	36.5036
TLR10	-2.49399	9.84741	-12.2707	6.98797e-21	2.56552e-20	36.3721
CLDN18	0.626502	4.76917	12.2683	7.06662e-21	2.59036e-20	36.3609
CACYBP	1.26583	10.1611	12.2489	7.72905e-21	2.82879e-20	36.271
DHX9	-0.963581	9.31663	-12.2312	8.38382e-21	3.06367e-20	36.1895
FLT1	1.13779	7.52213	12.2136	9.09412e-21	3.31809e-20	36.1079
BCL7A	-2.89754	8.40294	-12.1992	9.71856e-21	3.54044e-20	36.0413
CFL2	-1.60439	7.51492	-12.187	1.02805e-20	3.73937e-20	35.985
C12orf29	1.84699	7.73486	12.1836	1.04411e-20	3.79193e-20	35.9694
PTK2B	-1.19319	8.41039	-12.1575	1.17767e-20	4.27041e-20	35.8487
FAU	0.662685	12.824	12.0991	1.54244e-20	5.58455e-20	35.5782
RPL9	0.510988	13.4588	12.0879	1.62445e-20	5.87245e-20	35.5262
POLA2	1.65453	7.92581	12.071	1.7565e-20	6.34007e-20	35.4479
MED17	1.48646	8.04241	12.0698	1.76682e-20	6.36758e-20	35.442
NFE2	-0.72495	3.6054	-12.069	1.77313e-20	6.38055e-20	35.4384
PIK3R1	1.25803	8.80156	12.0635	1.81835e-20	6.5333e-20	35.4132
CSH1	-0.628923	3.90012	-12.0419	2.00973e-20	7.20996e-20	35.3128
TMED9	-1.24642	11.305	-12.0334	2.09042e-20	7.48802e-20	35.2733
PNPT1	1.45596	8.49879	12.0301	2.12285e-20	7.59267e-20	35.2579
NDUFA5	1.24458	8.97838	12.0248	2.17523e-20	7.76823e-20	35.2335
CD70	1.99185	7.32914	12.016	2.26624e-20	8.08099e-20	35.1924
FCF1	-1.20135	6.7957	-11.9991	2.45062e-20	8.72523e-20	35.114
CNOT3	-1.63676	7.30583	-11.9737	2.75669e-20	9.80019e-20	34.996
SCP2	1.03153	9.70793	11.9611	2.92171e-20	1.03712e-19	34.9377
EIF3L	0.650779	12.312	11.9438	3.16667e-20	1.12238e-19	34.857
INTS10	1.14611	9.08299	11.9412	3.20444e-20	1.13406e-19	34.8451
TAF6L	-1.28864	6.02839	-11.9404	3.21677e-20	1.13672e-19	34.8412
KIF14	3.27373	7.15079	11.9331	3.32746e-20	1.17408e-19	34.8073
NSUN5P1	-1.32953	9.86959	-11.9225	3.49398e-20	1.23099e-19	34.7583
IKZF5	-1.00985	7.29826	-11.9043	3.80324e-20	1.33795e-19	34.6733
MXI1	2.41114	7.55391	11.8962	3.9482e-20	1.38687e-19	34.6358
TUBB6	3.42308	7.55495	11.8702	4.45471e-20	1.56246e-19	34.5148
RPL10L	0.984308	5.90433	11.8597	4.67691e-20	1.63796e-19	34.466
STIP1	-1.10211	9.62802	-11.8175	5.69059e-20	1.99002e-19	34.2694
NPC2	2.14279	10.272	11.8144	5.7738e-20	2.01613e-19	34.2548
PPP1R11	1.52352	9.14193	11.781	6.74503e-20	2.35178e-19	34.099
CREBBP	-1.33122	8.95622	-11.7498	7.79644e-20	2.71436e-19	33.9537
JUND	-1.28512	11.2088	-11.7487	7.83862e-20	2.72502e-19	33.9483
RP2	2.07967	6.13584	11.735	8.35525e-20	2.90034e-19	33.8844
B3GALT4	1.16184	6.93519	11.7305	8.53229e-20	2.95744e-19	33.8633
ASS1	1.65826	7.00421	11.7144	9.19357e-20	3.18197e-19	33.7885
FOXO1	-1.53868	9.38133	-11.7011	9.78364e-20	3.38124e-19	33.7262
RPN2	1.74188	10.6125	11.6922	1.01961e-19	3.51861e-19	33.6848
GTF2H5	1.4468	8.87576	11.6786	1.0864e-19	3.74362e-19	33.6212
RPS5	0.683831	12.9806	11.6472	1.25739e-19	4.32654e-19	33.4747
SLC39A14	2.60958	7.82696	11.6465	1.262e-19	4.33605e-19	33.471
ZC3H15	0.826031	10.7512	11.5912	1.6334e-19	5.60396e-19	33.2125
LARP4	1.22632	8.7858	11.5902	1.64104e-19	5.62198e-19	33.2078
RPL7L1	0.932055	10.1124	11.5726	1.78112e-19	6.09303e-19	33.1257
PTPRK	3.17569	5.83766	11.5717	1.789e-19	6.11111e-19	33.1213
NUDC	-0.980868	10.1508	-11.5669	1.82938e-19	6.24003e-19	33.0989
MORC3	2.01822	7.51668	11.5651	1.84513e-19	6.28465e-19	33.0903
PRKAR1A	0.802128	11.143	11.5493	1.98582e-19	6.75408e-19	33.0167
CRIM1	2.19494	6.33632	11.5387	2.08677e-19	7.08721e-19	32.967
NCOA3	-1.30681	10.874	-11.5376	2.09768e-19	7.11399e-19	32.9618
TRIB3	1.43814	6.96522	11.5351	2.12228e-19	7.18708e-19	32.9501
COPS2	1.0048	9.86683	11.5003	2.498e-19	8.44734e-19	32.7867
LINC01004	-1.64685	7.06273	-11.4889	2.63481e-19	8.89719e-19	32.7333
GALNT7	1.5944	8.19058	11.455	3.08672e-19	1.04083e-18	32.5747
MRPS28	1.25115	9.01107	11.4525	3.12315e-19	1.05161e-18	32.5629
UBE2M	1.75239	7.47924	11.4403	3.30731e-19	1.11203e-18	32.5055
NLE1	1.61296	6.62233	11.4223	3.59739e-19	1.20784e-18	32.4213
SLC35A1	1.35252	8.13222	11.4076	3.85334e-19	1.29194e-18	32.3524
RPL36AL	-0.740597	12.3333	-11.4022	3.95276e-19	1.32339e-18	32.3269
WDR3	1.26536	8.61666	11.4009	3.97697e-19	1.32961e-18	32.3207
IPO11	0.850798	3.63351	11.3997	3.99942e-19	1.33417e-18	32.3151
HLA-E	1.34467	12.3955	11.3996	4.00194e-19	1.33417e-18	32.3145
MICU2	0.985319	9.19116	11.3975	4.04104e-19	1.3453e-18	32.3047
SLC35B3	1.11781	8.6004	11.3753	4.48315e-19	1.49038e-18	32.2007
DDX28	1.2558	7.30504	11.3508	5.0301e-19	1.66985e-18	32.0854
CLEC4M	1.51832	4.08914	11.3496	5.05903e-19	1.67709e-18	32.0796
WDR12	1.48883	8.54223	11.3482	5.09072e-19	1.68523e-18	32.0733
SPTLC2	-1.51673	8.62128	-11.3453	5.16104e-19	1.70611e-18	32.0596
NDUFV1	1.12398	10.2112	11.3198	5.81606e-19	1.91995e-18	31.9399
HSPB11	1.09239	10.2034	11.3097	6.09991e-19	2.01084e-18	31.8921
DIMT1	-0.942481	9.6532	-11.3006	6.36559e-19	2.09549e-18	31.8494
MAP3K7	-1.2591	9.31016	-11.2936	6.57855e-19	2.16257e-18	31.8165
NPM1	-0.444343	13.2176	-11.2731	7.2418e-19	2.37729e-18	31.7202
ABHD14B	1.79179	8.86456	11.2548	7.89245e-19	2.58727e-18	31.634
YBX3	2.76346	8.9522	11.2544	7.90795e-19	2.58876e-18	31.6321
ZBTB18	-1.98477	9.59611	-11.2488	8.11649e-19	2.65334e-18	31.606
ABL1	1.29242	7.08356	11.2444	8.28808e-19	2.70568e-18	31.585
SHC1	0.943503	9.47888	11.2206	9.26772e-19	3.0213e-18	31.4731
KAT2B	1.49211	7.90078	11.2094	9.76712e-19	3.17971e-18	31.4205
KRR1	-0.916471	9.40331	-11.1963	1.03886e-18	3.37737e-18	31.3587
RPL3L	0.690862	4.63865	11.1956	1.0425e-18	3.38452e-18	31.3552
HEXB	1.92442	9.50932	11.1641	1.20871e-18	3.91876e-18	31.207
KPNA1	-0.830796	8.42115	-11.1426	1.33721e-18	4.3294e-18	31.1058
SLC43A1	1.67011	6.83553	11.1415	1.34434e-18	4.34651e-18	31.1005
RPS24	0.414632	13.639	11.1411	1.34702e-18	4.34921e-18	31.0985
MAK16	1.19991	8.0929	11.1333	1.39696e-18	4.5043e-18	31.062
TNPO2	1.17598	8.80643	11.1304	1.41628e-18	4.56035e-18	31.0483
LCK	2.12223	9.4892	11.1251	1.45241e-18	4.67031e-18	31.023
RNF11	2.72833	6.91156	11.1207	1.48262e-18	4.76095e-18	31.0024
TNPO1	1.26169	11.4879	11.1168	1.50995e-18	4.84211e-18	30.9841
KIN	1.13429	7.52233	11.1059	1.58938e-18	5.0899e-18	30.9328
DYNLT3	1.51932	8.36736	11.1041	1.60314e-18	5.12699e-18	30.9241
WBP11	0.822499	9.33501	11.0984	1.64686e-18	5.25968e-18	30.8972
WDR74	1.03711	8.36171	11.0892	1.71966e-18	5.48476e-18	30.8539
JAG1	1.41158	7.19458	11.076	1.82934e-18	5.82669e-18	30.7919
BACH1	1.80245	7.14441	11.0651	1.92625e-18	6.12709e-18	30.7402
ATP6V0D1	-0.957531	10.3809	-11.0604	1.96906e-18	6.25481e-18	30.7182
CHMP2B	-0.986315	9.15037	-11.0575	1.99626e-18	6.33268e-18	30.7045
CCDC86	1.63354	7.33738	11.0474	2.09335e-18	6.63176e-18	30.6569
HLA-DPA1	0.885867	12.9249	11.0303	2.26946e-18	7.18003e-18	30.576
GEMIN4	1.30862	7.30414	11.0257	2.31936e-18	7.32807e-18	30.5542
FBXW9	0.946627	6.05349	11.0067	2.53655e-18	8.00356e-18	30.4646
CCK	-0.567066	4.49822	-11.0038	2.57121e-18	8.10206e-18	30.451
DYNC1LI1	1.18134	8.53188	11.0013	2.60188e-18	8.18776e-18	30.4391
NOLC1	0.992165	10.036	10.9858	2.7992e-18	8.79695e-18	30.3659
CXCL1	2.31408	4.70346	10.9825	2.84291e-18	8.92242e-18	30.3504
GNG7	-2.18868	7.25363	-10.9754	2.93942e-18	9.21304e-18	30.3169
ZMYM2	-0.814281	9.04643	-10.9657	3.07793e-18	9.63437e-18	30.2708
EIF2B2	1.23589	8.27372	10.9539	3.25363e-18	1.01708e-17	30.2152
ISCA1	1.07473	8.1637	10.9495	3.32217e-18	1.03713e-17	30.1943
ATF4	1.00277	11.1319	10.9457	3.38191e-18	1.05439e-17	30.1765
ADH6	-0.631625	3.694	-10.9428	3.42928e-18	1.06774e-17	30.1626
SND1-IT1	1.63637	6.68556	10.9422	3.43817e-18	1.0691e-17	30.16
GGT6	0.812881	5.20086	10.9382	3.50436e-18	1.08825e-17	30.1409
MICU1	1.11915	7.70341	10.9354	3.55082e-18	1.10122e-17	30.1277
NLN	1.10749	9.5872	10.9064	4.07092e-18	1.26086e-17	29.9908
UPF2	-0.934427	9.27183	-10.8972	4.25227e-18	1.3153e-17	29.9472
EIF3K	0.754112	11.2658	10.8946	4.30435e-18	1.32966e-17	29.935
IFNA4	0.59953	3.37817	10.8814	4.58103e-18	1.41328e-17	29.8726
UMPS	1.10485	8.52488	10.8797	4.61858e-18	1.42301e-17	29.8644
APAF1	-1.34772	8.17255	-10.8678	4.88523e-18	1.5032e-17	29.8082
RALGPS2	-1.62445	10.4742	-10.8529	5.24096e-18	1.61055e-17	29.7378
GLS2	-1.80015	5.13914	-10.8396	5.58246e-18	1.71326e-17	29.6746
SCARB1	1.70375	7.70954	10.8299	5.8437e-18	1.7911e-17	29.6288
MAU2	-0.747311	8.39552	-10.8148	6.27709e-18	1.91963e-17	29.5572
PSMA1	0.588957	10.7034	10.8147	6.27931e-18	1.91963e-17	29.5568
SOCS6	1.54006	4.85925	10.7995	6.74638e-18	2.05974e-17	29.485
IER3	2.28691	8.04718	10.7853	7.21431e-18	2.19976e-17	29.4178
LSM7	1.13934	10.6955	10.776	7.53933e-18	2.29589e-17	29.3737
MACROD1	-0.989367	5.25602	-10.775	7.57442e-18	2.30164e-17	29.3691
RPL41	0.324621	14.3348	10.775	7.57773e-18	2.30164e-17	29.3686
TCF7L1	-1.93448	5.52888	-10.7615	8.07532e-18	2.44962e-17	29.305
TMEM33	-0.955337	8.99765	-10.7506	8.50286e-18	2.57599e-17	29.2533
U2AF1	0.776277	11.0666	10.746	8.6919e-18	2.62989e-17	29.2313
NR2F2	1.65684	6.86375	10.7435	8.79157e-18	2.65663e-17	29.2199
IFT80	1.07874	8.45185	10.727	9.50926e-18	2.86982e-17	29.1413
PYCR1	1.18238	6.67604	10.7238	9.65217e-18	2.90923e-17	29.1264
RRP8	1.07169	7.91286	10.7228	9.69868e-18	2.91951e-17	29.1216
PLEK	1.70267	9.85973	10.7218	9.74496e-18	2.9297e-17	29.1168
HCCS	1.23617	8.54265	10.7204	9.80968e-18	2.9454e-17	29.1102
GANAB	1.31394	9.11198	10.7116	1.02265e-17	3.06665e-17	29.0685
SUPT6H	-1.36763	7.93454	-10.7097	1.03196e-17	3.09063e-17	29.0594
SNX2	-1.32586	10.3689	-10.7073	1.04367e-17	3.12175e-17	29.0481
WIPF2	-0.877321	9.16563	-10.6936	1.11364e-17	3.32681e-17	28.9832
FBXW11	-0.775468	8.88184	-10.6809	1.18287e-17	3.52914e-17	28.9228
R3HDM1	1.04263	8.43612	10.6778	1.20033e-17	3.57672e-17	28.9081
ISG20L2	0.985327	8.45646	10.6749	1.2169e-17	3.62151e-17	28.8944
ZNHIT6	1.01422	7.96787	10.6654	1.27306e-17	3.78387e-17	28.8492
FABP5	1.78458	10.8326	10.6215	1.56708e-17	4.65189e-17	28.6412
LEF1	2.52084	7.45379	10.6204	1.57515e-17	4.66996e-17	28.6361
AATF	0.903722	8.74	10.6197	1.58042e-17	4.67971e-17	28.6327
S100A11	1.75917	9.03336	10.6119	1.64023e-17	4.8507e-17	28.5955
RIOK2	1.1524	7.91096	10.6101	1.65422e-17	4.88595e-17	28.587
SDF2L1	1.452	8.06962	10.6095	1.65898e-17	4.89388e-17	28.5842
AHCYL1	0.835255	9.79483	10.6056	1.68982e-17	4.97863e-17	28.5657
HEATR3	1.20202	7.13918	10.593	1.79397e-17	5.27888e-17	28.5059
NAGPA	1.24905	6.87878	10.5874	1.84192e-17	5.41322e-17	28.4795
METTL5	0.781874	10.0045	10.5854	1.85967e-17	5.45859e-17	28.4699
SLC25A5	1.08355	12.1305	10.5849	1.86433e-17	5.46545e-17	28.4674
UCHL5	1.35998	8.43017	10.5743	1.96023e-17	5.73945e-17	28.4171
TMEM120A	1.46617	7.21175	10.551	2.18955e-17	6.40294e-17	28.3064
PIK3CA	-1.63291	8.48229	-10.5399	2.3073e-17	6.73892e-17	28.254
DDX49	0.959164	8.42845	10.5385	2.32296e-17	6.77626e-17	28.2472
PRNP	1.2776	8.9746	10.5272	2.45151e-17	7.14241e-17	28.1933
RPS27A	0.493227	13.2265	10.5007	2.77893e-17	8.08634e-17	28.0678
MYL3	-0.706807	5.46464	-10.4892	2.93601e-17	8.5329e-17	28.0128
RPS25	-0.370792	13.3418	-10.4792	3.07762e-17	8.93344e-17	27.9656
DYRK3	1.28217	5.94083	10.4726	3.17617e-17	9.20815e-17	27.9341
PITPNM1	1.12086	7.19047	10.4693	3.22592e-17	9.34091e-17	27.9185
PTPN13	1.65395	4.17354	10.4644	3.30194e-17	9.54929e-17	27.8952
DLEC1	0.580662	5.4297	10.4478	3.57287e-17	1.03202e-16	27.8163
SEC62	-1.04997	11.645	-10.4391	3.72299e-17	1.07406e-16	27.7751
MRPL21	1.03357	8.68415	10.4346	3.80373e-17	1.09601e-16	27.7536
RPS4X	0.378072	13.8112	10.4248	3.98553e-17	1.147e-16	27.7069
CBFA2T3	-1.94455	7.745	-10.4099	4.27888e-17	1.22992e-16	27.6358
RNF126	1.17188	7.70875	10.4033	4.41329e-17	1.26701e-16	27.6049
PDCD11	1.30255	7.82129	10.3931	4.6333e-17	1.32855e-16	27.5562
IGKC	-2.96747	11.1258	-10.3842	4.83426e-17	1.38449e-16	27.5137
CCT2	1.00901	11.4553	10.3504	5.67557e-17	1.62158e-16	27.3532
ADA	2.18744	9.5177	10.3504	5.67587e-17	1.62158e-16	27.3531
ZCCHC10	-0.987962	8.85992	-10.3459	5.79852e-17	1.65462e-16	27.3317
PELO	1.05244	7.00911	10.3448	5.82921e-17	1.66136e-16	27.3264
MRPL42	1.10117	8.82888	10.3384	6.00804e-17	1.71026e-16	27.2962
CDK2AP1	1.76713	9.43589	10.3219	6.49917e-17	1.84784e-16	27.2176
USP47	0.862957	10.0342	10.3198	6.56381e-17	1.86397e-16	27.2077
PIK3CD	1.66812	9.94233	10.3155	6.70027e-17	1.90043e-16	27.1871
VDAC3	0.988977	10.6399	10.3138	6.75582e-17	1.91388e-16	27.1788
IFIT5	2.13756	6.944	10.309	6.91248e-17	1.95591e-16	27.1559
TXNDC9	1.06009	9.09164	10.3075	6.96223e-17	1.96762e-16	27.1487
PCK2	-1.52539	8.73716	-10.3036	7.09105e-17	2.00163e-16	27.1304
CDK10	-1.03138	7.78408	-10.3032	7.10325e-17	2.00267e-16	27.1287
DNAJB11	-1.34035	10.6211	-10.295	7.38828e-17	2.08055e-16	27.0893
ERI2	2.12351	6.69129	10.2852	7.74045e-17	2.17323e-16	27.0427
KDM4B	-1.38707	9.48846	-10.2851	7.74226e-17	2.17323e-16	27.0425
DUSP5	2.92745	6.33017	10.2851	7.74509e-17	2.17323e-16	27.0421
PDAP1	-1.08583	8.69691	-10.2802	7.92454e-17	2.22094e-16	27.0192
RAB1A	1.24612	11.1023	10.2542	8.97029e-17	2.51104e-16	26.8952
MPHOSPH6	1.16073	8.9836	10.2463	9.31556e-17	2.6046e-16	26.8574
PSMD14	1.02795	10.1007	10.2386	9.66108e-17	2.698e-16	26.8209
REXO4	0.960044	7.87305	10.2347	9.8408e-17	2.74494e-16	26.8025
PSMC3	1.0783	8.97774	10.2336	9.89297e-17	2.75623e-16	26.7972
USP16	-0.706287	9.77778	-10.2065	1.12546e-16	3.1319e-16	26.6682
WDR55	-0.684447	7.66069	-10.2023	1.1481e-16	3.19114e-16	26.6483
MRPS34	0.968858	8.76683	10.202	1.15015e-16	3.19305e-16	26.6465
FMR1	0.909745	8.66324	10.1999	1.16178e-16	3.22156e-16	26.6364
PES1	1.1965	8.52225	10.1974	1.17573e-16	3.25639e-16	26.6245
RABGGTB	-0.918318	9.88297	-10.1776	1.29145e-16	3.5727e-16	26.5306
PNN	-0.696104	12.4831	-10.1767	1.29708e-16	3.58408e-16	26.5262
TNFAIP8	1.07257	10.6957	10.1754	1.30508e-16	3.60197e-16	26.5201
TFB1M	1.21855	8.11214	10.1605	1.40158e-16	3.86378e-16	26.4487
UACA	0.945536	8.65816	10.135	1.58242e-16	4.35719e-16	26.3273
HLA-DRB6	-0.987263	8.42041	-10.1186	1.71053e-16	4.70446e-16	26.2495
PPP6C	-0.61376	10.3439	-10.1089	1.792e-16	4.92278e-16	26.2029
DENR	0.692455	10.0424	10.1027	1.84538e-16	5.06352e-16	26.1735
TM2D1	0.823425	8.83393	10.0917	1.94445e-16	5.32915e-16	26.1212
VNN2	-1.99591	9.16462	-10.088	1.97939e-16	5.4186e-16	26.1034
TNIP2	-1.05877	9.19802	-10.0601	2.26058e-16	6.1812e-16	25.9706
IMP3	0.844463	9.33287	10.0576	2.28819e-16	6.24945e-16	25.9584
UBE2N	0.749828	10.9013	10.0551	2.31511e-16	6.31564e-16	25.9467
SSUH2	0.615218	4.52265	10.0323	2.58175e-16	7.03489e-16	25.8377
PNRC2	0.956469	10.6663	10.0273	2.64421e-16	7.19676e-16	25.8138
PSMD12	1.1102	9.2712	10.0197	2.74155e-16	7.45309e-16	25.7776
MAP4K1	-1.34859	10.094	-10.0103	2.86764e-16	7.78689e-16	25.7327
MSANTD4	-0.993124	8.80827	-10.0082	2.89621e-16	7.84796e-16	25.7228
DNAJC7	-0.866879	9.31455	-10.0081	2.89679e-16	7.84796e-16	25.7226
OCEL1	-0.847493	7.61272	-10.0052	2.93823e-16	7.95109e-16	25.7084
VEGFA	1.64621	7.16583	9.99493	3.08508e-16	8.33892e-16	25.6596
CNBP	-0.744982	11.4699	-9.96263	3.59893e-16	9.71669e-16	25.5055
ECH1	0.741116	9.0291	9.95172	3.79124e-16	1.02242e-15	25.4535
CALML4	-1.68451	7.78933	-9.95125	3.79975e-16	1.02354e-15	25.4512
NOM1	0.920655	7.20934	9.94765	3.86558e-16	1.04009e-15	25.434
CRYZ	1.67791	8.55134	9.9412	3.98634e-16	1.07136e-15	25.4033
RRP12	1.1919	7.303	9.93615	4.08361e-16	1.09625e-15	25.3792
MAX	-0.70419	10.5941	-9.90106	4.82813e-16	1.29464e-15	25.2117
UBE2F	1.06102	8.75449	9.88282	5.26731e-16	1.4108e-15	25.1247
NUPR1	2.28367	7.62702	9.87679	5.42114e-16	1.45036e-15	25.0959
PTBP1	0.628512	10.1706	9.87315	5.51607e-16	1.47408e-15	25.0785
AMD1	-0.857396	9.37093	-9.87249	5.53356e-16	1.47708e-15	25.0753
FYN	2.00009	9.02329	9.85834	5.92014e-16	1.57848e-15	25.0078
TFE3	1.12756	8.37354	9.85521	6.00924e-16	1.60043e-15	24.9929
RPS8	0.560692	3.94027	9.85479	6.02131e-16	1.60183e-15	24.9909
MRPS7	0.953607	9.07286	9.8523	6.0934e-16	1.61918e-15	24.979
ELAVL4	-0.7257	4.05869	-9.82703	6.87465e-16	1.82472e-15	24.8584
FAM216A	1.5943	7.58604	9.82048	7.09321e-16	1.88062e-15	24.8271
TYRP1	0.470409	2.34018	9.81235	7.37384e-16	1.95282e-15	24.7883
CHORDC1	1.18612	8.96468	9.80125	7.77528e-16	2.05683e-15	24.7353
GCHFR	1.92905	8.28944	9.79762	7.91108e-16	2.09041e-15	24.718
SNRPB2	0.597983	10.6181	9.79548	7.99247e-16	2.10955e-15	24.7078
FBXO28	1.09516	7.946	9.78414	8.43716e-16	2.22443e-15	24.6536
PTBP2	1.22529	7.34341	9.78241	8.50708e-16	2.24036e-15	24.6454
MRPL10	1.03152	8.47297	9.77655	8.74888e-16	2.30146e-15	24.6174
DOK3	-1.71648	9.16766	-9.77505	8.81165e-16	2.31539e-15	24.6102
HDGF	0.971217	10.1149	9.76925	9.05909e-16	2.37776e-15	24.5825
GMFG	-1.1506	11.2246	-9.76737	9.14083e-16	2.39654e-15	24.5736
RBFOX2	1.47169	6.75605	9.75792	9.56277e-16	2.50438e-15	24.5284
GTF2E2	1.03359	9.08991	9.75629	9.63766e-16	2.5212e-15	24.5206
YAF2	-1.39113	7.2099	-9.75534	9.68162e-16	2.52989e-15	24.5161
RBBP4	-1.23273	10.5541	-9.75013	9.92553e-16	2.59075e-15	24.4912
MTG2	0.874194	6.75982	9.74181	1.0328e-15	2.69283e-15	24.4515
STX7	-1.26365	10.4253	-9.74046	1.03947e-15	2.7072e-15	24.4451
C19orf54	-1.40969	7.85954	-9.71894	1.15201e-15	2.997e-15	24.3423
POP5	1.09896	9.69492	9.7033	1.24139e-15	3.22598e-15	24.2676
EIF4G3	-0.920926	9.06899	-9.70248	1.24626e-15	3.23505e-15	24.2637
SLC35A3	0.923949	7.08839	9.6919	1.31086e-15	3.39901e-15	24.2132
COL21A1	0.834217	3.21516	9.69158	1.31291e-15	3.40058e-15	24.2116
NLK	-1.5738	8.9115	-9.68683	1.34306e-15	3.47486e-15	24.1889
NKX2-5	0.467391	5.38073	9.67868	1.39638e-15	3.60885e-15	24.15
L3MBTL1	-0.955784	6.7011	-9.64523	1.63842e-15	4.22975e-15	23.9903
UQCRB	0.618097	11.9449	9.64408	1.64739e-15	4.24826e-15	23.9848
RPS7	0.334865	13.4072	9.63875	1.68998e-15	4.3533e-15	23.9593
RAX2	-0.560633	6.65252	-9.62062	1.84291e-15	4.74207e-15	23.8727
NEK7	1.16612	9.34428	9.61205	1.91999e-15	4.93502e-15	23.8318
TBL3	0.90413	7.29279	9.60092	2.0249e-15	5.19901e-15	23.7786
LSM10	1.19268	8.74901	9.56524	2.40145e-15	6.1591e-15	23.6082
P2RY2	0.61087	4.3486	9.55482	2.52409e-15	6.46662e-15	23.5584
MALSU1	0.701937	10.0996	9.5481	2.60643e-15	6.67032e-15	23.5263
ARHGAP9	-1.69759	10.1423	-9.54328	2.66725e-15	6.81855e-15	23.5033
COPS5	0.776705	9.68861	9.54173	2.68709e-15	6.86183e-15	23.4959
XPA	-0.891565	8.42272	-9.53544	2.76911e-15	7.06362e-15	23.4658
ALX1	0.563794	4.45976	9.53068	2.83284e-15	7.21838e-15	23.4431
KLHDC2	1.05828	8.87138	9.52339	2.93331e-15	7.46632e-15	23.4083
RPS6	0.34137	13.65	9.51575	3.04242e-15	7.73568e-15	23.3718
MRPS11	1.0288	8.91886	9.50409	3.21695e-15	8.17065e-15	23.316
TIA1	-1.03793	9.4064	-9.50051	3.27246e-15	8.29952e-15	23.2989
TCAP	-1.17948	6.21044	-9.50036	3.27474e-15	8.29952e-15	23.2982
PTPRG	1.67196	4.86264	9.49248	3.40057e-15	8.60919e-15	23.2606
PRAC1	-0.986527	3.25136	-9.47944	3.61926e-15	9.15299e-15	23.1983
PKN2	-1.0006	8.81984	-9.47775	3.64868e-15	9.2175e-15	23.1902
BBIP1	-1.36397	9.40987	-9.472	3.75033e-15	9.46415e-15	23.1628
KIF3B	0.97673	8.24342	9.45478	4.07234e-15	1.02658e-14	23.0805
TMC6	-1.17456	9.29503	-9.45311	4.1049e-15	1.03368e-14	23.0725
CD86	2.07892	8.40154	9.45125	4.14164e-15	1.04182e-14	23.0636
TKT	1.22188	9.51285	9.44365	4.29488e-15	1.07921e-14	23.0273
LTV1	-0.822037	8.79763	-9.41342	4.96288e-15	1.24574e-14	22.8829
WBP2	0.999657	7.28768	9.41311	4.9703e-15	1.24628e-14	22.8814
RPS12	0.605534	13.4133	9.4066	5.12751e-15	1.28433e-14	22.8503
DKK1	1.27503	3.36123	9.40578	5.14755e-15	1.28798e-14	22.8464
FAM76A	-1.04918	5.99221	-9.39856	5.32836e-15	1.33181e-14	22.8119
DDX19A	-0.861877	7.79415	-9.3949	5.42255e-15	1.35391e-14	22.7944
SCML1	1.87795	5.4786	9.38237	5.7573e-15	1.43597e-14	22.7346
GSPT2	1.37403	8.33593	9.38131	5.78646e-15	1.44172e-14	22.7295
HMGCS1	-1.20209	7.83405	-9.3693	6.12875e-15	1.52539e-14	22.6721
RPL36	0.952149	11.9108	9.31483	7.95257e-15	1.97724e-14	22.4119
RPS3	-0.323847	13.5518	-9.31418	7.97751e-15	1.98135e-14	22.4088
ZNF43	-1.35677	7.68827	-9.31305	8.02056e-15	1.98994e-14	22.4034
SLC7A5	1.93428	7.41871	9.30594	8.29812e-15	2.05664e-14	22.3694
SEC11A	-0.458828	11.3013	-9.29861	8.594e-15	2.12774e-14	22.3344
HCAR1	-0.439977	3.30132	-9.28603	9.12697e-15	2.25732e-14	22.2744
SGMS1	1.78559	6.47194	9.27427	9.65529e-15	2.38548e-14	22.2182
CHCHD7	-0.908064	10.1396	-9.24941	1.08739e-14	2.68375e-14	22.0995
RGS4	1.13924	4.736	9.24813	1.09412e-14	2.69753e-14	22.0933
MRPS18C	0.774956	9.38528	9.24041	1.13524e-14	2.79598e-14	22.0565
RABGEF1	-1.40393	6.9353	-9.19396	1.41768e-14	3.48797e-14	21.8346
EPHA5	0.443422	4.01532	9.18961	1.44749e-14	3.55758e-14	21.8138
TGFB1	1.38912	7.4669	9.18351	1.49033e-14	3.65908e-14	21.7847
DYNC2LI1	1.49758	6.18908	9.1818	1.50253e-14	3.68518e-14	21.7766
NDC1	1.913	8.82705	9.13825	1.85053e-14	4.53399e-14	21.5686
ENO2	-2.22685	8.12557	-9.13625	1.86832e-14	4.57283e-14	21.559
WT1-AS	0.598696	3.83009	9.12843	1.93944e-14	4.74197e-14	21.5217
IGBP1	0.645849	10.09	9.10865	2.13186e-14	5.20704e-14	21.4273
YRDC	1.0217	7.55569	9.10384	2.18146e-14	5.32268e-14	21.4043
POLR2I	1.06621	8.73757	9.10089	2.21249e-14	5.3928e-14	21.3902
FGR	2.54938	7.05492	9.0838	2.4009e-14	5.846e-14	21.3086
POP7	1.13536	8.26841	9.08316	2.4083e-14	5.85795e-14	21.3056
SEC24A	1.92722	8.35944	9.0706	2.55731e-14	6.214e-14	21.2456
BRD3	-0.864684	8.17706	-9.06497	2.62714e-14	6.3771e-14	21.2187
SLC7A11	2.36556	5.52751	9.06316	2.64993e-14	6.4258e-14	21.2101
FRAT2	0.92497	7.21082	9.04892	2.83665e-14	6.87151e-14	21.1422
MRPL33	0.751277	9.65461	9.04464	2.89536e-14	7.00653e-14	21.1217
SESN2	1.08246	6.98655	9.02102	3.24151e-14	7.83615e-14	21.009
KRT10	0.989453	8.78249	9.00562	3.48925e-14	8.4264e-14	20.9355
PDZD7	0.49642	4.78084	9.00486	3.50197e-14	8.44847e-14	20.9319
RBM22	0.694986	9.08299	8.99441	3.68136e-14	8.87215e-14	20.882
ADCY3	1.30052	7.61742	8.98048	3.93484e-14	9.47335e-14	20.8155
CD2AP	0.879272	8.42575	8.97085	4.12029e-14	9.90973e-14	20.7696
TBX18	0.462613	3.86244	8.96874	4.16203e-14	9.9999e-14	20.7595
MTIF3	-0.815693	9.43763	-8.96531	4.23074e-14	1.01546e-13	20.7432
RMND5A	-0.790816	8.85271	-8.9613	4.31272e-14	1.03409e-13	20.724
NHLRC2	-1.00455	7.18259	-8.95049	4.54148e-14	1.08783e-13	20.6725
FAM98A	0.898093	9.18584	8.93447	4.90277e-14	1.17318e-13	20.5961
EIF4E	-0.867203	9.25711	-8.92747	5.0696e-14	1.21187e-13	20.5627
PPP1R12B	1.35439	6.89895	8.91444	5.39539e-14	1.28768e-13	20.5005
CD99	1.24904	10.3484	8.91435	5.39765e-14	1.28768e-13	20.5001
STK17A	1.35783	10.2205	8.8881	6.11915e-14	1.45833e-13	20.3749
RAD54L2	-0.771812	8.208	-8.88486	6.21483e-14	1.47963e-13	20.3594
EXOSC6	-0.782425	8.18715	-8.88188	6.30393e-14	1.49933e-13	20.3452
UGDH	1.14826	6.22839	8.88086	6.33478e-14	1.50515e-13	20.3404
UTP6	0.733732	9.95737	8.87405	6.54413e-14	1.55332e-13	20.3079
CAMKK2	1.41519	9.46329	8.85351	7.21907e-14	1.7118e-13	20.21
HSPH1	1.02509	10.2514	8.84384	7.56059e-14	1.79099e-13	20.1639
METTL18	-1.02677	8.28407	-8.83321	7.95443e-14	1.88239e-13	20.1132
TIMP4	0.607835	3.67096	8.8326	7.97749e-14	1.88595e-13	20.1103
PSMD13	0.760476	10.1911	8.83139	8.0237e-14	1.89498e-13	20.1046
WRN	1.33927	6.96785	8.81811	8.5495e-14	2.01713e-13	20.0413
ATXN2L	-1.02222	7.18165	-8.80892	8.9332e-14	2.10556e-13	19.9975
RPL31	-0.417875	13.6427	-8.7874	9.90051e-14	2.33122e-13	19.8949
APEX1	0.840671	11.075	8.78695	9.92191e-14	2.33393e-13	19.8927
PTPRS	-1.63648	7.14269	-8.77773	1.03684e-13	2.43651e-13	19.8488
KRT12	-0.457024	3.01173	-8.76643	1.09434e-13	2.56909e-13	19.795
RPL37	-0.279023	13.696	-8.76517	1.10095e-13	2.58203e-13	19.789
IRF9	1.10666	9.14331	8.75954	1.13097e-13	2.6498e-13	19.7622
GNE	1.06169	6.84178	8.75699	1.14479e-13	2.67951e-13	19.75
MRPL11	0.922942	8.66687	8.73759	1.25592e-13	2.93672e-13	19.6576
TIFA	-1.05033	10.715	-8.7316	1.29238e-13	3.01897e-13	19.6291
STK4	-0.778764	10.6229	-8.72018	1.36477e-13	3.18491e-13	19.5747
CABIN1	0.924516	7.47111	8.71961	1.36849e-13	3.19044e-13	19.572
SCUBE2	0.94339	3.96302	8.69281	1.55528e-13	3.62234e-13	19.4444
HNRNPA0	0.660862	9.73152	8.68932	1.58144e-13	3.67963e-13	19.4278
EIF2S3	-0.646528	11.3421	-8.68509	1.61373e-13	3.75106e-13	19.4076
IDH2	1.47474	9.39427	8.68198	1.63786e-13	3.80338e-13	19.3928
RPL24	0.344019	13.4515	8.66629	1.76524e-13	4.09515e-13	19.3181
PTMA	-0.379887	12.8031	-8.65983	1.82049e-13	4.21918e-13	19.2874
ELAC1	-1.10192	7.051	-8.65617	1.85252e-13	4.28919e-13	19.27
RPL23A	0.257448	13.9676	8.6558	1.85579e-13	4.29254e-13	19.2683
CASP1	1.96186	8.95629	8.65386	1.87308e-13	4.32828e-13	19.259
CDC27	-0.81689	9.35013	-8.63981	2.00297e-13	4.62389e-13	19.1922
EXT2	1.1662	7.15711	8.63539	2.04565e-13	4.7178e-13	19.1711
AIMP1	0.6837	9.93519	8.61988	2.20283e-13	5.07535e-13	19.0973
MRPS10	-0.61571	9.32514	-8.61398	2.26565e-13	5.21499e-13	19.0693
LAPTM5	0.684265	12.5956	8.61117	2.29631e-13	5.28038e-13	19.0559
MRPL28	0.850892	8.61051	8.60901	2.32008e-13	5.32986e-13	19.0456
UBR2	-0.839235	8.82103	-8.60822	2.32878e-13	5.34462e-13	19.0419
SERBP1	-0.534572	11.7119	-8.60545	2.35985e-13	5.41067e-13	19.0287
TAX1BP1	0.805905	10.3732	8.59939	2.42904e-13	5.56389e-13	18.9999
GBP1	2.56799	9.44995	8.57306	2.7541e-13	6.30233e-13	18.8746
OIP5	1.76091	7.10092	8.5719	2.7694e-13	6.3312e-13	18.8691
SMOC2	1.63815	5.04128	8.56802	2.82109e-13	6.44312e-13	18.8507
IPO5	1.03673	9.55227	8.56399	2.87587e-13	6.56188e-13	18.8315
IDI1	-0.782367	10.6568	-8.56376	2.87892e-13	6.56248e-13	18.8305
MRPS16	0.903335	9.13626	8.55164	3.05026e-13	6.94635e-13	18.7728
DROSHA	0.777232	8.7709	8.54321	3.17545e-13	7.22446e-13	18.7327
MAP2K4	0.958652	7.85807	8.53901	3.23957e-13	7.36322e-13	18.7128
TMEM109	0.896592	8.44897	8.53589	3.28816e-13	7.46647e-13	18.698
LRRC14	0.660729	6.71767	8.52315	3.49405e-13	7.92635e-13	18.6374
GABARAP	0.520841	11.5399	8.51994	3.54787e-13	8.04071e-13	18.6222
KLHL24	-0.804394	9.62878	-8.51782	3.58398e-13	8.11475e-13	18.6121
SLC25A1	0.877435	7.30049	8.51044	3.71235e-13	8.39733e-13	18.577
MAP1LC3B	0.895774	9.17852	8.50932	3.73211e-13	8.43392e-13	18.5717
MALAT1	-0.709765	13.0815	-8.50291	3.84792e-13	8.6873e-13	18.5413
NOSTRIN	1.21527	4.32478	8.49781	3.94272e-13	8.89282e-13	18.517
PTPN1	1.61261	8.65294	8.47578	4.37915e-13	9.86774e-13	18.4124
COMMD5	-0.607412	7.21395	-8.47502	4.39498e-13	9.88836e-13	18.4088
GNL3L	-1.19173	8.20441	-8.47494	4.39669e-13	9.88836e-13	18.4084
NOP14	1.01807	7.8812	8.47405	4.41527e-13	9.92069e-13	18.4042
THRA	-0.650376	5.77747	-8.46995	4.50249e-13	1.0107e-12	18.3847
NOC2L	0.897491	7.15856	8.46971	4.50759e-13	1.01088e-12	18.3835
MAP3K5	1.79438	7.87603	8.46429	4.62554e-13	1.03635e-12	18.3578
TWF1	0.930906	8.21073	8.44622	5.04145e-13	1.12846e-12	18.272
PBK	3.25985	7.54288	8.44543	5.06028e-13	1.1316e-12	18.2683
MNAT1	1.12229	7.18986	8.43414	5.34007e-13	1.19304e-12	18.2147
DSTN	1.71139	9.82115	8.42882	5.47687e-13	1.22244e-12	18.1894
AKAP12	1.89222	5.8578	8.42389	5.60715e-13	1.25034e-12	18.166
RAMP1	1.61436	6.30663	8.42163	5.66792e-13	1.26269e-12	18.1553
PDP2	0.845199	6.19151	8.42054	5.6973e-13	1.26804e-12	18.1501
PBRM1	0.718739	9.36399	8.41909	5.73676e-13	1.27562e-12	18.1432
KRCC1	-0.958547	9.97362	-8.41463	5.85989e-13	1.30177e-12	18.1221
MRPS2	0.890282	7.89491	8.41281	5.91106e-13	1.3119e-12	18.1134
USP33	0.647425	9.00772	8.39113	6.5536e-13	1.45314e-12	18.0106
NRGN	0.968067	5.42113	8.38936	6.60911e-13	1.46407e-12	18.0022
STAT3	-1.14956	10.509	-8.37462	7.08953e-13	1.56902e-12	17.9323
GINS1	2.40528	7.81622	8.36397	7.45832e-13	1.64909e-12	17.8817
DDX54	-0.938205	7.81427	-8.35952	7.61771e-13	1.68275e-12	17.8607
RAP1B	0.675748	11.7824	8.34908	8.00588e-13	1.76684e-12	17.8112
TYK2	0.750182	8.74905	8.31431	9.44597e-13	2.08271e-12	17.6464
RPL8	0.485291	13.0067	8.29263	1.04722e-12	2.30681e-12	17.5436
MED6	-0.786294	8.45545	-8.287	1.07559e-12	2.36709e-12	17.517
ASMTL	1.00658	9.05496	8.2737	1.14581e-12	2.51929e-12	17.454
ZNF593	1.41275	8.54339	8.26703	1.18276e-12	2.59811e-12	17.4224
MRPL20	0.807991	10.5533	8.26285	1.20645e-12	2.64768e-12	17.4026
CPNE1	-0.943584	8.66669	-8.26185	1.21221e-12	2.65784e-12	17.3979
TIMM17A	0.850251	10.3526	8.26054	1.2198e-12	2.672e-12	17.3917
UBA3	0.551563	9.54419	8.25817	1.23363e-12	2.69979e-12	17.3805
MIA2	0.372026	2.34878	8.25391	1.25883e-12	2.75237e-12	17.3603
ZNF658	-1.23341	4.93741	-8.25112	1.27566e-12	2.78659e-12	17.3471
MRPL16	0.645433	9.35925	8.23595	1.37099e-12	2.99098e-12	17.2753
DLGAP5	2.84333	7.69456	8.23583	1.37176e-12	2.99098e-12	17.2747
GTPBP1	0.896356	7.98468	8.22656	1.43359e-12	3.1229e-12	17.2308
BCL2A1	2.66755	9.85853	8.22376	1.45274e-12	3.16169e-12	17.2176
PPIG	-0.704683	10.4196	-8.20609	1.58e-12	3.43548e-12	17.134
BCAM	0.455205	5.80235	8.20514	1.58715e-12	3.44784e-12	17.1295
DHX30	0.913103	8.40472	8.18346	1.75926e-12	3.81821e-12	17.027
ZDHHC16	0.733757	8.27924	8.16808	1.89246e-12	4.10352e-12	16.9543
NCBP1	-0.896064	8.54728	-8.16778	1.89515e-12	4.10559e-12	16.9529
CD55	-1.35022	8.765	-8.15242	2.03857e-12	4.41222e-12	16.8803
PRKAR2B	2.64172	5.84235	8.14358	2.1259e-12	4.59703e-12	16.8385
MBP	1.35886	9.25514	8.1306	2.26089e-12	4.88443e-12	16.7772
KIF23	1.94046	6.58409	8.1229	2.3451e-12	5.06172e-12	16.7408
PURA	0.743905	9.00143	8.12216	2.35333e-12	5.07484e-12	16.7373
GLMN	0.96226	6.92233	8.11377	2.44888e-12	5.27606e-12	16.6977
PDS5B	1.0183	8.67972	8.1011	2.60057e-12	5.59776e-12	16.6378
RBM42	0.898866	8.26411	8.09457	2.68233e-12	5.76848e-12	16.607
NAT10	0.858384	9.06404	8.09035	2.73658e-12	5.87978e-12	16.5871
ZSCAN30	-0.933618	7.64392	-8.08236	2.84212e-12	6.10098e-12	16.5494
SRP72	-0.672856	10.8313	-8.07927	2.88417e-12	6.18562e-12	16.5348
NGRN	-0.653949	10.0924	-8.05442	3.24458e-12	6.95225e-12	16.4176
PRPF19	0.817347	9.33046	8.03009	3.64106e-12	7.79471e-12	16.3029
VLDLR	0.960263	3.37856	8.00194	4.16029e-12	8.8982e-12	16.1702
YWHAZ	-0.552823	11.7557	-7.99462	4.30704e-12	9.20372e-12	16.1357
HTT	0.840905	7.88941	7.99062	4.38942e-12	9.37125e-12	16.1168
GTF3A	0.590939	11.8358	7.98821	4.43981e-12	9.47026e-12	16.1055
RPS29	0.331719	13.611	7.98555	4.49609e-12	9.58164e-12	16.0929
HAT1	-0.834507	10.0493	-7.98459	4.51652e-12	9.61647e-12	16.0884
RANBP1	1.07511	10.5407	7.98284	4.55394e-12	9.6874e-12	16.0802
OGFRL1	1.34047	8.15895	7.97264	4.77921e-12	1.01574e-11	16.0322
MAGOHB	1.00998	6.93961	7.93205	5.79091e-12	1.22966e-11	15.8411
MAPRE2	1.33367	9.12295	7.92896	5.87617e-12	1.24664e-11	15.8266
ASPM	2.58922	8.23324	7.92066	6.11132e-12	1.29536e-11	15.7875
ENSA	-0.64913	11.0927	-7.91712	6.21471e-12	1.31609e-11	15.7708
CUL2	0.71718	7.93538	7.9141	6.30401e-12	1.3338e-11	15.7566
MRPS14	0.749142	9.70312	7.90245	6.66066e-12	1.408e-11	15.7019
RAB29	1.75149	8.91022	7.90156	6.68894e-12	1.41271e-11	15.6977
EXOSC7	0.719609	9.46852	7.89572	6.87614e-12	1.45094e-11	15.6702
LSM12	-0.74779	8.61856	-7.86835	7.82531e-12	1.64975e-11	15.5416
CCR7	2.94799	7.15422	7.86461	7.96453e-12	1.6776e-11	15.5241
OAS2	-1.29803	8.32621	-7.85595	8.29702e-12	1.74608e-11	15.4834
GABARAPL2	-0.716142	10.8192	-7.84916	8.56741e-12	1.80137e-11	15.4515
NOL8	0.416692	9.18098	7.842	8.86196e-12	1.86164e-11	15.4179
GNA13	0.898769	11.2221	7.83407	9.20011e-12	1.93096e-11	15.3806
ANP32A	-0.826409	11.0691	-7.82374	9.65965e-12	2.0256e-11	15.3321
WWOX	-1.28659	7.01448	-7.82146	9.76425e-12	2.04572e-11	15.3214
SIRPA	1.3218	7.35885	7.8188	9.88743e-12	2.06969e-11	15.309
AUH	1.13319	7.05789	7.81491	1.00706e-11	2.10615e-11	15.2907
RCHY1	0.714484	8.47551	7.81468	1.00815e-11	2.10657e-11	15.2896
DNAJC9	1.02546	9.91429	7.81352	1.01368e-11	2.11626e-11	15.2842
ARID4A	0.664941	7.6769	7.81315	1.01546e-11	2.11808e-11	15.2824
PRPSAP2	1.45714	9.37304	7.79809	1.09023e-11	2.27203e-11	15.2118
CD74	-0.712937	13.5596	-7.79226	1.12064e-11	2.33335e-11	15.1844
SLC38A2	1.26789	10.4624	7.78448	1.16251e-11	2.41839e-11	15.1479
WDR7	1.09007	7.77793	7.7712	1.23758e-11	2.5723e-11	15.0857
CNOT7	0.541698	10.5495	7.77061	1.24104e-11	2.57721e-11	15.0829
GNS	1.49671	9.21957	7.76902	1.25039e-11	2.59433e-11	15.0755
EXOSC2	-0.845467	7.96709	-7.76539	1.27197e-11	2.63679e-11	15.0585
GTF2B	0.767889	9.19625	7.75844	1.31435e-11	2.72226e-11	15.0259
KYNU	1.90318	8.57325	7.75659	1.32582e-11	2.74359e-11	15.0172
ISG15	1.40951	9.22406	7.75516	1.33482e-11	2.7598e-11	15.0105
ZNF318	-1.21595	8.25157	-7.72294	1.55355e-11	3.20921e-11	14.8596
NACC2	1.07766	6.17946	7.69175	1.79924e-11	3.71349e-11	14.7137
SAMD9	-1.26236	8.70969	-7.68014	1.90032e-11	3.91867e-11	14.6594
TRIO	-0.970336	7.53287	-7.66697	2.02174e-11	4.16542e-11	14.5978
HDAC2	-0.713948	9.55451	-7.66292	2.06058e-11	4.24175e-11	14.5789
RIMS3	1.21022	5.97433	7.66084	2.08089e-11	4.2798e-11	14.5691
AKT1	0.805076	7.9845	7.65649	2.12384e-11	4.36434e-11	14.5488
NMI	1.0859	9.50691	7.65532	2.1356e-11	4.38469e-11	14.5433
NR2F6	0.943318	6.54917	7.65188	2.17038e-11	4.45221e-11	14.5273
MRPS15	0.713864	10.4948	7.64614	2.22972e-11	4.56995e-11	14.5005
ANKRD28	1.2572	8.59658	7.64263	2.26683e-11	4.64197e-11	14.4841
TARDBP	-0.495718	11.0536	-7.63993	2.29584e-11	4.6973e-11	14.4714
CDC123	0.688913	10.1532	7.63948	2.30069e-11	4.70314e-11	14.4693
MYADM	1.41612	7.8954	7.62022	2.5186e-11	5.14413e-11	14.3794
ZZZ3	0.983442	8.2219	7.59398	2.84887e-11	5.81368e-11	14.2569
NOL9	-1.23042	9.03495	-7.57549	3.10725e-11	6.33545e-11	14.1707
HNRNPUL1	-0.480468	9.98184	-7.57444	3.12252e-11	6.36108e-11	14.1658
ZSCAN9	-1.04137	6.94183	-7.56335	3.28927e-11	6.69501e-11	14.1141
INTS2	0.983678	7.05574	7.56152	3.31768e-11	6.74699e-11	14.1056
SNAPC5	0.740264	8.85397	7.55798	3.37329e-11	6.85418e-11	14.0891
PRDX4	2.0908	9.22763	7.55624	3.4009e-11	6.90432e-11	14.081
CUL4A	-0.518725	8.84669	-7.55489	3.42253e-11	6.94226e-11	14.0747
TCEA1	1.14488	10.8389	7.54195	3.63661e-11	7.37016e-11	14.0144
HMGA1	1.13146	10.4415	7.53731	3.71663e-11	7.52585e-11	13.9928
CLIP1	-1.16862	8.55383	-7.53475	3.76148e-11	7.61013e-11	13.9808
RPL10A	-0.209089	13.7685	-7.51354	4.15464e-11	8.39836e-11	13.8821
BAG2	1.30575	7.24327	7.5041	4.34238e-11	8.77035e-11	13.8382
RGS1	2.08124	9.97921	7.50284	4.36825e-11	8.81504e-11	13.8323
GMFB	0.704038	9.63939	7.49168	4.60252e-11	9.27985e-11	13.7804
CDC42	-0.87481	10.8588	-7.48671	4.71097e-11	9.49038e-11	13.7573
SRY	0.380269	3.27135	7.47811	4.90459e-11	9.872e-11	13.7173
CCT5	0.808962	10.928	7.47448	4.9885e-11	1.00323e-10	13.7004
IRF8	1.60774	11.1886	7.47233	5.03902e-11	1.01253e-10	13.6904
PALLD	1.79533	8.46319	7.46761	5.15151e-11	1.03425e-10	13.6685
ZFAND5	-0.63119	10.5858	-7.46446	5.22809e-11	1.04873e-10	13.6538
MRTO4	1.06977	8.40062	7.46141	5.30324e-11	1.0629e-10	13.6397
MRPS26	0.713975	8.52008	7.45985	5.34191e-11	1.06974e-10	13.6324
SPIB	1.509	9.66259	7.45667	5.42212e-11	1.08488e-10	13.6176
PEX19	0.806687	7.25795	7.45571	5.44662e-11	1.08886e-10	13.6132
SRI	0.720065	10.7149	7.44663	5.68293e-11	1.13514e-10	13.571
MGAT2	1.13739	9.03881	7.44511	5.72344e-11	1.14226e-10	13.5639
UBR7	1.13106	8.28996	7.43979	5.86746e-11	1.17002e-10	13.5392
NDUFB7	0.854252	9.16812	7.43198	6.08568e-11	1.21251e-10	13.503
MRPL39	-0.877048	9.94191	-7.42997	6.14329e-11	1.22295e-10	13.4936
CAMK2D	0.935485	9.40041	7.41532	6.57877e-11	1.30854e-10	13.4256
CUL5	0.642339	9.1457	7.40356	6.95031e-11	1.38127e-10	13.3711
SQSTM1	0.898881	9.20182	7.39087	7.37449e-11	1.46434e-10	13.3123
CCNB1	2.34615	8.77847	7.38418	7.60862e-11	1.50956e-10	13.2812
ATN1	-0.689059	8.06958	-7.37064	8.10516e-11	1.60672e-10	13.2185
PRKCSH	0.829257	9.19813	7.33553	9.54722e-11	1.89099e-10	13.0559
UHRF1	2.18252	8.24382	7.33281	9.66913e-11	1.91353e-10	13.0433
NEDD4L	1.34824	6.93849	7.31393	1.05586e-10	2.08779e-10	12.956
TYSND1	-0.797951	7.46621	-7.28536	1.20615e-10	2.38298e-10	12.8239
ETS1	0.578361	11.3095	7.27679	1.25526e-10	2.47792e-10	12.7843
PAK2	-0.717472	9.506	-7.26825	1.3061e-10	2.57614e-10	12.7449
STS	-1.36721	7.14488	-7.26638	1.31756e-10	2.59657e-10	12.7362
UBE2J1	-1.48079	10.4714	-7.26486	1.32687e-10	2.61272e-10	12.7293
TRA2A	-0.688841	9.94522	-7.25846	1.36699e-10	2.68947e-10	12.6997
RAD23A	0.76743	9.22673	7.2443	1.46004e-10	2.87015e-10	12.6344
CLEC2B	2.24477	8.73645	7.24068	1.48483e-10	2.91646e-10	12.6176
POMK	-0.830473	5.1159	-7.23188	1.5468e-10	3.03565e-10	12.5771
STRN4	0.899935	6.16212	7.22847	1.57154e-10	3.08163e-10	12.5613
GALNT1	0.963444	9.77921	7.22242	1.6163e-10	3.16676e-10	12.5335
RPL6	0.28689	13.2018	7.22165	1.62214e-10	3.17557e-10	12.5299
SLC25A19	0.910446	9.13041	7.20284	1.77025e-10	3.46265e-10	12.4432
BTN3A3	1.55556	7.84241	7.19317	1.85148e-10	3.61852e-10	12.3987
BDKRB2	0.763802	5.19325	7.19137	1.86703e-10	3.64589e-10	12.3904
MRPL44	-0.682714	8.22529	-7.18814	1.8952e-10	3.69784e-10	12.3756
CCNH	0.565891	8.97346	7.18146	1.95491e-10	3.81119e-10	12.3448
TOR1B	0.806415	7.49971	7.1789	1.97826e-10	3.85353e-10	12.333
TMED3	0.905754	8.24871	7.17835	1.98335e-10	3.86025e-10	12.3305
FTSJ3	0.707533	8.74534	7.16503	2.10977e-10	4.10291e-10	12.2692
PVALB	-0.804729	3.77808	-7.16222	2.13739e-10	4.15319e-10	12.2563
IRF2BP2	1.26753	9.80484	7.15965	2.16302e-10	4.19954e-10	12.2445
NGDN	-0.498135	9.16779	-7.14902	2.27231e-10	4.40762e-10	12.1956
RBM3	-0.725224	10.4652	-7.14887	2.27394e-10	4.40762e-10	12.1949
DOCK2	0.74231	9.03855	7.14502	2.31482e-10	4.48317e-10	12.1772
DCK	1.56529	9.43194	7.13571	2.41691e-10	4.67706e-10	12.1344
NIP7	0.857862	8.10941	7.13537	2.42065e-10	4.68045e-10	12.1329
CDC25A	1.44801	7.61861	7.13326	2.44448e-10	4.72266e-10	12.1232
EXOSC10	0.741907	8.93966	7.12828	2.50151e-10	4.82888e-10	12.1003
ZNF367	2.12031	6.93958	7.12646	2.52271e-10	4.86582e-10	12.0919
MAD2L1	1.73108	8.84744	7.10796	2.74828e-10	5.29656e-10	12.007
EXOSC4	0.757797	8.27811	7.09896	2.86521e-10	5.5174e-10	11.9657
TMEM79	0.826805	5.905	7.08221	3.09608e-10	5.95711e-10	11.8889
DDX52	0.630633	7.63061	7.07786	3.15897e-10	6.07315e-10	11.8689
PRDX3	0.915638	10.111	7.07339	3.22496e-10	6.19497e-10	11.8484
MMP7	2.28571	5.04551	7.06713	3.31962e-10	6.37162e-10	11.8197
SERP1	1.11392	8.66062	7.04311	3.70934e-10	7.11384e-10	11.7097
XK	2.34912	4.3331	7.04225	3.72407e-10	7.13628e-10	11.7058
MKRN1	-0.567868	10.2983	-7.04198	3.72866e-10	7.13928e-10	11.7046
BRIX1	0.832763	7.26769	7.0381	3.79616e-10	7.26261e-10	11.6868
RER1	0.515013	9.77053	7.03117	3.91952e-10	7.49255e-10	11.6551
TCF20	0.601974	8.42915	7.02503	4.03227e-10	7.70184e-10	11.627
EIF2B3	0.794651	7.90297	7.0237	4.05705e-10	7.74288e-10	11.6209
KLF4	1.52659	6.48117	7.02328	4.06482e-10	7.75144e-10	11.619
BUB3	0.579254	10.8783	7.01776	4.16969e-10	7.945e-10	11.5938
SLC30A7	1.00908	8.37691	7.01393	4.24406e-10	8.08016e-10	11.5762
FBXO9	-0.469151	10.0375	-7.0054	4.41451e-10	8.3979e-10	11.5372
TFAP2A	0.815453	4.83685	7.004	4.4431e-10	8.44547e-10	11.5308
ERI1	0.941919	7.48231	7.00371	4.44896e-10	8.4498e-10	11.5295
MARK4	0.722429	7.16834	6.99824	4.56259e-10	8.65863e-10	11.5045
SC5D	1.10874	7.55701	6.98128	4.9336e-10	9.35518e-10	11.427
SNRPA	0.871337	9.55409	6.98016	4.95914e-10	9.39606e-10	11.4219
SNRPA1	0.577087	10.2547	6.9789	4.98809e-10	9.44332e-10	11.4162
GCH1	1.20016	9.46597	6.97207	5.14739e-10	9.73708e-10	11.385
DCAF13	0.705401	9.36933	6.97016	5.19304e-10	9.81555e-10	11.3763
GKAP1	-1.08276	7.45513	-6.96084	5.42067e-10	1.02376e-09	11.3338
ZNF91	1.00783	8.49874	6.94405	5.85634e-10	1.10516e-09	11.2572
SIPA1	1.01332	8.05003	6.93739	6.03847e-10	1.13861e-09	11.2268
WAC	-0.429935	11.0795	-6.93474	6.11248e-10	1.15165e-09	11.2148
GRSF1	0.706184	9.5315	6.9313	6.20991e-10	1.16907e-09	11.1991
KIFAP3	0.947796	7.55537	6.92968	6.25648e-10	1.1769e-09	11.1917
TMED4	-0.81113	9.64297	-6.9206	6.52314e-10	1.22608e-09	11.1503
RAB21	-0.670412	9.34837	-6.90592	6.9787e-10	1.31066e-09	11.0835
TSTD1	-1.12479	10.1586	-6.89808	7.23447e-10	1.35761e-09	11.0478
SRP19	-0.494102	10.4793	-6.86355	8.47703e-10	1.58953e-09	10.8908
ZPR1	0.672731	8.37604	6.85112	8.97433e-10	1.68144e-09	10.8344
ARL2	0.764957	7.98467	6.8402	9.43499e-10	1.76634e-09	10.7848
KALRN	0.538686	5.13984	6.83534	9.64756e-10	1.80471e-09	10.7628
PPRC1	0.891657	7.5561	6.83319	9.74297e-10	1.82111e-09	10.753
TRMT10A	0.924095	5.78002	6.82368	1.01767e-09	1.90066e-09	10.7099
MNDA	2.32567	7.39124	6.81982	1.03582e-09	1.93303e-09	10.6924
UFM1	-0.830279	9.66526	-6.81847	1.04226e-09	1.94351e-09	10.6863
PAPOLA	-0.34858	10.9616	-6.80977	1.0846e-09	2.02087e-09	10.6468
FBXO21	0.613996	8.46338	6.79016	1.18645e-09	2.2089e-09	10.558
PDK4	1.71924	5.44902	6.77446	1.27474e-09	2.37139e-09	10.4869
SEC61G	-0.685783	10.9469	-6.77085	1.29591e-09	2.40889e-09	10.4706
TRMT5	0.818519	11.557	6.76893	1.30738e-09	2.42828e-09	10.4619
FUBP3	0.533243	7.87563	6.75979	1.36311e-09	2.52981e-09	10.4206
PSMA5	0.640071	10.7305	6.73462	1.52911e-09	2.83565e-09	10.3069
PPP3CA	-0.784063	9.23804	-6.72608	1.58985e-09	2.94597e-09	10.2683
METTL13	0.673013	8.17089	6.7178	1.65104e-09	3.05695e-09	10.231
GLRX	0.904448	9.99278	6.70189	1.77519e-09	3.28423e-09	10.1592
RPL26L1	0.897016	9.3438	6.70044	1.78696e-09	3.30342e-09	10.1527
EEF1E1	0.97769	8.85047	6.69642	1.82001e-09	3.36189e-09	10.1345
TNNI3	-0.385459	5.30381	-6.68337	1.93143e-09	3.56491e-09	10.0758
MSMO1	0.823718	8.82141	6.67966	1.9643e-09	3.62274e-09	10.0591
SYNGR3	1.5308	5.85848	6.67802	1.97906e-09	3.6471e-09	10.0517
MRPL55	0.646122	7.61034	6.66726	2.0784e-09	3.82717e-09	10.0032
IRF1	1.18815	8.61758	6.66506	2.09931e-09	3.86267e-09	9.99331
PRIM2	-1.00114	6.00208	-6.65432	2.20436e-09	4.0528e-09	9.94501
FASN	0.774935	6.896	6.64843	2.26419e-09	4.15955e-09	9.91852
MT3	-0.411178	5.16374	-6.64687	2.2803e-09	4.18588e-09	9.91151
RPL18	0.525824	13.1547	6.64524	2.29729e-09	4.21379e-09	9.90417
RFC2	0.930654	7.92685	6.64207	2.33055e-09	4.27147e-09	9.88995
RAD23B	0.482836	9.48907	6.63598	2.39594e-09	4.38791e-09	9.86259
HS2ST1	1.42415	7.65259	6.62447	2.52455e-09	4.61984e-09	9.81088
DCTD	1.2666	8.02833	6.62369	2.53355e-09	4.63273e-09	9.80736
CIB2	0.845573	6.4168	6.61909	2.58695e-09	4.7267e-09	9.78673
CTNNA1	0.801501	9.16869	6.61757	2.60486e-09	4.75574e-09	9.77991
MAP1S	-0.750232	6.82882	-6.6119	2.67287e-09	4.87612e-09	9.75442
HSPD1	0.462785	12.5018	6.60962	2.70061e-09	4.92291e-09	9.74421
PMM2	0.813041	7.4201	6.57373	3.17781e-09	5.78834e-09	9.58333
NUP153	-0.663153	9.86924	-6.57118	3.21478e-09	5.85115e-09	9.57189
OSM	-0.45736	5.68814	-6.56247	3.34409e-09	6.0818e-09	9.53291
YTHDF2	0.389488	10.0406	6.55852	3.40443e-09	6.18677e-09	9.51523
WDR36	-0.601565	8.52167	-6.55376	3.47859e-09	6.31668e-09	9.49392
NME4	1.0863	7.74714	6.55141	3.51582e-09	6.37936e-09	9.4834
BCL11A	1.43812	10.2306	6.54984	3.54093e-09	6.41998e-09	9.47637
SH3GLB1	0.685673	9.78427	6.54691	3.58803e-09	6.50038e-09	9.4633
TFDP1	-0.987872	10.3742	-6.53966	3.70768e-09	6.71199e-09	9.43088
DDX5	-0.69694	8.01584	-6.51579	4.13024e-09	7.4712e-09	9.32421
GUK1	0.592576	9.76487	6.51465	4.15159e-09	7.50407e-09	9.31911
CDC7	1.52801	7.52582	6.51323	4.17825e-09	7.54646e-09	9.31279
PIK3IP1	1.27598	8.10313	6.51064	4.2274e-09	7.62938e-09	9.30123
LARS2	0.971948	7.36291	6.50675	4.3023e-09	7.75862e-09	9.28388
ZMYND11	1.59179	8.56631	6.50254	4.38481e-09	7.90137e-09	9.2651
ERI3	0.853746	6.59683	6.49129	4.61335e-09	8.30684e-09	9.2149
NT5C2	0.811743	8.92413	6.48921	4.65672e-09	8.37854e-09	9.20565
RPS6KL1	0.544745	5.12894	6.47577	4.94784e-09	8.89554e-09	9.14573
GMNN	1.61691	9.16798	6.46526	5.18781e-09	9.31987e-09	9.09894
NBN	0.522963	9.48782	6.46417	5.21328e-09	9.3585e-09	9.0941
RBM4	-0.693473	8.22383	-6.46357	5.22755e-09	9.37696e-09	9.0914
CDC20	1.80424	8.65817	6.45614	5.40546e-09	9.68871e-09	9.05834
WNK1	-0.720873	10.3881	-6.4543	5.45034e-09	9.76175e-09	9.05017
PTDSS1	0.677304	10.5531	6.44247	5.74857e-09	1.02881e-08	8.99755
CRTAP	0.762577	9.16303	6.4386	5.84968e-09	1.04611e-08	8.98032
PPP1R18	0.911569	10.0975	6.43462	5.95525e-09	1.06418e-08	8.96265
MYO9B	0.80929	8.28723	6.43081	6.05842e-09	1.08179e-08	8.94569
CSDE1	-0.44998	11.0239	-6.42813	6.13179e-09	1.09407e-08	8.9338
NUCB2	-1.93689	8.57178	-6.42722	6.15694e-09	1.09772e-08	8.92976
SRSF5	-0.484077	11.6689	-6.42059	6.34332e-09	1.1301e-08	8.9003
PSMC6	0.494801	9.82749	6.40476	6.81114e-09	1.21253e-08	8.83002
NFKB2	-1.12967	7.55093	-6.39087	7.24943e-09	1.28958e-08	8.76844
UBE2K	-0.447258	9.57752	-6.36656	8.08487e-09	1.43711e-08	8.66074
N4BP2L2	-0.716755	10.2913	-6.36232	8.24027e-09	1.46363e-08	8.64194
TIAL1	0.340146	10.3277	6.35628	8.46612e-09	1.50261e-08	8.61525
EPS15	-0.736173	10.7544	-6.35025	8.69808e-09	1.54262e-08	8.58856
PEX2	0.852455	8.34902	6.34998	8.70843e-09	1.54329e-08	8.58739
MRPS5	0.536005	9.3379	6.34328	8.97397e-09	1.58915e-08	8.55774
BAG1	-0.744768	9.29479	-6.34026	9.09616e-09	1.60958e-08	8.54439
RRP15	0.973099	7.69358	6.32968	9.53709e-09	1.68634e-08	8.49766
TOR1AIP1	0.789694	9.20675	6.31721	1.00846e-08	1.78182e-08	8.44256
NFATC2IP	-0.594774	9.53596	-6.31356	1.02503e-08	1.80974e-08	8.42648
TCF12	0.645643	8.80953	6.31266	1.02919e-08	1.81572e-08	8.42248
IL7	1.88421	6.87723	6.29586	1.10941e-08	1.95578e-08	8.34841
EXO1	1.49014	6.66995	6.28595	1.1596e-08	2.04273e-08	8.30475
LPGAT1	1.32986	8.27896	6.28502	1.16446e-08	2.04976e-08	8.30062
ZBTB24	-0.595497	8.85136	-6.27978	1.19202e-08	2.0967e-08	8.27754
ICE1	0.604797	9.02608	6.27571	1.21386e-08	2.13353e-08	8.25962
HIBADH	-0.723948	7.92566	-6.25696	1.3197e-08	2.31784e-08	8.17714
EIF3F	0.508029	11.5835	6.25656	1.32208e-08	2.32029e-08	8.17536
ALDH3B2	-0.684066	3.67103	-6.23121	1.48008e-08	2.59565e-08	8.064
MRPL30	-0.639769	8.76844	-6.22919	1.49345e-08	2.61714e-08	8.05513
CSK	0.797285	10.4629	6.22474	1.52334e-08	2.66754e-08	8.03558
WDFY1	0.950875	8.73097	6.21658	1.57964e-08	2.76407e-08	7.99979
FAM120A	0.542125	10.8474	6.20518	1.66174e-08	2.90559e-08	7.94981
SHQ1	0.779794	8.75596	6.20437	1.66779e-08	2.91296e-08	7.94623
MRPL43	0.56756	8.33568	6.20428	1.66843e-08	2.91296e-08	7.94585
RRP1	-0.498711	7.25976	-6.20373	1.67249e-08	2.91788e-08	7.94345
RB1CC1	0.737687	8.44316	6.20156	1.68869e-08	2.94397e-08	7.93395
TAF5L	0.454931	7.12338	6.19575	1.73288e-08	3.01876e-08	7.90848
MND1	-1.92272	8.26502	-6.19463	1.74156e-08	3.03165e-08	7.90355
EIF4G1	-0.672146	9.32568	-6.19028	1.77547e-08	3.0884e-08	7.88453
EIF2D	0.713762	9.17482	6.18443	1.82224e-08	3.16741e-08	7.85889
RPS27L	0.665462	11.3106	6.17894	1.86714e-08	3.24306e-08	7.83489
ARL5B	0.772395	8.14554	6.17724	1.88129e-08	3.26525e-08	7.82744
MRPS17	0.852071	8.46893	6.16861	1.95477e-08	3.39028e-08	7.78967
BRAF	-0.66659	7.91496	-6.15891	2.04064e-08	3.5366e-08	7.74728
DAP3	0.410524	10.35	6.15485	2.07771e-08	3.59821e-08	7.72953
LARP7	-0.500628	9.26558	-6.15261	2.09844e-08	3.63145e-08	7.71974
POLR3G	-1.30979	6.93408	-6.15019	2.12103e-08	3.66783e-08	7.70919
IGHV5-78	-1.26779	6.29646	-6.14813	2.14044e-08	3.6987e-08	7.70021
ZNF217	0.6673	8.31925	6.14668	2.15424e-08	3.71765e-08	7.69388
LTB	1.64963	10.286	6.14665	2.15456e-08	3.71765e-08	7.69373
THAP9-AS1	-0.687996	8.71434	-6.14515	2.16892e-08	3.73968e-08	7.68718
MRPS30	0.603258	8.82711	6.1396	2.2229e-08	3.82994e-08	7.66295
SRSF1	-0.365511	12.1779	-6.13751	2.24354e-08	3.86269e-08	7.65384
TOP2B	-0.464767	10.4582	-6.1305	2.31429e-08	3.98159e-08	7.62323
ZNF273	0.683398	6.14918	6.13029	2.31644e-08	3.98239e-08	7.62232
ADK	0.831716	8.56216	6.11922	2.43266e-08	4.17914e-08	7.57407
CSNK2B	-0.638639	10.3939	-6.08652	2.81073e-08	4.82513e-08	7.43171
LRRC28	-0.984635	7.61531	-6.07665	2.9359e-08	5.03632e-08	7.38878
UTP15	0.81266	7.11471	6.07428	2.96671e-08	5.08547e-08	7.37849
CANX	-0.637977	11.6202	-6.06653	3.06993e-08	5.25859e-08	7.3448
EEF2	0.335205	12.6969	6.06277	3.1212e-08	5.34253e-08	7.32848
NOL10	0.54618	8.37558	6.05441	3.23825e-08	5.53886e-08	7.29221
FNIP1	0.490068	7.91025	6.05396	3.24475e-08	5.54595e-08	7.29024
VDAC1	0.564846	10.7981	6.04381	3.393e-08	5.79514e-08	7.24623
SEC13	0.694917	10.1617	6.02659	3.66005e-08	6.24673e-08	7.1716
SRSF8	-0.523155	9.96448	-6.02593	3.6708e-08	6.26055e-08	7.16872
GM2A	0.8846	10.7324	6.02289	3.72013e-08	6.3401e-08	7.15557
STK11	-0.725832	8.01146	-6.01696	3.81833e-08	6.50275e-08	7.12991
KCNN3	-2.21493	6.92551	-6.01306	3.88433e-08	6.61036e-08	7.11303
CHD8	-0.663581	8.5103	-5.99965	4.12005e-08	7.00647e-08	7.05502
NUP98	0.531324	8.24046	5.99563	4.19338e-08	7.12602e-08	7.03765
TBX6	-0.372255	5.25802	-5.99374	4.22841e-08	7.18037e-08	7.02946
TMEM59	0.701071	10.2687	5.99249	4.2516e-08	7.21456e-08	7.02407
KBTBD8	1.53856	9.01577	5.98808	4.33457e-08	7.35005e-08	7.00504
DIAPH2	0.9084	7.11236	5.98748	4.34604e-08	7.3642e-08	7.00244
IL24	-1.7662	5.42566	-5.98517	4.39032e-08	7.4339e-08	6.99246
ST6GALNAC4	-0.942868	7.60231	-5.98416	4.40984e-08	7.46159e-08	6.98809
SSBP2	-1.73422	8.31226	-5.96543	4.78719e-08	8.09427e-08	6.90726
IGFBP2	1.06675	5.84378	5.9635	4.82781e-08	8.15709e-08	6.89894
GALNT2	1.07271	7.92243	5.95177	5.08223e-08	8.58081e-08	6.84839
GNG10	0.625425	10.4572	5.95137	5.0912e-08	8.58981e-08	6.84665
BLZF1	0.696097	5.08653	5.9438	5.26252e-08	8.87251e-08	6.81408
SENP6	-0.522494	8.92762	-5.93512	5.46605e-08	9.20907e-08	6.77673
LZTS1-AS1	-0.345187	3.87394	-5.93349	5.50529e-08	9.26855e-08	6.76969
RALA	0.449839	9.7414	5.92683	5.66793e-08	9.53556e-08	6.74104
FGFR1	-0.718899	8.27907	-5.92487	5.71651e-08	9.61042e-08	6.73264
NUP62	0.664887	9.11863	5.90732	6.17177e-08	1.03684e-07	6.65724
PRKY	0.870937	5.21035	5.90668	6.1891e-08	1.03901e-07	6.65448
TPD52	-1.00044	9.88559	-5.89229	6.58995e-08	1.10552e-07	6.59274
IFIT1	1.81288	5.91283	5.88159	6.90473e-08	1.1575e-07	6.54683
NFE2L1	0.591321	9.21477	5.85708	7.68223e-08	1.28692e-07	6.44188
KPNB1	0.373557	11.9982	5.84531	8.08533e-08	1.35349e-07	6.39158
GPT2	-1.23875	7.18949	-5.83982	8.28066e-08	1.3852e-07	6.3681
KDM4A	-0.419768	7.79734	-5.83817	8.34005e-08	1.39415e-07	6.36108
CDKN1A	1.60491	8.22411	5.82619	8.78533e-08	1.46754e-07	6.30993
STT3A	-1.18403	7.98748	-5.81212	9.3384e-08	1.55882e-07	6.2499
EXOSC1	0.51263	9.04734	5.8119	9.34742e-08	1.55923e-07	6.24896
HMGN1	0.699327	11.7686	5.80964	9.43944e-08	1.57346e-07	6.23932
ZNF277	0.624276	8.48706	5.79001	1.02774e-07	1.71192e-07	6.15572
ISG20	-1.12808	10.9602	-5.78652	1.04337e-07	1.73673e-07	6.14088
PTEN	0.535521	10.3744	5.7844	1.05298e-07	1.75151e-07	6.13186
METTL15	0.669115	6.66204	5.76737	1.13347e-07	1.88405e-07	6.05948
LY96	1.06111	9.10722	5.76442	1.14801e-07	1.90687e-07	6.04695
NUF2	1.97669	7.66903	5.75903	1.17509e-07	1.95049e-07	6.02403
DNPH1	0.793868	8.99243	5.74294	1.25961e-07	2.0893e-07	5.95579
RSU1	0.63212	8.96722	5.74201	1.2647e-07	2.09627e-07	5.95182
NFAT5	0.772274	9.03115	5.73308	1.31436e-07	2.17695e-07	5.91398
YWHAE	-0.897547	11.3635	-5.73293	1.31522e-07	2.17695e-07	5.91334
FANCF	0.717047	7.41727	5.72731	1.34743e-07	2.2287e-07	5.88957
TRIM69	0.803866	8.33673	5.72702	1.34914e-07	2.22996e-07	5.88832
NSUN4	-0.701375	7.38594	-5.72544	1.35836e-07	2.24362e-07	5.88163
HCRTR1	-0.305266	3.53145	-5.71749	1.40571e-07	2.32021e-07	5.84798
MRPL2	0.650004	7.23552	5.71184	1.44031e-07	2.37566e-07	5.82409
PLCL2	0.673991	8.88236	5.71122	1.44415e-07	2.38032e-07	5.82147
ATP6V1C1	0.690484	8.68311	5.70937	1.45573e-07	2.39773e-07	5.81363
GRPEL1	0.574348	8.6288	5.70476	1.4849e-07	2.44408e-07	5.79414
GRAMD1A	0.630618	7.53824	5.70408	1.48924e-07	2.4495e-07	5.79128
ETS2	0.730594	6.93914	5.70177	1.5041e-07	2.47223e-07	5.78152
ABCB10	0.726834	6.96245	5.70086	1.51e-07	2.48019e-07	5.77768
CADPS	-1.75287	5.16575	-5.69662	1.53782e-07	2.52413e-07	5.75975
PPARA	0.640906	7.0755	5.6754	1.68461e-07	2.76314e-07	5.67022
COQ2	1.07156	7.05567	5.66614	1.75291e-07	2.87316e-07	5.6312
RPS28	0.273111	13.4822	5.66303	1.77649e-07	2.90978e-07	5.61808
BLMH	0.768868	7.90004	5.65844	1.81178e-07	2.96553e-07	5.59876
OGDHL	-0.953776	4.91269	-5.65525	1.83675e-07	3.00432e-07	5.58532
MAPK9	-0.462324	8.40956	-5.65025	1.87658e-07	3.06733e-07	5.56426
PJA2	0.624442	9.22113	5.64557	1.91459e-07	3.1273e-07	5.54458
ERAL1	0.645784	7.4102	5.63881	1.97081e-07	3.2169e-07	5.51617
LRIG1	-1.08266	7.99995	-5.63726	1.98393e-07	3.23607e-07	5.50966
ATP13A3	-0.682033	9.57912	-5.629	2.05531e-07	3.35019e-07	5.47496
SSBP1	0.415566	11.1063	5.61264	2.2043e-07	3.59056e-07	5.40628
E2F5	-1.31888	9.04626	-5.61182	2.21205e-07	3.60069e-07	5.40284
TFB2M	0.57605	8.89446	5.58937	2.43458e-07	3.96019e-07	5.30878
GNAT2	-0.439302	3.78164	-5.58635	2.46621e-07	4.00887e-07	5.29611
S1PR4	0.808838	7.34309	5.58445	2.48627e-07	4.03869e-07	5.28816
WTAP	-0.390755	10.5833	-5.5835	2.49632e-07	4.05223e-07	5.28421
CAPNS1	0.629139	9.76229	5.57513	2.58697e-07	4.19648e-07	5.24922
CHI3L2	1.6722	8.04911	5.56912	2.65406e-07	4.30236e-07	5.2241
ACKR4	-1.18542	4.31908	-5.56412	2.71117e-07	4.39192e-07	5.20321
UTP23	0.422839	8.67222	5.55795	2.78333e-07	4.50571e-07	5.17745
PRPF18	-0.611812	8.48654	-5.557	2.7947e-07	4.52102e-07	5.17345
ARHGAP25	-0.690869	10.4962	-5.55251	2.84858e-07	4.60501e-07	5.15472
RASGRP1	0.935372	9.37971	5.55104	2.86649e-07	4.63078e-07	5.14858
RB1	0.589128	9.44869	5.54169	2.9827e-07	4.81522e-07	5.1096
RLIM	0.648968	8.20984	5.54006	3.00349e-07	4.84547e-07	5.10279
P4HA1	0.744094	8.51967	5.53515	3.06672e-07	4.94409e-07	5.08236
BNIP3L	0.585682	9.62518	5.52347	3.22273e-07	5.19206e-07	5.0337
DNAJA1	0.39361	11.1375	5.51284	3.37132e-07	5.42773e-07	4.98951
ZWINT	1.6384	9.70316	5.51186	3.38537e-07	5.44295e-07	4.98543
RBFA	-0.634958	8.47048	-5.51186	3.38539e-07	5.44295e-07	4.98543
NAP1L1	-0.458937	12.5608	-5.50908	3.42551e-07	5.50371e-07	4.97388
CEP68	0.715204	8.09505	5.50573	3.47462e-07	5.5788e-07	4.95992
PPFIA1	0.531559	8.36551	5.5032	3.51198e-07	5.63494e-07	4.94944
GSK3B	0.638192	8.42269	5.49557	3.62736e-07	5.81611e-07	4.91775
MPPE1	0.471736	8.38851	5.48906	3.72879e-07	5.97468e-07	4.89072
SEPHS1	-0.642096	8.72436	-5.48636	3.77159e-07	6.03916e-07	4.87953
GSPT1	0.459213	10.4255	5.4846	3.79978e-07	6.08016e-07	4.87224
PHIP	0.500312	9.70601	5.48299	3.82576e-07	6.11758e-07	4.86556
TMPRSS4	-0.674167	5.0241	-5.48053	3.86575e-07	6.17734e-07	4.85536
GNG11	1.435	6.88734	5.46808	4.07477e-07	6.50694e-07	4.80376
NAV2	0.698571	6.27479	5.46574	4.1153e-07	6.56721e-07	4.79406
PSAT1	1.45809	7.15131	5.4561	4.28632e-07	6.8355e-07	4.75416
IKBIP	0.765916	6.96218	5.45331	4.33699e-07	6.91162e-07	4.74265
REEP1	0.843559	4.59541	5.41802	5.03246e-07	8.01453e-07	4.59695
BTBD7	-0.543126	8.07428	-5.4097	5.21193e-07	8.29475e-07	4.56263
FIGNL1	0.941617	8.28247	5.4049	5.31809e-07	8.45799e-07	4.54289
SPI1	-0.797673	7.09069	-5.4035	5.34943e-07	8.5021e-07	4.53713
SOAT1	0.752235	8.36978	5.40111	5.40359e-07	8.58239e-07	4.52727
XRN2	0.569384	8.79727	5.39739	5.48862e-07	8.71157e-07	4.51198
NOA1	0.519061	9.18269	5.39436	5.55884e-07	8.81708e-07	4.49953
STAG1	-0.442949	8.23645	-5.39317	5.58676e-07	8.8554e-07	4.49463
PIGW	0.808259	6.09886	5.39108	5.63598e-07	8.92743e-07	4.48604
FTO	0.801331	8.08085	5.38055	5.89066e-07	9.32457e-07	4.44276
CEP152	0.816647	7.39633	5.37424	6.04876e-07	9.56841e-07	4.41683
NF2	0.458004	7.65427	5.37025	6.15076e-07	9.72324e-07	4.40046
SLC44A1	1.16787	8.83972	5.36459	6.29849e-07	9.94445e-07	4.37723
FCN3	0.493454	5.07695	5.36456	6.29913e-07	9.94445e-07	4.37713
SULT1A1	0.609365	8.66058	5.35044	6.68279e-07	1.05431e-06	4.31926
SAMM50	0.613581	9.58745	5.34477	6.84333e-07	1.07891e-06	4.29603
ANXA7	-0.507433	9.91771	-5.34044	6.96821e-07	1.09787e-06	4.27833
FUBP1	-0.417071	9.63738	-5.33097	7.24953e-07	1.14143e-06	4.2396
GPSM3	0.815635	8.96787	5.32471	7.44159e-07	1.17088e-06	4.21402
WNT7A	-0.266116	5.19665	-5.32292	7.49761e-07	1.17891e-06	4.20668
PPP2R1A	0.644915	8.79542	5.30427	8.10424e-07	1.27345e-06	4.13056
SDAD1	0.475961	8.44875	5.28904	8.63472e-07	1.3559e-06	4.06854
RBM14	-0.524812	8.40626	-5.28316	8.84886e-07	1.3886e-06	4.04459
BASP1	-0.560297	12.1444	-5.27765	9.0541e-07	1.41986e-06	4.02216
STYXL1	0.559252	8.64674	5.27607	9.11369e-07	1.42826e-06	4.01575
ABCE1	0.520893	9.1457	5.26	9.74283e-07	1.52584e-06	3.95047
HNRNPM	-0.409295	11.3931	-5.24481	1.03769e-06	1.62406e-06	3.88883
PCDH11X	-0.254899	3.01022	-5.2365	1.07402e-06	1.67981e-06	3.85519
MED25	-0.607762	7.63674	-5.2345	1.08298e-06	1.69269e-06	3.84708
ITGB3BP	0.741535	8.78005	5.21997	1.15013e-06	1.79647e-06	3.78828
CREBRF	0.742061	8.542	5.21601	1.16913e-06	1.82492e-06	3.77227
MRPL46	0.497672	8.52808	5.20858	1.20556e-06	1.88054e-06	3.74229
ALG13	-0.569878	9.28728	-5.2077	1.20999e-06	1.8862e-06	3.7387
MID1IP1	1.0441	6.69661	5.20306	1.23337e-06	1.92138e-06	3.72
METRNL	0.878003	6.88022	5.19602	1.26976e-06	1.97676e-06	3.69159
SYMPK	-0.701	8.37652	-5.19209	1.29054e-06	2.00779e-06	3.67573
NDUFA9	0.470132	10.0561	5.18001	1.35645e-06	2.10894e-06	3.62707
ATAD2B	-0.912272	8.20918	-5.17298	1.39632e-06	2.1695e-06	3.59878
DPP7	0.680049	8.50454	5.16033	1.47096e-06	2.28396e-06	3.54792
CTBS	0.707591	7.5172	5.12715	1.68581e-06	2.61584e-06	3.41481
USP13	0.780477	8.05777	5.12201	1.72172e-06	2.66979e-06	3.39423
APOD	1.75102	5.87309	5.11377	1.78081e-06	2.75961e-06	3.3613
FTSJ1	0.930806	8.04425	5.10291	1.86178e-06	2.88319e-06	3.3179
MRPL54	0.502576	8.87634	5.09999	1.88419e-06	2.91598e-06	3.30622
EIF3E	0.310666	12.4067	5.09783	1.90092e-06	2.93993e-06	3.2976
NFYB	-0.56811	8.30882	-5.08994	1.96322e-06	3.0343e-06	3.26613
POLR2A	-0.649088	8.42942	-5.0808	2.03794e-06	3.14773e-06	3.22968
MTF1	-0.416561	8.02232	-5.07945	2.0492e-06	3.16303e-06	3.22431
PHLPP1	-1.35507	6.29348	-5.07699	2.06986e-06	3.19284e-06	3.21452
CDK5RAP1	0.442609	8.36861	5.07041	2.12626e-06	3.2777e-06	3.1883
STX12	0.456734	8.81418	5.06682	2.15759e-06	3.32381e-06	3.17403
RPS23	0.145657	13.9128	5.04646	2.34418e-06	3.6089e-06	3.09313
IRAK1	0.610421	9.34193	5.03913	2.41519e-06	3.7158e-06	3.06403
PCGF5	-0.681318	8.98879	-5.01387	2.67619e-06	4.11467e-06	2.96399
MRPL40	0.599735	9.37956	5.00947	2.72435e-06	4.18598e-06	2.9466
KXD1	0.478609	8.73855	5.0017	2.81157e-06	4.31718e-06	2.91589
PTP4A2	-0.361555	12.2233	-5.00099	2.81969e-06	4.32683e-06	2.91308
RBL2	0.545795	9.15964	4.98821	2.96939e-06	4.55358e-06	2.86267
GATAD1	-0.665677	7.9661	-4.97562	3.12448e-06	4.78829e-06	2.81306
NXT2	0.791141	8.35778	4.96913	3.20757e-06	4.91244e-06	2.78749
TNFSF9	-0.787694	6.02745	-4.96137	3.3096e-06	5.06541e-06	2.75699
NDST1	-0.394637	6.46339	-4.95962	3.33311e-06	5.09809e-06	2.75009
COX6C	-0.341118	12.2713	-4.95707	3.3676e-06	5.14749e-06	2.74007
ZRANB3	0.6205	5.89413	4.95628	3.37825e-06	5.16043e-06	2.73699
PKM	1.11397	10.9543	4.95133	3.44646e-06	5.26121e-06	2.71752
ARNT	-0.430845	7.6524	-4.94631	3.51692e-06	5.36529e-06	2.69781
UPK1A	-0.27862	3.6153	-4.94382	3.55234e-06	5.41583e-06	2.68805
ESD	0.543288	10.5514	4.94238	3.57296e-06	5.44375e-06	2.68241
LSP1	-0.859718	9.55541	-4.9395	3.61474e-06	5.50385e-06	2.67109
RSAD2	-1.19421	6.4886	-4.91981	3.9127e-06	5.95367e-06	2.59397
COG2	0.411499	8.56235	4.91167	4.0428e-06	6.14739e-06	2.56213
SLC1A4	-1.22381	9.14435	-4.91152	4.04523e-06	6.14739e-06	2.56154
UBA52	-0.24304	13.0212	-4.91051	4.06165e-06	6.16837e-06	2.5576
TAF9B	-0.481063	8.22205	-4.90318	4.18282e-06	6.3483e-06	2.52898
ALOX5	1.24783	8.69079	4.89714	4.28537e-06	6.49976e-06	2.50541
ESF1	-0.545382	9.15079	-4.89146	4.38406e-06	6.64516e-06	2.48325
NOL6	-0.473497	7.18642	-4.886	4.48106e-06	6.78783e-06	2.46196
MRPL52	-0.556583	9.3542	-4.88168	4.55936e-06	6.90199e-06	2.4451
NEMF	-0.35786	9.41571	-4.87576	4.66857e-06	7.06279e-06	2.42207
HLA-DMA	0.52764	11.5092	4.86196	4.93337e-06	7.4586e-06	2.3684
TRAF3IP3	0.880954	9.28165	4.8436	5.3085e-06	8.0206e-06	2.29712
HIBCH	0.442799	8.55316	4.83387	5.5183e-06	8.33225e-06	2.25943
GHR	0.833001	2.97039	4.82632	5.68671e-06	8.58103e-06	2.2302
MRPS18A	0.513418	8.15742	4.81962	5.84038e-06	8.80728e-06	2.20427
ZEB2	1.17962	7.36104	4.81423	5.96674e-06	8.99208e-06	2.18347
FARSA	0.496433	8.2037	4.80316	6.23511e-06	9.39051e-06	2.1407
SMNDC1	-0.344755	9.75161	-4.79492	6.44226e-06	9.69629e-06	2.10894
BCCIP	0.480813	8.99614	4.78653	6.66014e-06	1.00178e-05	2.07662
NHP2	0.478371	11.0294	4.77313	7.02305e-06	1.0557e-05	2.02507
ZFP36L1	-0.901523	10.8758	-4.76393	7.28332e-06	1.09412e-05	1.98972
PRRC2C	-0.31336	11.3064	-4.75822	7.44953e-06	1.11806e-05	1.9678
HCFC1R1	0.45676	7.56872	4.75813	7.45212e-06	1.11806e-05	1.96746
LAS1L	0.390069	9.48961	4.75709	7.4829e-06	1.12196e-05	1.96346
NDUFS4	0.455182	9.07318	4.754	7.57475e-06	1.13501e-05	1.95161
BCL2	1.36525	8.33557	4.75366	7.58482e-06	1.1358e-05	1.95032
URB1	0.654523	6.06933	4.75254	7.61847e-06	1.14011e-05	1.94602
WASF2	0.440253	9.91195	4.74838	7.74477e-06	1.15828e-05	1.93005
SNAPC1	0.84423	7.97868	4.73575	8.14021e-06	1.21664e-05	1.8817
ACSL4	-0.789586	7.51362	-4.73365	8.20766e-06	1.22595e-05	1.87369
HIRA	0.645951	6.64203	4.73326	8.22037e-06	1.22707e-05	1.87218
RNF24	-0.520708	6.12171	-4.72782	8.39849e-06	1.25286e-05	1.85137
EEF1A2	-1.16802	6.49616	-4.71958	8.67537e-06	1.29335e-05	1.81988
ADCY1	-0.578946	5.48252	-4.71107	8.97032e-06	1.33648e-05	1.78743
ZNF622	-0.461179	8.48706	-4.70628	9.14069e-06	1.361e-05	1.76917
TBC1D9	1.47407	7.70196	4.69938	9.39175e-06	1.3975e-05	1.74288
SLC25A17	0.526341	7.85665	4.69897	9.4069e-06	1.39887e-05	1.74131
SEC23A	0.485047	8.40861	4.69839	9.42825e-06	1.40116e-05	1.73911
AMPD3	0.964885	7.93556	4.69515	9.54909e-06	1.41822e-05	1.72676
CRHR2	-0.226061	4.63047	-4.6918	9.67533e-06	1.43607e-05	1.71401
SNRNP200	-0.657074	7.54824	-4.68741	9.84316e-06	1.46006e-05	1.69733
GTPBP4	-0.396877	9.74444	-4.68388	9.98045e-06	1.47949e-05	1.68389
OR2H2	-0.315531	4.38333	-4.68117	1.00868e-05	1.49432e-05	1.6736
KMT2B	0.516595	7.19896	4.66768	1.06338e-05	1.57437e-05	1.62238
PSMD1	-0.391258	10.2314	-4.66522	1.07364e-05	1.58855e-05	1.61307
MRPL50	0.52264	8.10418	4.65737	1.1071e-05	1.63703e-05	1.5833
GNB1	0.407865	10.7274	4.63957	1.18671e-05	1.75365e-05	1.51597
NIPAL3	-0.559797	8.12219	-4.63911	1.18883e-05	1.75569e-05	1.51424
YTHDC1	0.279791	10.2846	4.6372	1.19774e-05	1.76773e-05	1.50701
CPNE3	0.92836	9.72192	4.63452	1.2103e-05	1.78516e-05	1.49689
KHSRP	0.545901	8.5801	4.63317	1.21669e-05	1.79346e-05	1.49178
NOC4L	0.567231	7.41944	4.62597	1.25129e-05	1.84331e-05	1.46461
PTP4A1	0.528662	8.82401	4.6203	1.27916e-05	1.88319e-05	1.44326
DNAL1	0.765635	5.69522	4.61972	1.28204e-05	1.88625e-05	1.44107
ERLIN2	0.475269	7.52126	4.61713	1.29502e-05	1.90416e-05	1.43131
STXBP2	-0.526671	7.91506	-4.61593	1.3011e-05	1.9119e-05	1.42678
ZFAND3	-0.545788	7.861	-4.61249	1.31862e-05	1.93644e-05	1.41381
ARHGDIA	-0.669771	9.19125	-4.61226	1.31977e-05	1.93693e-05	1.41296
EIF3C	0.730421	5.74743	4.60616	1.35145e-05	1.98218e-05	1.38998
SQLE	0.665894	8.46094	4.59775	1.39627e-05	2.04656e-05	1.35837
UBE2R2	-0.492176	9.77323	-4.5976	1.39708e-05	2.04656e-05	1.35781
DCTN6	0.439465	9.29857	4.5856	1.4636e-05	2.14267e-05	1.31275
RBM34	-0.893525	3.41065	-4.57963	1.49781e-05	2.19139e-05	1.29038
SUMO1	0.300598	10.4509	4.57257	1.5393e-05	2.2507e-05	1.26391
CREM	0.795143	7.81409	4.56728	1.57111e-05	2.29578e-05	1.24411
CNOT6L	-0.432697	10.0982	-4.55212	1.6658e-05	2.43265e-05	1.18744
PIKFYVE	0.642188	9.01219	4.5394	1.74951e-05	2.55332e-05	1.13998
SMOX	0.475836	5.90765	4.53625	1.77091e-05	2.58295e-05	1.12821
EMB	0.852389	9.56701	4.53137	1.80448e-05	2.63028e-05	1.11004
RPL39	0.160145	13.8912	4.51852	1.89585e-05	2.76175e-05	1.06225
ADARB1	-0.749792	6.84011	-4.51489	1.9225e-05	2.79885e-05	1.04874
IDH3A	-0.547008	8.47626	-4.51183	1.9452e-05	2.83014e-05	1.03739
RCN2	0.344913	8.8814	4.50766	1.97661e-05	2.87407e-05	1.02189
TSNAX	-0.381851	9.04168	-4.50496	1.99714e-05	2.90213e-05	1.0119
CENPF	1.61496	8.62244	4.50267	2.01478e-05	2.92596e-05	1.00339
NUFIP2	0.439731	9.40805	4.50104	2.02743e-05	2.94252e-05	0.997335
IFNLR1	-0.773846	8.24335	-4.50044	2.03208e-05	2.94745e-05	0.99512
KIDINS220	0.368651	8.46919	4.48921	2.12145e-05	3.07519e-05	0.953495
UBXN7	0.512126	7.71433	4.46697	2.30971e-05	3.34603e-05	0.871296
IGFBP5	0.967261	6.46754	4.46418	2.33444e-05	3.37978e-05	0.861
SOS2	-0.445857	8.12058	-4.46392	2.3368e-05	3.38111e-05	0.860027
CDT1	0.902845	7.34199	4.46102	2.36272e-05	3.41653e-05	0.849362
TTI1	0.58978	7.48341	4.45971	2.37455e-05	3.43153e-05	0.844533
LAMC1	1.03789	8.53565	4.45637	2.40503e-05	3.47344e-05	0.832209
PRKCZ	0.800797	7.10648	4.44846	2.47867e-05	3.57761e-05	0.803062
AAAS	-0.561179	8.12648	-4.44523	2.50933e-05	3.61964e-05	0.791184
TNRC6B	-0.528513	8.68335	-4.43688	2.59032e-05	3.73418e-05	0.760492
VMP1	-1.23459	8.71924	-4.43445	2.6144e-05	3.76659e-05	0.751553
PDE8A	0.599012	7.04531	4.4307	2.65195e-05	3.81835e-05	0.737778
SPTSSA	0.601671	7.0943	4.42585	2.7012e-05	3.8869e-05	0.720002
RPS9	0.317925	12.9015	4.41207	2.84628e-05	4.09316e-05	0.669476
RAB5C	0.431758	8.95197	4.40222	2.95455e-05	4.24626e-05	0.63343
GAPDHS	-0.619533	3.66394	-4.40043	2.97466e-05	4.27256e-05	0.62688
HSD17B8	0.79747	7.80607	4.39802	3.00192e-05	4.30909e-05	0.618072
MRPL19	0.515739	7.66913	4.3929	3.0606e-05	4.39065e-05	0.599383
KNOP1	-0.516248	7.44151	-4.39166	3.07493e-05	4.40852e-05	0.594876
MNT	-0.56969	7.62292	-4.38876	3.10882e-05	4.4544e-05	0.584296
USPL1	0.553225	7.78186	4.37466	3.27892e-05	4.69527e-05	0.532882
SLIT3	-0.214907	5.46741	-4.35518	3.52877e-05	5.04998e-05	0.462032
ABLIM1	-0.807179	9.95241	-4.34368	3.6847e-05	5.26993e-05	0.420326
GFI1B	0.273893	5.2998	4.34334	3.68934e-05	5.27336e-05	0.419113
SLC1A5	0.501842	7.13922	4.33418	3.81854e-05	5.45472e-05	0.385922
SNRPD3	0.329351	10.6418	4.33338	3.83e-05	5.46778e-05	0.383032
SLC39A9	0.491269	9.29847	4.33208	3.84884e-05	5.49135e-05	0.3783
SRSF3	0.293876	11.702	4.33158	3.85604e-05	5.4983e-05	0.376498
BTG2	0.614807	10.4056	4.32794	3.90897e-05	5.5704e-05	0.363354
ORAI2	0.56503	9.2979	4.31273	4.13828e-05	5.89362e-05	0.3084
TRA2B	0.26647	11.5012	4.30346	4.28433e-05	6.09793e-05	0.274974
LMNB2	0.672205	7.6302	4.302	4.30766e-05	6.12743e-05	0.269742
IFNA16	0.240777	2.97389	4.2948	4.42522e-05	6.29086e-05	0.243798
HMCES	-1.24325	9.23667	-4.27732	4.72339e-05	6.70844e-05	0.180982
PSD3	0.974066	5.36939	4.27724	4.72465e-05	6.70844e-05	0.180726
HMGCR	0.513295	8.16656	4.27483	4.76724e-05	6.76483e-05	0.172083
MFHAS1	0.921688	8.57838	4.26068	5.02513e-05	7.1265e-05	0.12135
MRPL9	0.35343	10.0844	4.2491	5.24598e-05	7.43523e-05	0.0799428
USO1	0.655037	9.72748	4.23054	5.61957e-05	7.95993e-05	0.0137365
SGTA	0.346938	7.36726	4.22934	5.64458e-05	7.99056e-05	0.00946297
CCNF	0.760513	7.76398	4.22623	5.7099e-05	8.07818e-05	-0.00160794
SLC7A1	-0.490118	9.483	-4.21601	5.92965e-05	8.38404e-05	-0.0379376
NCK1	0.421685	8.58214	4.20834	6.10013e-05	8.61991e-05	-0.065202
MRPS18B	0.378829	9.86306	4.20193	6.24603e-05	8.82078e-05	-0.0879318
HK2	0.926089	7.50954	4.20135	6.25934e-05	8.83428e-05	-0.0899788
SPOP	-0.326119	9.62401	-4.20004	6.28981e-05	8.87198e-05	-0.0946493
PAIP1	-0.329899	8.82104	-4.19445	6.42054e-05	9.05096e-05	-0.11443
GPN1	0.349104	9.01595	4.18769	6.58239e-05	9.27358e-05	-0.138366
RBPMS	-0.531077	6.44691	-4.18651	6.61115e-05	9.30853e-05	-0.142557
CRABP2	0.420933	6.27991	4.17009	7.02234e-05	9.88158e-05	-0.200552
PSMA3	0.342596	11.0345	4.16237	7.22421e-05	0.000101596	-0.227786
PSMA7	0.292307	11.448	4.16093	7.2624e-05	0.000102072	-0.232852
DENND2D	0.557746	9.88254	4.1481	7.6117e-05	0.000106918	-0.277981
TOR3A	-0.503792	9.20954	-4.14607	7.66842e-05	0.00010765	-0.285113
HEATR1	-0.413386	9.59332	-4.14418	7.72162e-05	0.000108333	-0.291753
ZNF581	0.694517	8.61012	4.14063	7.82278e-05	0.000109686	-0.304253
PSMD10	0.592019	9.56397	4.13717	7.92232e-05	0.000111016	-0.316396
PRKAG1	0.512502	8.84503	4.12117	8.39877e-05	0.000117623	-0.37247
MAPK1	0.587826	9.59841	4.11341	8.63945e-05	0.000120921	-0.39959
METAP2	-0.703295	10.5406	-4.10754	8.82607e-05	0.00012346	-0.420101
HELLS	0.977712	8.13578	4.09137	9.36048e-05	0.000130858	-0.476507
STAT5B	-0.559834	8.78068	-4.09047	9.3908e-05	0.000131204	-0.47961
NSUN3	0.446019	7.58769	4.08898	9.44194e-05	0.00013184	-0.48482
EIF3I	0.367184	10.3252	4.08655	9.52556e-05	0.000132929	-0.493278
NUP210	0.577152	9.19484	4.05815	0.000105569	0.000147235	-0.591858
MSH2	0.737165	8.35975	4.05625	0.000106298	0.000148164	-0.598456
RPL19	0.140451	13.5417	4.03562	0.000114505	0.000159508	-0.669722
PAK1IP1	0.544938	7.97735	4.03293	0.00011562	0.000160966	-0.679006
WDR43	0.504746	8.21978	4.02632	0.000118405	0.000164746	-0.701808
C5orf15	0.288213	9.93481	4.02063	0.000120851	0.000168051	-0.721396
NKTR	-0.349541	10.7767	-4.01518	0.000123238	0.000171269	-0.74013
RABIF	-0.46418	7.95352	-4.01252	0.000124418	0.000172807	-0.749256
TUBA4A	-0.440832	10.4847	-4.00151	0.000129428	0.00017966	-0.787052
NUP93	0.524869	8.87907	3.99808	0.00013103	0.000181776	-0.798828
CYHR1	0.377069	7.17751	3.99453	0.000132704	0.00018399	-0.81098
POLE2	0.88442	7.54173	3.9932	0.000133339	0.000184761	-0.815546
RCBTB2	1.30807	7.98869	3.98259	0.000138494	0.000191793	-0.851853
LPCAT1	0.519594	9.84592	3.96777	0.000146012	0.000202085	-0.902426
GPR183	1.2937	7.92787	3.96399	0.000147995	0.00020471	-0.915331
ZNHIT3	0.358262	9.46971	3.96359	0.000148206	0.000204881	-0.916691
FXN	0.707373	6.10328	3.95875	0.000150782	0.00020832	-0.933171
NUP50	0.261089	10.0407	3.94206	0.000159995	0.000220869	-0.989877
FBL	0.397455	11.1807	3.94196	0.000160053	0.000220869	-0.990221
UVSSA	-0.578766	8.12757	-3.93559	0.000163711	0.000225786	-1.01183
IL12RB2	0.575529	4.13492	3.93325	0.000165077	0.000227536	-1.01977
KLF10	0.507512	8.48061	3.93283	0.000165322	0.00022774	-1.02118
CENPI	0.840216	5.97079	3.92475	0.000170124	0.00023414	-1.04854
ZFYVE16	0.527245	7.95165	3.92468	0.000170166	0.00023414	-1.04878
CLASP2	0.412531	8.3977	3.91877	0.000173765	0.000238953	-1.06878
RHOH	-0.462175	10.5335	-3.91694	0.000174889	0.000240357	-1.07494
ZNF407	0.466273	7.69088	3.91565	0.000175691	0.00024132	-1.07931
TSN	0.312076	9.50589	3.90379	0.000183207	0.000251497	-1.11932
ZSCAN12	0.486526	5.97343	3.9008	0.000185149	0.000254014	-1.12939
POLR2J	0.306997	10.6689	3.89891	0.000186388	0.000255565	-1.13576
RRP7A	0.621961	8.72645	3.88794	0.000193736	0.000265486	-1.17267
SCLY	0.547374	6.14968	3.88323	0.000196975	0.000269768	-1.1885
SUSD3	-0.692405	7.91591	-3.88234	0.000197588	0.00027045	-1.19147
IFI35	0.592729	8.29389	3.85164	0.000220066	0.000301041	-1.29426
TANK	-0.44708	9.96627	-3.84592	0.000224509	0.000306942	-1.31333
HSPA4	-0.355747	10.782	-3.83694	0.000231671	0.000316549	-1.34327
IL10RB	0.818211	7.62908	3.83378	0.000234243	0.000319879	-1.3538
SNRPE	0.356956	11.7624	3.8311	0.000236443	0.000322696	-1.3627
SLC2A3	-0.883527	8.61808	-3.79189	0.000270983	0.000369621	-1.4926
NCKAP1L	0.467845	9.65911	3.78892	0.00027379	0.000373235	-1.50242
ASRGL1	1.00218	6.45664	3.77229	0.000290004	0.000395109	-1.55718
RUNX2	0.805388	7.0966	3.74656	0.000316911	0.00043152	-1.64159
MKNK2	0.430861	11.4992	3.74545	0.000318127	0.000432915	-1.64523
DSG1	-0.384936	2.98502	-3.74529	0.000318304	0.000432915	-1.64576
UBE2L6	0.505994	10.2543	3.7379	0.000326493	0.000443797	-1.66991
CD99L2	0.478696	6.8616	3.73016	0.00033529	0.000455492	-1.69519
PDK2	0.306239	6.37977	3.72601	0.000340095	0.000461674	-1.70871
HERPUD1	0.587585	10.9115	3.72589	0.000340233	0.000461674	-1.7091
UHMK1	0.253064	11.0838	3.68214	0.000395088	0.000535802	-1.85107
RPL35	0.251225	13.0516	3.66849	0.000413861	0.000560938	-1.89513
HRAS	0.50284	7.72074	3.66801	0.00041454	0.000561535	-1.89668
BOLA1	0.557789	6.01799	3.66436	0.000419703	0.000568202	-1.90842
IL2RG	-0.836542	10.2109	-3.66236	0.000422557	0.000571738	-1.91485
PSIP1	0.542546	10.395	3.65745	0.000429654	0.000581006	-1.93065
UBA1	-0.523215	11.075	-3.63229	0.000467814	0.000632246	-2.01133
DNAJB4	-0.633115	6.81835	-3.6147	0.000496383	0.000670473	-2.0675
LANCL1	0.499257	9.38484	3.60357	0.00051531	0.000695639	-2.10294
EDEM1	-0.501271	9.23416	-3.60291	0.000516445	0.000696772	-2.10502
RELA	-0.305658	8.48757	-3.60168	0.000518583	0.000699256	-2.10893
MIF4GD	0.334404	9.46239	3.5979	0.000525205	0.00070778	-2.12094
KIFC1	0.749017	7.38191	3.59634	0.000527966	0.000711095	-2.12591
SOX5	-1.34308	6.54561	-3.59035	0.000538677	0.000725107	-2.14492
DYRK2	0.567574	7.85346	3.5807	0.000556362	0.000748484	-2.17549
MET	0.990413	6.70218	3.57971	0.000558191	0.000750516	-2.1786
PAN2	0.40164	8.07472	3.57667	0.0005639	0.000757761	-2.18822
DTYMK	0.556881	9.10753	3.55899	0.000598161	0.000803342	-2.24401
EIF2AK4	0.678613	6.92905	3.55782	0.000600501	0.000806026	-2.2477
FAM3C	-0.615964	9.32116	-3.55266	0.000610909	0.000819529	-2.26395
DLEU2	-0.632674	9.13755	-3.54933	0.000617722	0.000828197	-2.27443
UCP2	0.598124	11.7064	3.53512	0.000647575	0.000867728	-2.31904
PDK1	-0.666168	8.87117	-3.52987	0.000658936	0.00088245	-2.33547
TLR9	0.52806	6.85911	3.52959	0.000659557	0.000882618	-2.33636
CLPTM1	0.48842	7.9371	3.52947	0.00065981	0.000882618	-2.33672
CHERP	-0.375676	9.24174	-3.52795	0.000663154	0.000886588	-2.3415
NRAS	0.194427	9.57231	3.50622	0.000712548	0.000952084	-2.40933
ACKR3	0.878248	6.84141	3.50346	0.000719069	0.000960252	-2.41793
HNRNPR	0.198962	11.3601	3.48166	0.00077255	0.00103109	-2.48562
CD9	1.19024	8.01845	3.47843	0.000780806	0.00104152	-2.49564
OGT	-0.279604	11.7483	-3.47168	0.000798298	0.00106425	-2.51653
UBE2G1	-0.529248	10.0633	-3.4701	0.000802431	0.00106915	-2.5214
SLC39A8	0.794789	8.71838	3.46921	0.000804778	0.00107167	-2.52415
ZNF22	0.267913	9.32436	3.45837	0.000833849	0.00110976	-2.5576
CHD7	-0.568961	8.63812	-3.45493	0.000843296	0.0011217	-2.56822
ZFY	0.92879	3.44687	3.4499	0.000857254	0.00113962	-2.58368
IFI16	-0.286562	11.2422	-3.44782	0.000863092	0.00114673	-2.59008
RINT1	-0.362746	7.77241	-3.43661	0.000895229	0.00118876	-2.62451
GRB14	-0.508233	2.96762	-3.43483	0.000900458	0.00119503	-2.62999
NUFIP1	0.529461	6.9062	3.43454	0.000901282	0.00119545	-2.63085
DESI2	0.434289	9.21396	3.43297	0.000905908	0.00120091	-2.63567
NVL	0.32709	8.00324	3.42781	0.000921239	0.00122055	-2.65147
OAS1	-0.773531	8.31533	-3.40867	0.000980323	0.0012981	-2.70997
MCFD2	-0.305856	9.34902	-3.39996	0.00100834	0.00133445	-2.73647
PRPF38B	-0.330455	9.42899	-3.39937	0.00101027	0.00133626	-2.73828
PPM1B	0.252785	9.51598	3.39457	0.0010261	0.00135643	-2.75289
IRF4	1.32668	9.21816	3.38978	0.00104208	0.00137679	-2.76742
NCLN	-0.475551	6.88853	-3.38844	0.00104659	0.00138196	-2.77148
RSL24D1	-0.255366	10.6586	-3.38803	0.00104798	0.00138303	-2.77273
MRPL36	0.296106	9.96212	3.38552	0.0010565	0.00139349	-2.78034
CUL1	-0.300276	8.99257	-3.38378	0.00106245	0.00140056	-2.78562
MRPL35	0.357818	8.79929	3.38196	0.00106872	0.00140803	-2.79114
SPC25	1.2825	6.94362	3.37249	0.00110181	0.00145082	-2.8198
PBXIP1	-0.487546	9.02002	-3.36274	0.00113689	0.00149617	-2.84923
TUBGCP3	0.454213	8.11201	3.35932	0.00114945	0.00151186	-2.85955
SEC24D	0.825741	6.47713	3.35554	0.00116347	0.00152945	-2.87094
TRAM1	0.510087	10.5734	3.3529	0.00117337	0.0015416	-2.87889
CDC40	0.378256	9.16419	3.34143	0.00121729	0.00159842	-2.91338
FAM8A1	0.712683	7.86758	3.33972	0.00122395	0.00160626	-2.9185
RRBP1	-0.816913	8.38289	-3.338	0.00123069	0.00161421	-2.92366
MLF2	0.312957	9.0106	3.33079	0.00125937	0.00165091	-2.94526
KCNAB2	0.313559	7.96062	3.32435	0.0012855	0.00168423	-2.96453
CTH	0.672595	4.71461	3.32274	0.00129212	0.00169196	-2.96934
IDE	0.53428	8.49514	3.31274	0.00133393	0.00174574	-2.9992
BRI3BP	0.654768	9.56342	3.30517	0.00136641	0.00178726	-3.02175
GNAI2	-0.315049	9.87448	-3.30054	0.00138668	0.00181275	-3.03554
PRKACB	0.426663	9.97903	3.29448	0.00141356	0.00184665	-3.05353
RPS17	-0.0936816	13.7889	-3.29434	0.00141417	0.00184665	-3.05393
PGGT1B	0.291881	8.16204	3.28382	0.00146209	0.00190817	-3.08514
GPR160	1.01767	7.9236	3.2689	0.00153265	0.00199914	-3.12925
PHB	0.352283	9.99712	3.25314	0.00161061	0.00209967	-3.17566
MBD4	-0.382419	11.7267	-3.24389	0.00165807	0.00216035	-3.20281
EIF2S1	-0.268196	10.2433	-3.23638	0.00169757	0.00221059	-3.22482
CDH8	0.146827	4.17093	3.22869	0.00173892	0.00226319	-3.2473
PHGDH	0.620401	6.76312	3.2244	0.0017624	0.00229248	-3.25983
STX17	0.426406	8.5122	3.21924	0.00179107	0.00232849	-3.2749
LRP3	0.191614	6.35105	3.2165	0.00180642	0.00234716	-3.28287
BLNK	-0.462058	10.9331	-3.21149	0.0018349	0.00238285	-3.29748
SLC2A5	0.995486	8.96305	3.21042	0.00184099	0.00238943	-3.30057
WNT10A	0.551235	6.15193	3.19852	0.00191046	0.00247823	-3.33513
ACLY	0.299729	10.1386	3.18875	0.00196936	0.00255323	-3.36346
ACAP1	0.470836	8.5294	3.1769	0.00204299	0.00264724	-3.39768
HSPA5	0.48834	11.378	3.1633	0.00213065	0.00275931	-3.43683
MRM1	0.21354	6.20404	3.16304	0.00213239	0.00276005	-3.43759
ATP8A1	0.586331	8.83872	3.15914	0.00215819	0.00279191	-3.4488
MYLIP	0.575893	8.87855	3.15804	0.00216552	0.00279985	-3.45195
LSM6	0.420311	10.0202	3.15272	0.00220132	0.00284458	-3.46722
PTOV1	0.385463	8.42678	3.13747	0.00230696	0.00297946	-3.51086
STX8	-0.299694	9.11229	-3.13565	0.0023199	0.00299453	-3.51606
RAD51D	0.324156	6.50611	3.13185	0.00234708	0.00302795	-3.52689
RNF114	0.268675	9.54043	3.12956	0.00236361	0.00304761	-3.53342
FRMD8	-0.295719	9.04266	-3.12319	0.00241017	0.00310594	-3.55157
EIF2B5	-0.275985	8.68798	-3.1203	0.00243155	0.00313178	-3.55978
MRPS33	0.393813	9.89438	3.11472	0.00247338	0.00318392	-3.57564
NEK2	1.20228	7.7076	3.1091	0.00251621	0.00323728	-3.59159
SECISBP2L	-0.368663	8.23962	-3.10885	0.00251813	0.00323799	-3.5923
PSMC5	0.230154	10.2582	3.10486	0.00254897	0.00327586	-3.60361
HSPA14	0.284976	9.05691	3.10237	0.00256839	0.00329902	-3.61067
TMED2	-0.373158	11.1253	-3.0941	0.00263386	0.00338127	-3.63405
DYRK1A	0.238395	9.63315	3.07523	0.00278905	0.00357854	-3.68719
PPIB	0.533265	11.5845	3.07146	0.00282106	0.00361765	-3.69778
RPL32	0.106309	13.6999	3.07104	0.00282469	0.00362034	-3.69897
CSNK2A1	0.219972	9.48422	3.07043	0.00282986	0.00362499	-3.70067
PPM1A	-0.305834	9.00378	-3.06735	0.0028564	0.003657	-3.70933
BCLAF1	-0.298233	10.9379	-3.06246	0.00289892	0.00370943	-3.72303
DHTKD1	0.434888	8.21646	3.05549	0.00296051	0.00378618	-3.74252
POLR1C	-0.360964	8.54166	-3.05523	0.00296283	0.00378708	-3.74325
PQBP1	-0.33612	9.63086	-3.04361	0.00306836	0.00391985	-3.77568
SSU72	0.355778	9.13894	3.03211	0.00317624	0.00405547	-3.80769
EBLN2	-0.281364	8.04972	-3.02778	0.00321781	0.00410632	-3.81973
JAK3	-0.514326	9.85949	-3.0252	0.00324272	0.00413587	-3.82687
RRM2	1.02837	10.3494	3.02432	0.00325126	0.00414452	-3.8293
FOXK2	0.320681	7.73942	3.0222	0.00327203	0.00416874	-3.8352
ANAPC10	0.570719	7.07026	3.02138	0.00328	0.00417664	-3.83745
PPAT	-0.463642	8.86824	-3.02113	0.00328253	0.0041776	-3.83816
KBTBD6	0.519279	6.06974	3.01716	0.00332171	0.00422518	-3.84914
AIM2	-0.52695	11.0802	-2.99743	0.0035232	0.00447907	-3.90361
TSC1	-0.417446	8.15971	-2.99199	0.0035807	0.00454971	-3.91857
WSB1	-0.421838	10.2753	-2.99059	0.00359563	0.00456622	-3.92242
TSR1	-0.310101	8.4851	-2.98695	0.00363474	0.0046134	-3.93241
DDX1	-0.219975	10.7077	-2.98554	0.00364993	0.00463018	-3.93626
VMO1	0.207941	4.95181	2.97989	0.00371171	0.00470602	-3.95177
TFF2	-0.195353	4.33939	-2.97179	0.00380186	0.00481774	-3.97393
XPO4	-0.242911	7.79307	-2.96518	0.00387691	0.0049102	-3.99197
ALDOC	0.590335	7.83028	2.95661	0.00397622	0.00503328	-4.01531
MTMR9	-0.263216	7.9681	-2.95339	0.00401421	0.00507863	-4.02408
CD164	0.259093	10.6427	2.94829	0.00407495	0.00515271	-4.03793
MINK1	0.51923	7.99032	2.94786	0.00408017	0.00515655	-4.03911
MYC	0.639727	9.056	2.9446	0.00411946	0.00520341	-4.04795
RUNX3	-0.429053	9.34482	-2.94263	0.00414344	0.0052309	-4.0533
TBCE	0.326953	8.32648	2.91494	0.00449377	0.00567014	-4.12807
SERTAD2	0.299109	9.66803	2.90765	0.00459043	0.00578901	-4.14765
TBL1X	0.495409	8.57977	2.90497	0.00462651	0.00583138	-4.15486
MTMR4	-0.28118	9.17622	-2.90233	0.0046622	0.00587322	-4.16192
VHL	-0.582691	6.2691	-2.89695	0.00473588	0.00596285	-4.17635
WDR46	0.282576	8.0333	2.88777	0.00486398	0.00612088	-4.20088
RPS4Y1	1.9394	8.47634	2.86574	0.00518438	0.00652059	-4.25948
PDIA6	-0.351798	10.8087	-2.86369	0.00521525	0.00655592	-4.26493
CTRL	-0.260746	5.64213	-2.86037	0.00526551	0.00661557	-4.27374
ZHX2	-0.289409	9.35263	-2.85732	0.00531197	0.00667038	-4.2818
MRPS21	-0.287079	10.868	-2.84619	0.00548494	0.00688392	-4.31119
TMED5	0.425086	9.74639	2.84583	0.00549065	0.00688741	-4.31215
TOPBP1	0.347594	9.21335	2.84241	0.00554498	0.00695187	-4.32117
PGLS	0.331706	9.47912	2.83312	0.00569479	0.0071359	-4.34561
NIPA2	0.344491	10.143	2.82856	0.00576966	0.00722588	-4.35758
DMXL1	-0.340453	9.21071	-2.82688	0.00579742	0.00725678	-4.36197
NLGN1	0.353944	2.6729	2.8155	0.00598909	0.00749272	-4.39176
WIPF1	-0.318394	10.884	-2.79789	0.00629732	0.00787416	-4.43768
RPP25	0.332579	6.91289	2.78651	0.00650399	0.00812826	-4.4672
LEPROTL1	0.405601	8.96419	2.78202	0.00658739	0.00822813	-4.47884
LDLRAD4	0.621411	6.75664	2.77743	0.00667353	0.0083313	-4.49071
PTPN6	-0.527672	10.6723	-2.77721	0.00667766	0.00833205	-4.49127
NOP16	0.312832	10.1515	2.77624	0.00669593	0.00835043	-4.49377
PPP1R8	0.215549	9.45331	2.77152	0.00678589	0.00845814	-4.50595
ALDH6A1	0.314933	7.19087	2.769	0.00683434	0.00851403	-4.51245
LSG1	-0.262858	8.85314	-2.76311	0.00694886	0.00865212	-4.52762
CD83	0.712012	10.6273	2.7595	0.0070198	0.00873584	-4.53689
RNF144A	0.476854	5.66064	2.75443	0.00712084	0.00885689	-4.54992
RPL14	-0.129693	13.3583	-2.75057	0.00719848	0.00894875	-4.55981
RALY	0.235401	9.30864	2.74619	0.00728753	0.00905467	-4.57102
ERC2-IT1	-0.268002	3.75764	-2.74336	0.00734581	0.00912227	-4.57828
ATF2	0.244407	8.64861	2.73993	0.00741663	0.00920537	-4.58703
GEMIN6	-0.28656	8.70904	-2.73876	0.00744113	0.00923091	-4.59003
SURF6	0.3008	7.27993	2.73389	0.00754329	0.00935273	-4.60246
SLC16A4	0.685699	5.66074	2.72926	0.00764154	0.00946956	-4.61424
IRS1	-0.539104	6.55377	-2.72833	0.00766144	0.00948924	-4.61661
METAP1	0.294514	8.77256	2.71405	0.00797284	0.00986974	-4.65288
ARPC4	0.317525	10.0659	2.71329	0.00798969	0.00988541	-4.6548
KRT19	-0.460388	4.69436	-2.71272	0.00800247	0.00989602	-4.65625
ERCC1	-0.273485	8.85875	-2.71002	0.00806271	0.00996529	-4.66307
KLC1	0.294101	9.31131	2.70509	0.00817408	0.0100977	-4.67555
RAB11B	-0.276786	6.66772	-2.70087	0.00827051	0.0102114	-4.68621
MRPS9	0.305415	8.74729	2.69663	0.00836838	0.0103268	-4.6969
PDCD4	0.453533	3.9825	2.69464	0.00841466	0.0103785	-4.70192
GPM6A	0.859011	5.62857	2.65668	0.00934345	0.0115181	-4.79694
TMPRSS15	0.281745	5.53787	2.65319	0.00943328	0.0116227	-4.80561
PDE8B	-0.699929	5.62177	-2.64308	0.00969816	0.0119428	-4.8307
PPP2R5C	-0.337043	9.97608	-2.63776	0.00984028	0.0121115	-4.84387
GFM2	0.236922	8.51447	2.63522	0.00990873	0.0121894	-4.85015
CYBB	-0.549395	10.1249	-2.63278	0.00997494	0.0122644	-4.85618
MICB	0.327902	8.34314	2.63246	0.0099836	0.0122687	-4.85696
GDAP1	0.364505	6.48981	2.63037	0.0100406	0.0123323	-4.86211
ERCC2	0.255806	7.0011	2.62829	0.0100977	0.012396	-4.86725
TMX1	-0.220074	10.254	-2.62565	0.0101706	0.0124789	-4.87375
TOMM20	0.263719	10.656	2.62051	0.0103139	0.0126482	-4.8864
RUNDC3B	0.336646	3.55644	2.62027	0.0103207	0.01265	-4.887
MMD	-0.336632	9.4878	-2.60739	0.0106881	0.0130934	-4.91861
RSRC1	-0.276697	7.71481	-2.60493	0.0107594	0.0131739	-4.92462
CSNK1E	0.448454	7.39499	2.59183	0.0111474	0.013642	-4.95661
TIPIN	0.507101	7.63844	2.57685	0.0116064	0.0141963	-4.993
SYPL1	-0.459621	10.2216	-2.5715	0.0117747	0.0143947	-5.00597
WDR75	0.245919	8.14102	2.56714	0.0119132	0.0145564	-5.01651
BRCA2	-0.590867	6.82229	-2.56632	0.0119394	0.0145809	-5.01849
NOP9	-0.296094	7.88185	-2.56605	0.011948	0.0145839	-5.01914
RPL39L	0.544156	7.3498	2.56485	0.0119865	0.0146232	-5.02204
TDRD7	0.295393	7.94465	2.56386	0.0120184	0.0146546	-5.02443
EXOSC8	0.262031	9.5388	2.55861	0.0121884	0.0148542	-5.03708
PCMT1	0.204959	9.73965	2.54386	0.0126781	0.015443	-5.07252
SMARCA5	-0.182121	9.69568	-2.54323	0.0126994	0.0154611	-5.07404
FEN1	-0.448007	10.7217	-2.54022	0.0128019	0.0155777	-5.08126
KMO	0.69194	8.05006	2.52441	0.0133509	0.0162374	-5.11899
CSTF2	0.338937	8.53311	2.52124	0.0134637	0.0163661	-5.12654
SNHG4	-0.385395	4.2367	-2.51869	0.013555	0.0164686	-5.13261
EVI2A	-0.39936	9.32955	-2.51347	0.0137434	0.0166889	-5.145
IARS2	0.257734	9.81791	2.51219	0.0137901	0.016737	-5.14805
RPP38	-0.245369	7.92861	-2.51144	0.0138173	0.0167613	-5.14981
ERP44	-0.286853	9.98196	-2.50724	0.0139713	0.0169395	-5.15976
CORO1C	0.489662	9.19686	2.50114	0.014198	0.0172055	-5.17419
MAP4K4	-0.304038	9.54457	-2.49354	0.014485	0.0175443	-5.19212
EIF4A2	-0.16637	2.89314	-2.48541	0.0147977	0.0179137	-5.21125
TRMT10C	0.241537	9.08356	2.4538	0.0160714	0.0194457	-5.28509
SUB1	0.406762	11.4754	2.44913	0.0162677	0.0196732	-5.29593
ABAT	-0.456576	6.69031	-2.43692	0.0167908	0.0202954	-5.32418
USP4	-0.247135	9.91616	-2.43434	0.0169033	0.0204209	-5.33013
NDC80	0.682443	8.27263	2.43304	0.0169603	0.0204793	-5.33314
PMS2P1	-0.24069	9.43277	-2.42926	0.0171271	0.02067	-5.34186
EED	0.263072	10.2718	2.42132	0.0174816	0.021087	-5.36011
TAGAP	0.36835	9.37518	2.41782	0.0176397	0.0212669	-5.36813
ZFAND1	-0.278411	8.0721	-2.41332	0.0178453	0.0215019	-5.37845
MPST	0.335214	7.24322	2.41316	0.0178528	0.0215019	-5.37883
PLEKHF2	-0.434581	10.2442	-2.40955	0.018019	0.0216909	-5.38707
LCMT2	0.323173	7.27958	2.39798	0.0185617	0.0223328	-5.41347
HELQ	-0.235619	7.63959	-2.3958	0.0186658	0.0224466	-5.41844
ASNS	0.356838	9.18602	2.39211	0.0188427	0.0226477	-5.42682
SEC63	-0.337397	8.75389	-2.39132	0.0188811	0.0226723	-5.42863
RAD21	-0.266753	10.7593	-2.39129	0.0188823	0.0226723	-5.42869
CD48	0.453768	11.0802	2.38815	0.0190346	0.0228434	-5.43582
EIF2AK2	-0.214081	8.27385	-2.37976	0.0194462	0.0233255	-5.45482
C5	0.435703	5.95881	2.37771	0.019548	0.0234357	-5.45945
PRPS1	-0.204665	9.43045	-2.36762	0.0200562	0.0240327	-5.48222
ADD3	-0.289317	10.6314	-2.36388	0.0202473	0.0242495	-5.49063
THAP4	0.218503	7.88773	2.36341	0.0202715	0.0242661	-5.49169
DDX56	-0.218367	8.13355	-2.35895	0.0205018	0.0245293	-5.5017
TNFSF14	0.356968	5.83379	2.35777	0.020563	0.0245901	-5.50434
FAHD2A	0.309797	8.13961	2.34322	0.0213332	0.0254981	-5.5369
USP36	-0.293462	7.90336	-2.33902	0.0215599	0.0257561	-5.54626
B3GALT6	0.288971	7.75381	2.3315	0.0219717	0.0262347	-5.56298
RAB27A	-0.305485	9.4353	-2.32828	0.0221503	0.0264345	-5.57014
RPIA	0.252307	9.52326	2.32052	0.0225853	0.02694	-5.58732
RFC3	0.536221	8.55729	2.30286	0.0236042	0.0281412	-5.62625
IGHM	-0.984008	11.7358	-2.29415	0.0241212	0.028743	-5.64535
CNPY2	0.288249	10.2001	2.28693	0.0245576	0.0292482	-5.66113
SRP54	0.280873	9.38872	2.27982	0.0249939	0.0297528	-5.67663
AURKA	0.738441	8.91713	2.2774	0.0251437	0.0299161	-5.68189
PKP2	-0.144477	4.62121	-2.27155	0.0255102	0.0303367	-5.69461
PIF1	-0.438213	7.07305	-2.2712	0.0255324	0.0303478	-5.69538
COBL	0.153128	3.85105	2.26219	0.0261053	0.0310132	-5.71488
MYBL1	-0.909495	8.21766	-2.25073	0.0268516	0.0318837	-5.73962
CHST11	-0.38066	8.42383	-2.24683	0.0271095	0.0321738	-5.748
RPL27	0.07571	13.4649	2.23133	0.028156	0.033399	-5.78119
MRPL22	0.208594	9.05394	2.23093	0.0281839	0.0334152	-5.78206
KIF3A	-0.309602	6.75775	-2.18635	0.031398	0.0372071	-5.8764
HPCA	0.117955	5.41952	2.17999	0.0318817	0.0377614	-5.88973
SREBF2	-0.212915	8.13584	-2.17855	0.0319918	0.0378727	-5.89273
BET1	0.285518	8.60076	2.16798	0.0328129	0.0388253	-5.91479
NCL	0.131477	11.6444	2.16738	0.0328598	0.0388613	-5.91603
GAB1	0.669434	6.04962	2.16363	0.033156	0.039192	-5.92384
EIF2B1	0.147859	9.20376	2.16331	0.0331811	0.039202	-5.9245
BMP2K	-0.271214	8.91351	-2.14141	0.034957	0.0412793	-5.96978
RAB39B	-0.413429	6.50858	-2.13642	0.0353729	0.0417496	-5.98004
HSPA9	0.184299	10.2716	2.12284	0.0365275	0.0430907	-6.00786
SESTD1	0.331351	7.75237	2.11779	0.0369649	0.0435849	-6.01816
[truncated: 358 more rows]

## Sheet: Common-genes
Gene_Symbol
AAAS
AASDHPPT
AATF
ABAT
ABCB10
ABCE1
ABCF2
ABHD14B
ABHD3
ABHD6
ABI1
ABL1
ABLIM1
ABT1
ACADM
ACAP1
ACKR3
ACKR4
ACLY
ACP1
ACSL4
ACTL6A
ACTN4
ACTR2
ACVR1B
ACY1
ADA
ADAM10
ADAM17
ADAM19
ADARB1
ADCY1
ADCY3
ADCY8
ADD3
ADH5
ADH6
ADI1
ADK
ADSL
AFF3
AFG3L2
AGPAT1
AGRN
AHCYL1
AIG1
AIM2
AIMP1
AIMP2
AIP
AK7
AKAP1
AKAP12
AKAP13
AKT1
ALDH16A1
ALDH3B2
ALDH6A1
ALDOC
ALG13
ALG8
ALKBH7
ALOX5
ALX1
AMD1
AMFR
AMPD3
ANAPC10
ANAPC7
ANKRD11
ANKRD28
ANP32A
ANP32B
ANP32E
ANXA1
ANXA2P1
ANXA7
AP1S1
AP2A1
AP3D1
AP4B1
AP4S1
APAF1
APBB2
APEH
APEX1
API5
APOD
APP
APTX
ARCN1
ARFGEF1
ARFIP2
ARHGAP24
ARHGAP25
ARHGAP35
ARHGAP9
ARHGDIA
ARID1A
ARID4A
ARIH1
ARL2
ARL5B
ARMC6
ARNT
ARPC4
ASAP1
ASCC1
ASCC2
ASCC3
ASL
ASMTL
ASNS
ASNSD1
ASPHD1
ASPM
ASRGL1
ASS1
ATAD2B
ATF2
ATF4
ATL3
ATN1
ATP11B
ATP13A3
ATP1B3
ATP2A2
ATP2B1
ATP6AP2
ATP6V0D1
ATP6V0E1
ATP6V1C1
ATP6V1G1
ATP8A1
ATR
ATRNL1
ATXN10
ATXN2L
AUH
AURKA
AURKB
AZIN1
B3GALT4
B3GALT6
BACH1
BAG1
BAG2
BAG5
BAP1
BASP1
BAZ2A
BBIP1
BCAM
BCCIP
BCKDK
BCL11A
BCL2
BCL2A1
BCL2L11
BCL7A
BCLAF1
BCR
BDKRB2
BECN1
BET1
BFSP1
BIRC5
BLMH
BLNK
BLZF1
BMP2K
BMS1
BNIP3L
BOLA1
BRAF
BRCA2
BRD2
BRD3
BRI3BP
BRIX1
BTBD7
BTF3
BTF3P11
BTG2
BTN3A3
BUB1
BUB3
BYSL
BZW1
C12orf29
C19orf54
C1D
C1orf54
C1QBP
C5
C5orf15
C6orf120
CAB39
CABIN1
CACYBP
CADPS
CALML4
CALR
CAMK2D
CAMKK2
CAMLG
CANX
CAPG
CAPNS1
CAPZA1
CASP1
CASR
CAST
CAT
CBFA2T3
CBR4
CBS
CBX1
CBX3
CCAR1
CCDC69
CCDC85A
CCDC85B
CCDC86
CCK
CCL20
CCL4
CCNB1
CCNB1IP1
CCNE2
CCNF
CCNG1
CCNG2
CCNH
CCNI
CCR7
CCT2
CCT5
CCT6A
CCT8
CD164
CD22
CD2AP
CD37
CD3G
CD48
CD52
CD55
CD69
CD70
CD72
CD74
CD83
CD86
CD9
CD99
CD99L2
CDC123
CDC20
CDC25A
CDC27
CDC40
CDC42
CDC6
CDC7
CDH8
CDK10
CDK12
CDK16
CDK18
CDK2AP1
CDK5RAP1
CDK7
CDKL1
CDKN1A
CDT1
CEBPB
CEBPG
CEBPZ
CENPF
CENPI
CEP104
CEP152
CEP350
CEP68
CERK
CFL2
CGRRF1
CHCHD7
CHD7
CHD8
CHERP
CHI3L2
CHMP2B
CHORDC1
CHST11
CHUK
CIB2
CIR1
CIRBP
CITED2
CLASP2
CLDN18
CLEC2B
CLEC4M
CLIC4
CLIC6
CLINT1
CLIP1
CLP1
CLPTM1
CLSPN
CMTM8
CMTR1
CNBP
CNDP2
CNOT3
CNOT4
CNOT6L
CNOT7
CNPY2
COBL
COG2
COIL
COL21A1
COL4A2
COMMD5
COMT
COPB1
COPS2
COPS5
COPS8
COQ2
CORO1C
COX11
COX5A
COX6C
COX7A2
COX7A2L
COX7B
CPNE1
CPNE3
CRABP2
CREBBP
CREBRF
CREG1
CREM
CRHR2
CRIM1
CRTAP
CRY1
CRYZ
CSDE1
CSE1L
CSH1
CSK
CSNK1E
CSNK1G2
CSNK2A1
CSNK2A2
CSNK2B
CSTF2
CSTF2T
CTBS
CTH
CTNNA1
CTNNAL1
CTPS1
CTRL
CUL1
CUL2
CUL4A
CUL4B
CUL5
CXCL1
CYB5B
CYBA
CYBB
CYC1
CYCS
CYHR1
CYP27A1
CYP2A13
CYSTM1
DAAM1
DANCR
DAP3
DAPK3
DBP
DCAF13
DCAF7
DCK
DCLRE1A
DCN
DCTD
DCTN6
DCTPP1
DCUN1D4
DDB1
DDIT4
DDX1
DDX10
DDX17
DDX18
DDX19A
DDX20
DDX21
DDX27
DDX28
DDX31
DDX3X
DDX46
DDX49
DDX5
DDX51
DDX52
DDX54
DDX56
DEAF1
DECR1
DENND2D
DENR
DEPDC5
DESI2
DET1
DHCR7
DHPS
DHRS12
DHRS7
DHTKD1
DHX29
DHX30
DHX37
DHX9
DIAPH2
DIMT1
DIS3
DKK1
DLD
DLEC1
DLEU1
DLEU2
DLG1
DLGAP5
DMPK
DMXL1
DMXL2
DNAJA1
DNAJB11
DNAJB12
DNAJB4
DNAJB6
DNAJC10
DNAJC2
DNAJC21
DNAJC7
DNAJC9
DNAL1
DNASE2
DNPH1
DNTTIP2
DOCK2
DOK3
DPP7
DRG1
DROSHA
DSG1
DSTN
DTL
DTYMK
DUSP11
DUSP5
DYNC1LI1
DYNC2LI1
DYNLT3
DYRK1A
DYRK2
DYRK3
E2F2
E2F5
EBLN2
ECH1
EDEM1
EED
EEF1A2
EEF1E1
EEF2
EFS
EGR1
EI24
EID1
EIF1
EIF1AX
EIF2A
EIF2AK2
EIF2AK4
EIF2B1
EIF2B2
EIF2B3
EIF2B4
EIF2B5
EIF2D
EIF2S1
EIF2S2
EIF2S3
EIF3A
EIF3B
EIF3C
EIF3D
EIF3E
EIF3F
EIF3G
EIF3H
EIF3I
EIF3J
EIF3K
EIF3L
EIF3M
EIF4A2
EIF4A3
EIF4E
EIF4E2
EIF4EBP1
EIF4G1
EIF4G2
EIF4G3
EIF4H
EIF5
EIF5A2
EIF5B
EIF6
ELAC1
ELAVL1
ELAVL4
ELL2
ELMO1
ELOVL5
EMB
EMC2
EMG1
ENO2
ENSA
EP300
EPB42
EPHA5
EPS15
ERAL1
ERAP1
ERC2-IT1
ERCC1
ERCC2
ERCC6L
ERH
ERI1
ERI2
ERI3
ERLIN2
ERP44
ESD
ESF1
ETF1
ETHE1
ETS1
ETS2
EVI2A
EVI5
EXO1
EXOSC1
EXOSC10
EXOSC2
EXOSC3
EXOSC4
EXOSC5
EXOSC6
EXOSC7
EXOSC8
EXOSC9
EXT2
FABP5
FAHD2A
FAM102A
FAM120A
FAM162A
FAM216A
FAM3C
FAM76A
FAM8A1
FAM98A
FANCC
FANCF
FAP
FAR1
FARSA
FASLG
FASN
FASTKD2
FAU
FBL
FBLL1
FBLN1
FBXO21
FBXO28
FBXO5
FBXO9
FBXW11
FBXW9
FCF1
FCGR2A
FCGR2B
FCN3
FDFT1
FDXACB1
FEN1
FGB
FGFR1
FGFR2
FGR
FH
FIGNL1
FLAD1
FLNA
FLOT1
FLT1
FLT4
FMR1
FNIP1
FOS
FOXK2
FOXN3
FOXO1
FPGS
FPGT
FRAT2
FRMD8
FTO
FTSJ1
FTSJ3
FUBP1
FUBP3
FXN
FXR2
FXYD5
FYN
G3BP2
GAA
GAB1
GABARAP
GABARAPL2
GALNT1
GALNT2
GALNT3
GALNT7
GANAB
GAPDHS
GAR1
GART
GAS5
GAS7
GATAD1
GBE1
GBP1
GCH1
GCHFR
GCLM
GDAP1
GDF3
GEMIN4
GEMIN6
GFI1
GFI1B
GFM1
GFM2
GGT6
GHR
GINS1
GKAP1
GLCCI1
GLMN
GLO1
GLOD4
GLRX
GLS2
GLUL
GM2A
GMFB
GMFG
GMNN
GNA13
GNAI2
GNAT2
GNB1
GNB2
GNE
GNG10
GNG11
GNG7
GNL2
GNL3L
GNS
GOLGA4
GOSR1
GP2
GPATCH4
GPI
GPM6A
GPN1
GPR160
GPR183
GPSM3
GPT2
GRAMD1A
GRAMD1B
GRB14
GRINA
GRPEL1
GRSF1
GSK3B
GSPT1
GSPT2
GTF2A2
GTF2B
GTF2E2
GTF2H1
GTF2H5
GTF3A
GTPBP1
GTPBP10
GTPBP4
GUK1
HAT1
HCAR1
HCCS
HCFC1R1
HCK
HCRTR1
HDAC2
HDGF
HEATR1
HEATR3
HELB
HELLS
HELQ
HERPUD1
HEXB
HGF
HGS
HIBADH
HIBCH
HIF1A
HINT1
HIPK1
HIRA
HK2
HLA-DMA
HLA-DPA1
HLA-DRB6
HLA-E
HLTF
HMCES
HMG20B
HMGA1
HMGCR
HMGCS1
HMGN1
HMGN3
HMGN4
HNRNPA0
HNRNPA1
HNRNPA2B1
HNRNPA3
HNRNPC
HNRNPD
HNRNPM
HNRNPR
HNRNPUL1
HOXC5
HPCA
HPCAL1
HPRT1
HPS5
HRAS
HS2ST1
HSD17B8
HSF1
HSP90AA1
HSP90B1
HSPA13
HSPA14
HSPA4
HSPA5
HSPA9
HSPB11
HSPD1
HSPE1
HSPH1
HTT
IARS2
ICAM1
ICAM2
ICAM3
ICE1
IDE
IDH2
IDH3A
IDH3B
IDI1
IER3
IFI16
IFI35
IFIT1
IFIT5
IFNA16
IFNA4
IFNLR1
IFRD1
IFT80
IGBP1
IGDCC3
IGFBP2
IGFBP5
IGHM
IGHV5-78
IGKC
IK
IKBIP
IKZF1
IKZF5
IL10
IL10RB
IL12RB2
IL1A
IL21R
IL24
IL2RG
IL6ST
IL7
ILDR1
ILF3
IMP3
IMP4
INHBE
INSIG1
INSL3
INSR
INTS10
INTS2
INTS6
IPO11
IPO5
IRAK1
IRF1
IRF2BP2
IRF4
IRF8
IRF9
IRS1
ISCA1
ISG15
ISG20
ISG20L2
ITGAD
ITGB3BP
ITIH1
ITPA
ITSN2
JAG1
JAK3
JRKL
JTB
JUNB
JUND
KALRN
KAT2B
KAT5
KAT8
KBTBD6
KBTBD8
KCNAB1
KCNAB2
KCNB1
KCNH2
KCNN3
KDELR1
KDM4A
KDM4B
KDM5C
KDM6B
KDR
KDSR
KHSRP
KIAA0319L
KIAA1586
KIDINS220
KIF14
KIF21B
KIF23
KIF3A
KIF3B
KIFAP3
KIFC1
KIN
KLC1
KLF10
KLF12
KLF4
KLHDC2
KLHL23
KLHL24
KMO
KMT2B
KNOP1
KPNA1
KPNA2
KPNB1
KRCC1
KRI1
KRIT1
KRR1
KRT10
KRT12
KRT19
KTN1
KXD1
KYNU
L3MBTL1
LAMA3
LAMC1
LAMP2
LAMTOR5
LANCL1
LANCL2
LAPTM5
LARP1
LARP4
LARP4B
LARP6
LARP7
LARS2
LAS1L
LCK
LCMT2
LDHA
LDHB
LDLR
LDLRAD4
LEF1
LENG1
LENG8
LEPR
LEPROTL1
LETMD1
LILRB4
LIMK1
LIMK2
LINC00342
LINC01004
LMNB2
LPCAT1
LPCAT4
LPGAT1
LPIN1
LRBA
LRIG1
LRIG2
LRP1
LRP3
LRRC14
LRRC28
LRRC41
LRSAM1
LSG1
LSM10
LSM12
LSM14A
LSM6
LSM7
LSP1
LSS
LTB
LTN1
LTV1
LY75
LY96
LYAR
LYPLA1
LYZ
LZTS1-AS1
MACROD1
MAD2L1
MAGOHB
MAGT1
MAK16
MALAT1
MALSU1
MANBA
MANEA
MANF
MAP1LC3B
MAP1S
MAP2K2
MAP2K4
MAP3K11
MAP3K5
MAP3K7
MAP4
MAP4K1
MAP4K4
MAPK1
MAPK14
MAPK3
MAPK9
MAPRE2
MAPT
MARK4
MASP2
MAST1
MAST2
MAU2
MAX
MAZ
MBD2
MBD4
MBNL1
MBP
MCFD2
MCTS1
MDH1
MDN1
MED17
MED24
MED25
MED6
MED7
MEF2A
MEGF8
MEGF9
MET
METAP1
METAP2
METRNL
METTL13
METTL15
METTL17
METTL18
METTL5
METTL9
MFHAS1
MGAT2
MGAT4B
MIA2
MICB
MICU1
MICU2
MID1IP1
MIDN
MIF4GD
MINK1
MINPP1
MKNK1
MKNK2
MKRN1
MLANA
MLF2
MMD
MMP7
MNAT1
MND1
MNDA
MNT
MORC3
MPHOSPH10
MPHOSPH6
MPHOSPH9
MPND
MPP4
MPPE1
MPST
MPV17L2
MRFAP1L1
MRM1
MRPL1
MRPL10
MRPL11
MRPL12
MRPL13
MRPL14
MRPL15
MRPL16
MRPL17
MRPL18
MRPL19
MRPL2
MRPL20
MRPL21
MRPL22
MRPL23
MRPL24
MRPL27
MRPL28
MRPL3
MRPL30
MRPL32
MRPL33
MRPL34
MRPL35
MRPL36
MRPL37
MRPL38
MRPL39
MRPL4
MRPL40
MRPL41
MRPL42
MRPL43
MRPL44
MRPL45
MRPL46
MRPL47
MRPL48
MRPL49
MRPL50
MRPL51
MRPL52
MRPL54
MRPL55
MRPL57
MRPL9
MRPS10
MRPS11
MRPS12
MRPS14
MRPS15
MRPS16
MRPS17
MRPS18A
MRPS18B
MRPS18C
MRPS2
MRPS21
MRPS22
MRPS23
MRPS26
MRPS27
MRPS28
MRPS30
MRPS33
MRPS34
MRPS35
MRPS36
MRPS5
MRPS6
MRPS7
MRPS9
MRRF
MRTO4
MS4A1
MSANTD4
MSH2
MSH6
MSMO1
MT1F
MT1G
MT1X
MT3
MTA1
MTDH
MTERF3
MTERF4
MTF1
MTG1
MTG2
MTHFD2
MTIF2
MTIF3
MTMR1
MTMR4
MTMR9
MTOR
MXI1
MYADM
MYBBP1A
MYBL1
MYBL2
MYC
MYCBP2
MYD88
MYH6
MYL12A
MYL3
MYL5
MYLIP
MYO9B
MYOF
N4BP2L2
NACC2
NADK
NAE1
NAF1
NAGLU
NAGPA
NAP1L1
NASP
NAT10
NAT14
NAV2
NBEAL2
NBN
NCBP1
NCBP2
NCK1
NCKAP1L
NCL
NCLN
NCOA2
NCOA3
NCOR2
NDC1
NDC80
NDST1
NDUFA2
NDUFA5
NDUFA7
NDUFA9
NDUFAB1
NDUFB6
NDUFB7
NDUFS4
NDUFV1
NEDD4L
NEK2
NEK7
NEMF
NEURL2
NF1
NF2
NFAT5
NFATC2IP
NFE2
NFE2L1
NFE2L2
NFKB2
NFKBIA
NFYB
NGDN
NGRN
NHLH1
NHLRC2
NHP2
NIFK
NIP7
NIPA2
NIPAL3
NKTR
NKX2-5
NLE1
NLGN1
NLK
NLN
NLRP11
NLRP2
NMD3
NME1
NME3
NME4
NMI
NMT1
NOA1
NOB1
NOC2L
NOC4L
NOL10
NOL11
NOL6
NOL8
NOL9
NOLC1
NOM1
NOP10
NOP14
NOP16
NOP2
NOP58
NOP9
NOS1
NOS3
NOSTRIN
NPC2
NPIPA1
NPM1
NPM3
NPTN
NR0B1
NR1H2
NR2F2
NR2F6
NRAS
NRGN
NSA2
NSL1
NSUN3
NSUN4
NSUN5
NSUN5P1
NT5C2
NUCB2
NUDC
NUDT16
NUF2
NUFIP1
NUFIP2
NUP133
NUP153
NUP160
NUP210
NUP50
NUP62
NUP88
NUP93
NUP98
NUPR1
NVL
NXF1
NXT2
OAS1
OAS2
OAT
OCEL1
ODC1
OGDHL
OGFR
OGFRL1
OGT
OIP5
OIP5-AS1
OR2H2
ORAI2
OSM
OTUD4
OTUD6B
OVOL3
P2RX5
P2RY2
P4HA1
P4HB
PA2G4
PABPC1
PACS1
PAFAH1B1
PAICS
PAIP1
PAK1IP1
PAK2
PALLD
PAN2
PAPOLA
PARG
PARVB
PBK
PBRM1
PBXIP1
PCBP2
PCDH11X
PCGF5
PCK2
PCMT1
PCNA
PCOLCE
PCYOX1
PCYT1A
PDAP1
PDCD10
PDCD11
PDCD4
PDCD5
PDCD6
PDE8A
PDE8B
PDGFC
PDIA6
PDK1
PDK2
PDK4
PDP2
PDPK1
PDS5B
PDZD7
PDZK1
PELO
PER2
PES1
PEX19
PEX2
PFDN1
PFDN4
PFKL
PGAM1
PGD
PGGT1B
PGK1
PGLS
PGM2
PGRMC2
PHAX
PHB
PHF13
PHF14
PHF2
PHF3
PHGDH
PHIP
PHLPP1
PI4KB
PIBF1
PIF1
PIGO
PIGP
PIGQ
PIGW
PIH1D1
PIH1D2
PIK3C2B
PIK3CA
PIK3CD
PIK3CG
PIK3IP1
PIK3R1
PIK3R3
PIKFYVE
PIM2
PIN4
PINX1
PITPNM1
PJA2
PKM
PKN1
PKN2
PKP2
PKP4
PLA2G4A
PLAA
PLAG1
PLCG1
PLCL2
PLEK
PLEKHB2
PLEKHF2
PLEKHM2
PLXNC1
PMAIP1
PMM2
PMP2
PMPCA
PMPCB
PMS2P1
PNKP
PNN
PNO1
PNP
PNPT1
PNRC2
POLA2
POLD4
POLDIP3
POLE2
POLE3
POLR1C
POLR2A
POLR2B
POLR2I
POLR2J
POLR3G
POMK
POP4
POP5
POP7
POU2F2
PPARA
PPAT
PPFIA1
PPIB
PPIG
PPIL1
PPIP5K2
PPM1A
PPM1B
PPP1R10
PPP1R11
PPP1R12A
PPP1R12B
PPP1R14B
PPP1R18
PPP1R2
PPP1R8
PPP1R9B
PPP2R1A
PPP2R5C
PPP3CA
PPP3CC
PPP4C
PPP5C
PPP6C
PPRC1
PPWD1
PQBP1
PRAC1
PRDX1
PRDX3
PRDX4
PRELID1
PRIM2
PRKACB
PRKAG1
PRKAR1A
PRKAR2B
PRKCA
PRKCB
PRKCSH
PRKCZ
PRKDC
PRKY
PRMT1
PRMT3
PRNP
PRPF18
PRPF19
PRPF38B
PRPH
PRPS1
PRPSAP2
PRR3
PRRC2A
PRRC2C
PRTFDC1
PSAT1
PSD3
PSIP1
PSMA1
PSMA2
PSMA3
PSMA4
PSMA5
PSMA7
PSMB5
PSMC2
PSMC3
PSMC5
PSMC6
PSMD1
PSMD10
PSMD11
PSMD12
PSMD13
PSMD14
PSMD6
PSMD7
PSMF1
PSMG1
PTBP1
PTBP2
PTDSS1
PTEN
PTGDS
PTGES3
PTK2B
PTMA
PTOV1
PTP4A1
PTP4A2
PTPN1
PTPN11
PTPN13
PTPN6
PTPRC
PTPRG
PTPRK
PTPRS
PTTG2
PURA
PURB
PVALB
PWP1
PWP2
PYCR1
QPCT
QRSL1
R3HDM1
R3HDM2
RAB11B
RAB1A
RAB21
RAB27A
RAB29
RAB39B
RAB5A
RAB5C
RABEPK
RABGAP1L
RABGEF1
RABGGTB
RABIF
RAD17
RAD21
RAD23A
RAD23B
RAD51D
RAD52
RAD54L2
RALA
RALBP1
RALGPS2
RALY
RAMP1
RAMP2
RAN
RANBP1
RANBP6
RAP1A
RAP1B
RARRES1
RASGRP1
RASIP1
RAX2
RB1
RB1CC1
RBBP4
RBFA
RBFOX2
RBL2
RBM14
RBM22
RBM25
RBM3
RBM34
RBM39
RBM4
RBM42
RBM8A
RBPMS
RCBTB2
RCHY1
RCL1
RCN1
RCN2
RCSD1
RDH13
REEP1
RELA
RELB
RER1
REV3L
REXO4
RFC2
RFC3
RFK
RGL1
RGP1
RGS1
RGS16
RGS4
RHAG
RHOG
RHOH
RIMS3
RINT1
RIOK1
RIOK2
RIOK3
RLIM
RMND5A
RNASEL
RNF11
RNF114
RNF126
RNF138
RNF144A
RNF20
RNF24
RNF6
RNF8
RNH1
RP2
RPF1
RPF2
RPIA
RPL10A
RPL10L
RPL11
RPL12
RPL14
RPL15
RPL18
RPL19
RPL22
RPL22L1
RPL23A
RPL24
RPL26L1
RPL27
RPL27A
RPL29
RPL3
RPL30
RPL31
RPL32
RPL34
RPL35
RPL35A
RPL36
RPL36A
RPL36AL
RPL37
RPL37A
RPL38
RPL39
RPL39L
RPL3L
RPL41
RPL6
RPL7
RPL7L1
RPL8
RPL9
RPLP0
RPLP1
RPLP2
RPN2
RPP25
RPP30
RPP38
RPP40
RPRD2
RPS10
RPS11
RPS12
RPS14
RPS15
RPS15A
RPS16
RPS17
RPS18
RPS19
RPS21
RPS23
RPS24
RPS25
RPS27
RPS27A
RPS27L
RPS28
RPS29
RPS3
RPS4X
RPS4Y1
RPS5
RPS6
RPS6KB1
RPS6KL1
RPS7
RPS8
RPS9
RPUSD1
RPUSD2
RPUSD3
RPUSD4
RRBP1
RRM2
RRN3
RRP1
RRP12
RRP15
RRP1B
RRP36
RRP7A
RRP8
RRP9
RRS1
RSAD2
RSL1D1
RSL24D1
RSRC1
RSU1
RTCB
RTN4
RUNDC3B
RUNX1T1
RUNX2
RUNX3
RWDD3
RYBP
RYK
S100A11
S1PR4
SACM1L
SAMD1
SAMD9
SAMM50
SAP18
SART1
SAT1
SC5D
SCAMP1
SCAMP3
SCAND2P
SCAP
SCARB1
SCD
SCLY
SCML1
SCN3B
SCP2
SCRG1
SCUBE2
SDAD1
SDCBP
SDF2L1
SDHD
SEC11A
SEC13
SEC23A
SEC23IP
SEC24A
SEC24B
SEC24D
SEC61B
SEC61G
SEC62
SEC63
SECISBP2L
SEL1L3
SENP6
SEPHS1
SERBP1
SERINC1
SERINC3
SERINC5
SERP1
SERPINA9
SERPINI2
SERTAD2
SESN2
SESTD1
SET
SF1
SF3B1
SFTPC
SGCE
SGMS1
SGPP1
SGSH
SGTA
SH3GLB1
SH3GLB2
SH3TC1
SHC1
SHKBP1
SHMT2
SHQ1
SIGLEC10
SIPA1
SIRPA
SIRT7
SIX6
SKP1
SKP2
SLC11A2
SLC16A1
SLC16A4
SLC1A4
SLC1A5
SLC25A1
SLC25A17
SLC25A19
SLC25A3
SLC25A37
SLC25A5
SLC2A3
SLC2A5
SLC30A5
SLC30A7
SLC30A9
SLC35A1
SLC35A3
SLC35B1
SLC35B3
SLC38A2
SLC39A14
SLC39A6
SLC39A8
SLC39A9
SLC3A2
SLC43A1
SLC44A1
SLC44A2
SLC7A1
SLC7A11
SLC7A5
SLC9A3R1
SLCO2B1
SLIT3
SLK
SMAD1
SMAD9
SMARCA5
SMARCC1
SMARCE1
SMC5
SMG7
SMNDC1
SMOC2
SMOX
SNAPC1
SNAPC5
SND1-IT1
SNHG4
SNRK
SNRNP200
SNRPA
SNRPA1
SNRPB
SNRPB2
SNRPC
SNRPD3
SNRPE
SNRPF
SNRPG
SNX1
SNX2
SOAT1
SOCS6
SOCS7
SOD2
SORL1
SOS2
SOX5
SP100
SPARC
SPARCL1
SPC25
SPCS3
SPHK1
SPI1
SPIB
SPIC
SPOP
SPSB2
SPTAN1
SPTLC1
SPTLC2
SPTSSA
SQLE
SQSTM1
SREBF2
SREK1IP1
SRFBP1
SRGAP2
SRI
SRM
SRP19
SRP54
SRP68
SRP72
SRP9
SRPK1
SRRM1
SRRM2
SRRT
SRSF1
SRSF10
SRSF11
SRSF3
SRSF5
SRSF8
SRY
SSB
SSBP1
SSBP2
SSTR5
SSU72
SSUH2
ST3GAL1
ST6GALNAC4
STAG1
STAR
STAT1
STAT3
STAT5B
STAT6
STIP1
STK11
STK17A
STK3
STK4
STRAP
STRN4
STS
STT3A
STX12
STX16
STX17
[truncated: 358 more rows]

## Sheet: health_vs_DLBCL_different-genes
gene	logFC	ABS	AveExpr	t	P.Value	adj.P.Val	B
RPLP2	-6.51652	6.51652	9.31284	-66.2677	7.10722e-78	1.67517e-74	167.379
DDB1	3.99709	3.99709	8.72922	62.9769	6.18161e-76	7.28503e-73	163.01
BTF3P11	-2.36147	2.36147	3.23627	-53.9002	4.88137e-70	3.83513e-67	149.647
ZNF490	-3.14721	3.14721	7.29583	-49.0951	1.59109e-66	9.37551e-64	141.642
EIF4G2	1.86419	1.86419	11.61	48.4455	5.0239e-66	2.36827e-63	140.501
SPARCL1	6.75222	6.75222	7.1788	48.3426	6.03533e-66	2.37088e-63	140.319
RPLP0	2.19846	2.19846	12.9896	46.8654	8.75167e-65	2.94681e-62	137.665
MASP2	-4.05132	4.05132	6.73002	-46.2284	2.84032e-64	8.36829e-62	136.496
SUMO4	3.41694	3.41694	8.40628	45.9137	5.10917e-64	1.33804e-61	135.913
PRPH	2.35116	2.35116	5.43864	45.0143	2.79274e-63	6.58248e-61	134.224
GTPBP10	-2.23181	2.23181	3.51137	-44.2108	1.30779e-62	2.80224e-60	132.689
RBM25	-3.24053	3.24053	11.3058	-41.433	3.33782e-60	6.55603e-58	127.17
RPL27A	-4.48734	4.48734	10.2071	-41.3547	3.92119e-60	7.10941e-58	127.01
SLCO2B1	3.75876	3.75876	7.01323	40.9444	9.15982e-60	1.54212e-57	126.164
UQCRC1	4.92619	4.92619	8.67215	40.6796	1.59029e-59	2.49888e-57	125.614
SPARC	6.66159	6.66159	8.5954	39.8961	8.29074e-59	1.16163e-56	123.968
EID1	-3.39927	3.39927	10.6794	-39.8911	8.37832e-59	1.16163e-56	123.957
EFS	1.92045	1.92045	5.02684	39.7092	1.23454e-58	1.61362e-56	123.57
MRPL34	3.17631	3.17631	8.04876	39.6847	1.30075e-58	1.61362e-56	123.518
MRPS35	3.98542	3.98542	8.35872	39.5573	1.70848e-58	2.01344e-56	123.246
PURB	-3.43191	3.43191	5.17755	-39.4728	2.04786e-58	2.29848e-56	123.066
SSTR5	-2.4341	2.4341	5.18186	-38.2031	3.25165e-57	3.4837e-55	120.306
LYZ	7.42242	7.42242	9.41545	38.0601	4.46292e-57	4.57353e-55	119.99
GNB2	3.1516	3.1516	8.25936	37.661	1.08549e-56	1.06605e-54	119.102
NR1H2	3.7627	3.7627	6.50118	37.1273	3.61046e-56	3.40394e-54	117.902
TPM4	-4.77934	4.77934	10.3312	-37.0149	4.65948e-56	4.224e-54	117.647
TLN1	-5.0775	5.0775	9.4347	-36.4274	1.78736e-55	1.52611e-53	116.303
RGP1	-3.57838	3.57838	8.49574	-36.4212	1.81294e-55	1.52611e-53	116.289
RGL1	4.75056	4.75056	7.54867	36.144	3.44153e-55	2.79713e-53	115.649
LENG8	-5.00491	5.00491	9.23456	-36.0728	4.05986e-55	3.18969e-53	115.483
C1orf54	4.74029	4.74029	7.96405	35.9513	5.38741e-55	4.09617e-53	115.201
RPS11	-5.04163	5.04163	10.5318	-35.858	6.6983e-55	4.93372e-53	114.983
SRSF11	2.0986	2.0986	10.6056	35.3517	2.20211e-54	1.57284e-52	113.793
MAPK3	2.45168	2.45168	8.16933	35.317	2.39042e-54	1.65712e-52	113.711
JTB	2.45248	2.45248	10.8342	34.225	3.28415e-53	2.21164e-51	111.09
NPIPA1	-3.38724	3.38724	10.9444	-33.6455	1.35843e-52	8.89395e-51	109.669
ANKRD11	-3.14529	3.14529	9.36442	-33.1721	4.40185e-52	2.8041e-50	108.493
IK	-1.99221	1.99221	10.8304	-33.0207	6.42983e-52	3.98819e-50	108.113
ANXA1	6.62628	6.62628	7.13637	32.9711	7.28123e-52	4.40048e-50	107.989
EIF3D	2.07491	2.07491	10.8976	32.9554	7.57426e-52	4.46313e-50	107.949
NR0B1	-1.68691	1.68691	4.04371	-32.7468	1.28114e-51	7.36498e-50	107.423
NUDT16	-3.38192	3.38192	6.86271	-32.0348	7.86929e-51	4.41617e-49	105.606
ATP6AP2	2.63559	2.63559	10.2064	31.8419	1.2942e-50	7.08602e-49	105.107
NOL11	3.00377	3.00377	8.92688	31.8334	1.3228e-50	7.08602e-49	105.085
G3BP2	-1.91694	1.91694	10.6522	-31.3258	4.9624e-50	2.5992e-48	103.761
CLP1	2.92366	2.92366	7.73242	30.986	1.21418e-49	6.22137e-48	102.865
NOP58	2.45104	2.45104	10.3949	30.7801	2.09659e-49	1.05142e-47	102.317
VAMP2	-3.53779	3.53779	8.49086	-30.666	2.84197e-49	1.39553e-47	102.012
METTL9	2.12066	2.12066	9.97429	30.416	5.54991e-49	2.66962e-47	101.342
CIR1	-2.73208	2.73208	8.23823	-30.3822	6.07852e-49	2.86541e-47	101.251
PTGDS	5.77859	5.77859	9.10835	30.1866	1.03006e-48	4.76051e-47	100.722
COL4A2	4.27836	4.27836	7.65779	29.9788	1.80921e-48	8.2006e-47	100.157
PDPK1	-3.08602	3.08602	5.99358	-29.8755	2.39734e-48	1.06614e-46	99.8752
SFTPC	-2.19727	2.19727	6.91394	-29.8624	2.4843e-48	1.08435e-46	99.8395
RAD52	-2.66516	2.66516	6.70415	-29.5115	6.50023e-48	2.78565e-46	98.8753
LINC00342	-3.01154	3.01154	8.95569	-29.2231	1.44296e-47	6.07331e-46	98.0758
EIF3M	1.63498	1.63498	11.032	29.1119	1.96571e-47	8.12838e-46	97.7658
EIF2A	2.34464	2.34464	9.71151	28.9262	3.30154e-47	1.34168e-45	97.2459
SNRPB	3.56971	3.56971	10.0662	28.8242	4.39394e-47	1.75534e-45	96.9593
NAE1	2.29346	2.29346	9.49741	28.7101	6.05558e-47	2.37884e-45	96.6376
TBCC	3.17211	3.17211	8.04769	28.4572	1.23787e-46	4.78305e-45	95.9205
GDF3	1.254	1.254	4.68665	28.2951	1.96228e-46	7.45982e-45	95.4585
GAS5	-2.80988	2.80988	6.38775	-28.2246	2.3997e-46	8.97791e-45	95.2566
ASPHD1	-2.36984	2.36984	6.29293	-28.1971	2.59575e-46	9.55966e-45	95.1779
KTN1	1.97004	1.97004	10.3312	28.1866	2.67433e-46	9.69753e-45	95.1479
RPL22L1	3.24031	3.24031	10.2864	28.1483	2.98407e-46	1.06568e-44	95.038
ETF1	2.53043	2.53043	9.10069	27.8096	7.90289e-46	2.78017e-44	94.0611
PNO1	-2.61016	2.61016	9.98363	-27.7629	9.04445e-46	3.13496e-44	93.9257
MYH6	-1.50695	1.50695	4.53099	-27.5831	1.52381e-45	5.20526e-44	93.4024
MYD88	3.1853	3.1853	9.50038	27.5314	1.77129e-45	5.93778e-44	93.2514
HOXC5	1.11749	1.11749	5.15945	27.528	1.78864e-45	5.93778e-44	93.2417
CCT8	1.57044	1.57044	11.3899	27.4167	2.47485e-45	8.10169e-44	92.9159
NDUFB6	2.48873	2.48873	9.6997	27.3978	2.61566e-45	8.44535e-44	92.8604
KDR	2.79875	2.79875	5.12125	27.1633	5.20428e-45	1.65763e-43	92.1701
ITPA	2.17265	2.17265	8.90726	27.1426	5.53132e-45	1.73831e-43	92.109
SRFBP1	3.25522	3.25522	5.41413	26.9014	1.12815e-44	3.49874e-43	91.3938
TSPO	3.54725	3.54725	8.4166	26.8165	1.45151e-44	4.44314e-43	91.1409
PGAM1	2.02415	2.02415	11.2845	26.6567	2.33702e-44	7.06201e-43	90.6629
PTTG2	-2.60745	2.60745	4.24319	-26.5375	3.33873e-44	9.96125e-43	90.305
PPP1R10	-1.97304	1.97304	8.92628	-26.5193	3.52553e-44	1.03871e-42	90.2503
APBB2	-2.86515	2.86515	7.86314	-26.2914	6.99924e-44	2.03669e-42	89.5621
STXBP3	2.60676	2.60676	7.92952	26.2312	8.39749e-44	2.41377e-42	89.3793
CMTM8	3.06395	3.06395	4.89898	26.066	1.38561e-43	3.93481e-42	88.8767
SCAND2P	-2.15939	2.15939	6.63758	-25.9824	1.78702e-43	5.01428e-42	88.6213
UBTF	-2.6086	2.6086	8.96664	-25.8073	3.05063e-43	8.45921e-42	88.0845
CD3G	4.73087	4.73087	6.54544	25.7925	3.19257e-43	8.74987e-42	88.0389
ZBTB7A	-3.53476	3.53476	9.59116	-25.7364	3.79126e-43	1.02713e-41	87.8663
RPP40	3.52957	3.52957	6.14553	25.6009	5.75265e-43	1.54079e-41	87.4478
POP4	2.27124	2.27124	9.5765	25.5046	7.743e-43	2.05059e-41	87.1495
TDP2	2.71111	2.71111	9.24965	25.46	8.88826e-43	2.32774e-41	87.011
DAPK3	-1.43986	1.43986	3.38504	-25.3832	1.12746e-42	2.92024e-41	86.7723
CYC1	2.19903	2.19903	9.23753	25.3315	1.32394e-42	3.39189e-41	86.611
FAM162A	3.00634	3.00634	9.90429	25.3012	1.45455e-42	3.68643e-41	86.5166
SUCLG2	3.21694	3.21694	8.1009	25.2876	1.51737e-42	3.80474e-41	86.4741
CYBA	2.70978	2.70978	10.7645	25.1438	2.37571e-42	5.89427e-41	86.024
TXN	3.22983	3.22983	10.1567	25.115	2.59923e-42	6.38165e-41	85.9338
SNRPC	1.62563	1.62563	9.4872	25.0971	2.74858e-42	6.67876e-41	85.8777
GFM1	2.6204	2.6204	8.85313	25.0855	2.85011e-42	6.85481e-41	85.8412
ITGAD	1.83485	1.83485	4.81	24.9726	4.06155e-42	9.66976e-41	85.4856
SLC3A2	2.24658	2.24658	7.72325	24.9012	5.08329e-42	1.19813e-40	85.2603
PHF2	-2.21729	2.21729	7.81119	-24.8578	5.82788e-42	1.36003e-40	85.1231
CREG1	3.51322	3.51322	9.00476	24.7981	7.03536e-42	1.62572e-40	84.934
RNF20	2.10412	2.10412	8.40363	24.7358	8.56561e-42	1.96011e-40	84.7364
RPLP1	1.3869	1.3869	13.3046	24.5788	1.40891e-41	3.19307e-40	84.2367
XRCC5	1.73878	1.73878	10.6556	24.5243	1.67558e-41	3.76128e-40	84.0627
LEPR	1.58709	1.58709	3.7117	24.5078	1.76583e-41	3.92647e-40	84.01
TNFAIP3	3.1475	3.1475	9.42374	24.367	2.76726e-41	6.09572e-40	83.5589
LRIG2	-2.3863	2.3863	8.1654	-24.3137	3.28266e-41	7.16411e-40	83.3874
NDUFA7	2.5093	2.5093	8.48632	24.1313	5.89771e-41	1.27531e-39	82.799
SMG7	-2.51556	2.51556	9.26572	-24.053	7.59133e-41	1.62662e-39	82.5455
RIOK1	2.72724	2.72724	7.45536	23.9937	9.19556e-41	1.95261e-39	82.353
USP10	-2.11631	2.11631	9.21773	-23.922	1.15983e-40	2.44082e-39	82.1199
PMPCA	2.4196	2.4196	8.08838	23.9067	1.21888e-40	2.54238e-39	82.07
PPIP5K2	2.12012	2.12012	8.27173	23.8252	1.58845e-40	3.25752e-39	81.804
AGPAT1	2.17621	2.17621	7.67376	23.825	1.58937e-40	3.25752e-39	81.8034
HIF1A	2.28209	2.28209	10.8979	23.7955	1.74923e-40	3.55425e-39	81.7072
MCTS1	2.54569	2.54569	9.6293	23.7793	1.84434e-40	3.71548e-39	81.654
INSL3	-1.22682	1.22682	5.6738	-23.6845	2.51165e-40	5.01692e-39	81.3439
MDH1	2.6164	2.6164	10.373	23.6291	3.01112e-40	5.96404e-39	81.1617
RPUSD4	-1.81749	1.81749	9.5208	-23.6223	3.07831e-40	6.04631e-39	81.1396
TAGLN2	2.73577	2.73577	10.5745	23.5809	3.5257e-40	6.86783e-39	81.0033
TCF3	-3.01032	3.01032	10.8137	-23.4084	6.21175e-40	1.20009e-38	80.4344
PDGFC	4.09746	4.09746	5.31882	23.2347	1.10259e-39	2.11284e-38	79.8581
BAZ2A	-2.00002	2.00002	9.06425	-23.2311	1.11575e-39	2.12082e-38	79.8462
MED24	-2.81421	2.81421	5.31747	-23.1624	1.40138e-39	2.64245e-38	79.6172
OVOL3	1.18587	1.18587	4.67156	23.1363	1.52798e-39	2.85829e-38	79.5304
C1D	3.05	3.05	7.92889	23.1283	1.56929e-39	2.91245e-38	79.5036
CYCS	2.28805	2.28805	10.4712	23.1248	1.5877e-39	2.9236e-38	79.4919
RNH1	1.93355	1.93355	8.65343	22.9885	2.49955e-39	4.56017e-38	79.036
DDX21	2.06608	2.06608	9.87517	22.9866	2.51516e-39	4.56017e-38	79.0298
NDUFAB1	1.66066	1.66066	11.2213	22.9015	3.34212e-39	6.01327e-38	78.7442
PAFAH1B1	-1.70657	1.70657	10.1167	-22.7412	5.72124e-39	1.02159e-37	78.2042
CAPZA1	1.85022	1.85022	11.0158	22.7242	6.05782e-39	1.06775e-37	78.1468
RPF1	1.92813	1.92813	9.16651	22.7236	6.07035e-39	1.06775e-37	78.1447
FBLL1	-1.94563	1.94563	5.56016	-22.702	6.52905e-39	1.13992e-37	78.0715
UBE2S	3.79249	3.79249	8.21629	22.6812	7.00339e-39	1.21375e-37	78.0011
TSR3	-2.20842	2.20842	8.6529	-22.6774	7.0924e-39	1.2202e-37	77.9884
CBX1	-2.05147	2.05147	10.4415	-22.6678	7.32612e-39	1.25128e-37	77.9558
PRMT3	3.68913	3.68913	6.16421	22.6271	8.40444e-39	1.42513e-37	77.8179
SDHD	2.1096	2.1096	9.71931	22.5508	1.08766e-38	1.83115e-37	77.5589
GAR1	-2.17378	2.17378	9.9819	-22.4467	1.54719e-38	2.58633e-37	77.2049
CMTR1	1.84736	1.84736	8.04007	22.4429	1.56754e-38	2.60189e-37	77.1917
FLT4	-1.16993	1.16993	5.54026	-22.4036	1.791e-38	2.93153e-37	77.0579
TRIP4	1.79829	1.79829	8.23627	22.2615	2.90581e-38	4.6955e-37	76.5717
SUZ12	1.89026	1.89026	10.0924	22.2613	2.90854e-38	4.6955e-37	76.5708
HNRNPA2B1	-1.35041	1.35041	12.4936	-22.2376	3.15361e-38	5.05651e-37	76.4895
LRBA	2.34435	2.34435	8.57844	22.2274	3.26533e-38	5.20025e-37	76.4545
UTP18	2.21277	2.21277	9.55861	22.198	3.61026e-38	5.711e-37	76.3536
NFE2L2	2.4346	2.4346	8.88404	22.0686	5.62533e-38	8.83927e-37	75.9081
ITSN2	1.99945	1.99945	9.594	22.0227	6.58728e-38	1.02823e-36	75.7495
R3HDM2	-2.38689	2.38689	8.90203	-22.0118	6.83792e-38	1.06033e-36	75.712
CCL4	4.30867	4.30867	7.92187	21.9531	8.3699e-38	1.2894e-36	75.5089
SF1	-1.64089	1.64089	10.3168	-21.8614	1.14845e-37	1.75773e-36	75.191
CYP2A13	1.45534	1.45534	5.05186	21.7952	1.44417e-37	2.19607e-36	74.9609
TPRA1	1.72039	1.72039	6.61334	21.7381	1.76031e-37	2.65964e-36	74.762
PPWD1	-1.61061	1.61061	9.3388	-21.7214	1.86523e-37	2.80023e-36	74.7038
RBM8A	-1.66108	1.66108	10.8118	-21.5978	2.8672e-37	4.27722e-36	74.2718
YTHDF3	1.54517	1.54517	9.34408	21.5344	3.57782e-37	5.30373e-36	74.0494
TAF15	-2.92965	2.92965	9.30121	-21.5206	3.75393e-37	5.53001e-36	74.0011
EIF1AX	1.77205	1.77205	10.1351	21.5153	3.82433e-37	5.59873e-36	73.9824
PTGES3	1.40658	1.40658	11.362	21.5098	3.89831e-37	5.6718e-36	73.9632
AFG3L2	2.33989	2.33989	9.22514	21.5045	3.97144e-37	5.74274e-36	73.9445
DCLRE1A	2.24331	2.24331	5.74258	21.3981	5.76428e-37	8.2844e-36	73.5702
CEBPB	4.09023	4.09023	8.58991	21.3727	6.30162e-37	9.00176e-36	73.4806
RAB5A	1.43691	1.43691	9.65832	21.363	6.52052e-37	9.25835e-36	73.4463
KAT8	2.0745	2.0745	7.58742	21.3286	7.35659e-37	1.03829e-35	73.3251
DDX10	2.47177	2.47177	7.89323	21.2721	8.97365e-37	1.25153e-35	73.1255
FGFR2	-1.84553	1.84553	6.6509	-21.1352	1.45508e-36	2.01743e-35	72.6398
YY1	1.29376	1.29376	10.686	21.1143	1.5664e-36	2.15907e-35	72.5658
MRPL3	1.98245	1.98245	10.3429	21.0814	1.75993e-36	2.41171e-35	72.4487
MTOR	1.39446	1.39446	6.43663	21.0715	1.8233e-36	2.48411e-35	72.4132
NOP10	1.68346	1.68346	10.7801	21.0398	2.03999e-36	2.76336e-35	72.3003
SREK1IP1	-2.17335	2.17335	9.45841	-21.002	2.33272e-36	3.14184e-35	72.1656
SLC39A6	1.97683	1.97683	9.46774	20.9808	2.51555e-36	3.36883e-35	72.0898
SLC25A3	1.44556	1.44556	11.9098	20.9636	2.67414e-36	3.56099e-35	72.0283
MRPL37	2.53716	2.53716	8.72693	20.9191	3.13257e-36	4.14802e-35	71.8694
EIF3G	1.7447	1.7447	10.3361	20.9175	3.15018e-36	4.14803e-35	71.8637
PIK3R3	2.90718	2.90718	6.53414	20.8952	3.41083e-36	4.4663e-35	71.7839
LIMK1	-2.27864	2.27864	7.3182	-20.8625	3.8324e-36	4.96772e-35	71.6668
MRPL12	2.47964	2.47964	8.38173	20.8623	3.83592e-36	4.96772e-35	71.6658
CDK12	-1.54231	1.54231	8.61482	-20.8247	4.38584e-36	5.64887e-35	71.5312
RPS21	1.46143	1.46143	13.1449	20.7892	4.97963e-36	6.3788e-35	71.4036
MRPL23	2.41802	2.41802	8.7535	20.7712	5.31027e-36	6.76558e-35	71.339
SART1	-1.99696	1.99696	8.28449	-20.6571	7.99335e-36	1.01292e-34	70.9281
SIRT7	1.56648	1.56648	8.21222	20.6505	8.18661e-36	1.03186e-34	70.9041
PDZK1	-2.46923	2.46923	4.23057	-20.6315	8.76594e-36	1.09901e-34	70.8354
ASNSD1	1.95228	1.95228	9.00817	20.6182	9.19402e-36	1.14658e-34	70.7875
ZFX	-2.01106	2.01106	8.27336	-20.599	9.85206e-36	1.22217e-34	70.718
PI4KB	1.97235	1.97235	8.60969	20.5875	1.02671e-35	1.26699e-34	70.6766
RSL1D1	2.2415	2.2415	9.32289	20.5856	1.0336e-35	1.26886e-34	70.6698
SRP68	2.10962	2.10962	8.82484	20.5763	1.06907e-35	1.3056e-34	70.6359
LENG1	-1.72724	1.72724	6.82779	-20.5674	1.10388e-35	1.34116e-34	70.6037
MRPL32	1.82687	1.82687	9.73048	20.5635	1.11928e-35	1.35289e-34	70.5898
LRP1	1.30167	1.30167	6.47869	20.5307	1.25967e-35	1.51482e-34	70.4711
CEP350	2.13958	2.13958	9.41148	20.4962	1.42704e-35	1.70738e-34	70.3457
KRI1	-1.80484	1.80484	8.51657	-20.4907	1.45559e-35	1.73273e-34	70.3258
PPP3CC	-2.12922	2.12922	8.60195	-20.4774	1.52707e-35	1.80869e-34	70.2776
FANCC	1.4651	1.4651	5.75608	20.4386	1.75715e-35	2.07081e-34	70.1366
PDCD10	1.67379	1.67379	10.252	20.3972	2.0408e-35	2.39311e-34	69.9863
FOXN3	-1.91399	1.91399	10.3839	-20.3684	2.26556e-35	2.64352e-34	69.8813
TGDS	2.17985	2.17985	7.44926	20.3654	2.2896e-35	2.65841e-34	69.8707
TPR	-1.46417	1.46417	10.8429	-20.3358	2.54932e-35	2.94547e-34	69.7627
ZNF207	1.23521	1.23521	10.4245	20.3127	2.77202e-35	3.18715e-34	69.6785
SEC61B	3.2152	3.2152	10.7917	20.2918	2.99123e-35	3.42249e-34	69.6021
MYCBP2	1.79694	1.79694	10.7597	20.2605	3.35152e-35	3.81619e-34	69.4878
COMT	1.81157	1.81157	8.1702	20.0075	8.44255e-35	9.56687e-34	68.5594
RPL11	1.52153	1.52153	12.7204	20.0045	8.53368e-35	9.62386e-34	68.5486
EIF5B	-1.72906	1.72906	11.2803	-19.946	1.05795e-34	1.18743e-33	68.3327
AKAP13	-2.3505	2.3505	10.3632	-19.909	1.21184e-34	1.35249e-33	68.1962
UQCR11	1.59037	1.59037	10.8076	19.908	1.2165e-34	1.35249e-33	68.1923
CEBPZ	-1.74598	1.74598	9.9923	-19.8939	1.281e-34	1.41752e-33	68.1404
NME3	2.02982	2.02982	7.38688	19.8789	1.35367e-34	1.49094e-33	68.085
NSL1	2.08619	2.08619	9.15996	19.8763	1.36666e-34	1.49824e-33	68.0754
RPL29	1.65441	1.65441	12.6729	19.8614	1.44369e-34	1.57536e-33	68.0203
PLEKHB2	1.59353	1.59353	9.33196	19.8465	1.52546e-34	1.65691e-33	67.9649
PLEKHM2	1.35696	1.35696	6.90294	19.7904	1.87594e-34	2.02826e-33	67.7571
DDX27	-1.9087	1.9087	10.0825	-19.7835	1.92476e-34	2.07153e-33	67.7313
PPP4C	1.8667	1.8667	8.98111	19.7024	2.59714e-34	2.78249e-33	67.4302
THOP1	2.12595	2.12595	6.65636	19.6521	3.12987e-34	3.33805e-33	67.2427
PRTFDC1	2.65481	2.65481	4.37179	19.6372	3.30667e-34	3.51073e-33	67.1875
XPO1	2.11971	2.11971	10.7567	19.6343	3.34245e-34	3.53281e-33	67.1767
TRIM4	-1.71012	1.71012	9.19341	-19.5956	3.85981e-34	4.06142e-33	67.0321
ZNF598	1.79543	1.79543	6.977	19.5828	4.04711e-34	4.23958e-33	66.9844
WWP1	2.24419	2.24419	8.83493	19.5796	4.09599e-34	4.27179e-33	66.9724
PGD	2.75619	2.75619	8.11207	19.5281	4.96047e-34	5.12799e-33	66.7799
BZW1	1.5148	1.5148	10.2581	19.5161	5.18802e-34	5.33981e-33	66.7349
ACTL6A	2.79889	2.79889	7.96313	19.4718	6.11879e-34	6.27043e-33	66.569
TCF25	-2.17813	2.17813	10.9004	-19.4261	7.25512e-34	7.40274e-33	66.3979
GTF2H1	1.62579	1.62579	8.89373	19.3997	8.00881e-34	8.13654e-33	66.2985
PGK1	1.44319	1.44319	11.6612	19.3373	1.01141e-33	1.01876e-32	66.064
DUSP11	1.78628	1.78628	8.06629	19.2904	1.20599e-33	1.20958e-32	65.8872
ZFP62	-1.56317	1.56317	9.24886	-19.2737	1.28399e-33	1.28235e-32	65.8242
ZMPSTE24	1.77991	1.77991	8.68992	19.2244	1.54476e-33	1.53629e-32	65.6384
UTP14A	2.12671	2.12671	8.10249	19.1994	1.69706e-33	1.68066e-32	65.5439
WWTR1	3.13555	3.13555	5.98712	19.1871	1.77788e-33	1.74603e-32	65.4972
WBP4	-1.83048	1.83048	8.22514	-19.1166	2.31902e-33	2.26802e-32	65.2301
SYNCRIP	-1.33263	1.33263	10.6071	-19.1115	2.36361e-33	2.30208e-32	65.211
NOB1	2.08301	2.08301	8.76051	19.0241	3.28774e-33	3.18897e-32	64.8794
CYSTM1	2.74839	2.74839	8.19635	18.9869	3.78601e-33	3.65723e-32	64.7376
STAT1	3.34533	3.34533	10.2797	18.9216	4.84948e-33	4.6654e-32	64.4888
MPP4	-1.12913	1.12913	3.23108	-18.9107	5.0541e-33	4.84249e-32	64.4472
BRD2	-1.71698	1.71698	11.0071	-18.8606	6.11427e-33	5.83455e-32	64.2559
SPHK1	2.05757	2.05757	5.55534	18.7971	7.78548e-33	7.39934e-32	64.0131
MRPL41	1.76619	1.76619	9.66502	18.7924	7.92737e-33	7.50394e-32	63.9949
LSM14A	-1.38845	1.38845	10.5541	-18.7902	7.9936e-33	7.53636e-32	63.9865
RAP1A	1.86972	1.86972	10.3275	18.7816	8.25836e-33	7.75496e-32	63.9538
BTF3	1.03187	1.03187	12.2641	18.766	8.7653e-33	8.19834e-32	63.8939
EIF2B4	1.68266	1.68266	8.234	18.7635	8.84997e-33	8.24482e-32	63.8843
MRPL27	2.1754	2.1754	9.39061	18.7593	8.99349e-33	8.34553e-32	63.8681
RARRES1	3.77152	3.77152	6.91258	18.7367	9.80395e-33	9.06192e-32	63.7814
MTERF3	2.07863	2.07863	8.22974	18.7003	1.12659e-32	1.03726e-31	63.6417
MRPL14	1.9816	1.9816	9.52658	18.6974	1.13897e-32	1.04457e-31	63.6307
CHUK	2.02175	2.02175	7.37597	18.6641	1.2937e-32	1.18188e-31	63.5027
KLF12	-2.43367	2.43367	9.38446	-18.6207	1.52753e-32	1.39011e-31	63.3358
MAZ	-2.37481	2.37481	9.28085	-18.5659	1.88522e-32	1.70902e-31	63.1243
ATP11B	-1.4177	1.4177	9.05761	-18.5635	1.90294e-32	1.71848e-31	63.1149
DCN	5.3787	5.3787	7.78928	18.5483	2.01711e-32	1.81463e-31	63.0564
NEURL2	-1.32728	1.32728	4.67616	-18.5427	2.06103e-32	1.8467e-31	63.0347
PHF14	1.971	1.971	8.52698	18.5417	2.06842e-32	1.8467e-31	63.0311
ATXN10	1.34373	1.34373	10.4518	18.5033	2.39797e-32	2.13284e-31	62.8826
CD22	-3.13003	3.13003	11.142	-18.5004	2.42469e-32	2.1485e-31	62.8714
ERH	1.70289	1.70289	11.039	18.4921	2.50388e-32	2.21035e-31	62.8391
SSB	-1.55859	1.55859	10.5736	-18.4824	2.59877e-32	2.28556e-31	62.8018
PRMT1	1.94558	1.94558	10.2422	18.3966	3.61763e-32	3.1698e-31	62.4694
ABT1	1.59705	1.59705	7.63111	18.3917	3.68613e-32	3.21785e-31	62.4505
MAP2K2	2.17833	2.17833	8.3541	18.3621	4.13232e-32	3.5861e-31	62.3357
CYP27A1	2.59646	2.59646	7.51163	18.3617	4.13839e-32	3.5861e-31	62.3342
FPGT	2.19345	2.19345	5.42354	18.3529	4.28199e-32	3.69694e-31	62.2999
SLC44A2	-2.41685	2.41685	8.52802	-18.3453	4.41004e-32	3.7936e-31	62.2703
PACS1	-2.2968	2.2968	8.18129	-18.3353	4.58332e-32	3.92832e-31	62.2316
ACADM	3.27007	3.27007	9.0761	18.3254	4.76317e-32	4.06768e-31	62.1929
SERINC3	-1.22892	1.22892	10.0901	-18.3234	4.80027e-32	4.08456e-31	62.1851
FGB	-1.12039	1.12039	4.03872	-18.2731	5.83078e-32	4.94358e-31	61.9897
NME1	2.34171	2.34171	10.4898	18.269	5.92491e-32	5.00538e-31	61.9736
LDHA	1.61356	1.61356	12.1192	18.2484	6.41862e-32	5.4031e-31	61.8931
RPUSD2	1.98658	1.98658	6.63004	18.2145	7.32038e-32	6.14026e-31	61.761
TSR2	-1.78215	1.78215	9.08061	-18.2087	7.4861e-32	6.257e-31	61.7385
SOCS7	-1.67256	1.67256	7.95248	-18.205	7.59485e-32	6.32546e-31	61.7241
PWP1	1.42308	1.42308	10.3865	18.2003	7.7338e-32	6.41851e-31	61.7058
PWP2	1.56553	1.56553	7.89326	18.1538	9.26903e-32	7.66565e-31	61.5239
SACM1L	1.50958	1.50958	8.9754	18.0875	1.19995e-31	9.8891e-31	61.2644
PCNA	3.40391	3.40391	10.1511	18.0778	1.24573e-31	1.02306e-30	61.2268
LAMP2	2.55174	2.55174	8.44568	18.0724	1.27272e-31	1.04159e-30	61.2053
NPTN	1.85444	1.85444	9.45968	18.0244	1.53449e-31	1.25149e-30	61.0173
PSMD7	1.55691	1.55691	9.00356	18.0013	1.67964e-31	1.36514e-30	60.9265
INTS6	1.60274	1.60274	8.66317	17.9878	1.77096e-31	1.43442e-30	60.8733
FASTKD2	1.83468	1.83468	7.66189	17.9029	2.46943e-31	1.9933e-30	60.5392
FLNA	2.077	2.077	8.10275	17.891	2.58697e-31	2.08106e-30	60.4924
PFKL	1.68525	1.68525	7.70481	17.8896	2.60131e-31	2.08548e-30	60.4869
PABPC1	1.14753	1.14753	12.9115	17.8864	2.63395e-31	2.10448e-30	60.4744
TP53	-2.97044	2.97044	8.51107	-17.8667	2.84519e-31	2.26558e-30	60.3968
PHF13	2.3268	2.3268	7.46702	17.853	3.00302e-31	2.38321e-30	60.3426
OGFR	1.37702	1.37702	7.83197	17.8474	3.06972e-31	2.42796e-30	60.3205
PSMG1	2.26362	2.26362	8.21792	17.8462	3.08427e-31	2.43131e-30	60.3158
DEAF1	1.64982	1.64982	6.3657	17.8263	3.3356e-31	2.62067e-30	60.237
SMARCE1	-1.27264	1.27264	10.6938	-17.8136	3.50617e-31	2.74553e-30	60.1869
DHX29	1.78712	1.78712	8.10207	17.7834	3.9475e-31	3.08088e-30	60.0678
MPND	1.60807	1.60807	6.66486	17.7621	4.29332e-31	3.33972e-30	59.9834
METTL17	1.60479	1.60479	9.45047	17.7601	4.32785e-31	3.3555e-30	59.9753
BECN1	1.21157	1.21157	8.70737	17.7208	5.05336e-31	3.90517e-30	59.8196
NMD3	1.42784	1.42784	9.7984	17.4976	1.22225e-30	9.41449e-30	58.9321
PFDN1	1.17409	1.17409	8.39047	17.4963	1.22853e-30	9.4321e-30	58.9269
RELB	1.61046	1.61046	7.01685	17.4586	1.4274e-30	1.09233e-29	58.7761
DRG1	1.51479	1.51479	9.67709	17.4575	1.4333e-30	1.0933e-29	58.772
SRRM2	-2.30689	2.30689	11.1248	-17.4382	1.54774e-30	1.17678e-29	58.6948
STK3	2.65338	2.65338	6.46669	17.4299	1.59991e-30	1.21253e-29	58.6615
ARCN1	2.35327	2.35327	9.39123	17.4051	1.76611e-30	1.33421e-29	58.5622
ANAPC7	1.39169	1.39169	8.59774	17.3487	2.21135e-30	1.66522e-29	58.3363
MTG1	1.74759	1.74759	7.8068	17.3383	2.3049e-30	1.73014e-29	58.2946
MTERF4	-1.79643	1.79643	9.30997	-17.3226	2.45401e-30	1.83622e-29	58.2316
TCERG1	1.47989	1.47989	9.35451	17.3062	2.61976e-30	1.95404e-29	58.166
SDCBP	1.72497	1.72497	10.5351	17.2982	2.70564e-30	2.01173e-29	58.1336
DEPDC5	-2.13942	2.13942	7.88163	-17.2718	3.00573e-30	2.22784e-29	58.0279
SAT1	1.29781	1.29781	11.8144	17.2329	3.51247e-30	2.59526e-29	57.8713
TP53BP2	1.78401	1.78401	7.36763	17.1788	4.36334e-30	3.21387e-29	57.6533
ALKBH7	1.8978	1.8978	8.21716	17.1621	4.66578e-30	3.42593e-29	57.586
ATRNL1	1.67347	1.67347	4.23684	17.1566	4.76968e-30	3.49134e-29	57.5639
HNRNPA1	-1.34665	1.34665	11.8533	-17.1382	5.13579e-30	3.7477e-29	57.4896
MTHFD2	2.30691	2.30691	10.3289	17.1169	5.59492e-30	4.05761e-29	57.4035
WDR37	-1.44395	1.44395	8.79845	-17.0871	6.30834e-30	4.56097e-29	57.2829
PLA2G4A	2.51338	2.51338	3.84518	17.0374	7.70458e-30	5.53649e-29	57.082
CEBPG	-1.26852	1.26852	8.33167	-17.0006	8.93759e-30	6.40301e-29	56.9329
PSMD6	1.40235	1.40235	10.1786	16.9993	8.98259e-30	6.41574e-29	56.9278
PIH1D1	1.78474	1.78474	9.20997	16.99	9.32692e-30	6.64156e-29	56.89
WDR18	1.99251	1.99251	7.01491	16.9122	1.27726e-29	9.06779e-29	56.5741
ASCC2	-1.59478	1.59478	8.20187	-16.854	1.61679e-29	1.14154e-28	56.3372
OIP5-AS1	1.58439	1.58439	9.91942	16.8463	1.66788e-29	1.17349e-28	56.306
IL10	3.71019	3.71019	5.29516	16.8138	1.90326e-29	1.33511e-28	56.1733
CSE1L	1.99674	1.99674	9.97793	16.8029	1.98919e-29	1.39125e-28	56.129
FDXACB1	1.86581	1.86581	5.16772	16.7829	2.15768e-29	1.50463e-28	56.0473
ZBED3	2.0518	2.0518	5.63588	16.7795	2.18717e-29	1.5207e-28	56.0336
DDX46	1.11237	1.11237	9.65729	16.7701	2.27276e-29	1.57555e-28	55.9951
SUCLA2	1.90432	1.90432	8.03957	16.7312	2.66164e-29	1.83973e-28	55.8364
ZNF148	1.97206	1.97206	9.2378	16.704	2.9734e-29	2.04921e-28	55.7251
CRY1	2.97726	2.97726	4.62363	16.6831	3.2384e-29	2.22534e-28	55.6393
LDHB	1.18857	1.18857	12.415	16.662	3.52856e-29	2.41768e-28	55.5531
DMXL2	4.20906	4.20906	7.46124	16.6417	3.8332e-29	2.6188e-28	55.4699
HPCAL1	2.43309	2.43309	7.56483	16.6319	3.98938e-29	2.71762e-28	55.4297
COPB1	1.46634	1.46634	10.8253	16.6106	4.35179e-29	2.95596e-28	55.3424
RAN	1.90268	1.90268	11.7583	16.5816	4.90051e-29	3.31911e-28	55.2231
ATP2A2	-2.08634	2.08634	10.4728	-16.5756	5.02218e-29	3.39177e-28	55.1984
PSMA4	1.47101	1.47101	10.8016	16.5428	5.7419e-29	3.86676e-28	55.0639
PIN4	-1.53196	1.53196	9.99712	-16.5208	6.28314e-29	4.21919e-28	54.9733
DLD	1.864	1.864	9.49109	16.515	6.43569e-29	4.30935e-28	54.9492
PHF3	-1.46898	1.46898	9.88269	-16.5043	6.72249e-29	4.48864e-28	54.9054
RAMP2	1.57255	1.57255	5.08061	16.4958	6.96121e-29	4.63491e-28	54.8704
MLANA	-1.38024	1.38024	4.67035	-16.4694	7.75705e-29	5.15024e-28	54.7616
OTUD6B	1.87383	1.87383	7.16181	16.4519	8.33444e-29	5.51806e-28	54.6895
LARP4B	-1.56168	1.56168	8.99127	-16.438	8.82516e-29	5.82658e-28	54.632
ARMC6	1.54802	1.54802	7.1892	16.3851	1.09648e-28	7.21901e-28	54.4139
ADCY8	-1.08394	1.08394	3.95997	-16.378	1.12914e-28	7.41335e-28	54.3844
KRIT1	1.48997	1.48997	8.2884	16.3668	1.18237e-28	7.74126e-28	54.3381
LILRB4	2.77951	2.77951	6.64029	16.3329	1.35965e-28	8.87727e-28	54.1978
GLO1	1.53832	1.53832	9.76726	16.3251	1.4041e-28	9.14217e-28	54.1654
MYL12A	1.64613	1.64613	10.4782	16.3	1.55681e-28	1.01085e-27	54.0617
MAP3K11	1.80617	1.80617	7.37097	16.2961	1.58239e-28	1.02464e-27	54.0453
DHX37	-2.15888	2.15888	8.14043	-16.2852	1.6552e-28	1.06885e-27	54.0001
NOP2	1.67902	1.67902	8.30869	16.2683	1.77481e-28	1.14296e-27	53.93
APEH	1.99685	1.99685	8.1214	16.2646	1.80187e-28	1.15722e-27	53.9148
MRPL45	1.65268	1.65268	7.35664	16.2508	1.90735e-28	1.22164e-27	53.8577
EIF2S2	1.40096	1.40096	10.8363	16.247	1.93788e-28	1.23783e-27	53.8417
DDX31	1.93411	1.93411	7.21975	16.2338	2.04665e-28	1.30377e-27	53.7869
INHBE	-1.3255	1.3255	3.17107	-16.2315	2.06619e-28	1.31267e-27	53.7773
GRAMD1B	2.7769	2.7769	6.88527	16.2186	2.17877e-28	1.38048e-27	53.724
REV3L	2.17292	2.17292	7.0915	16.1951	2.40158e-28	1.51757e-27	53.6262
SCRG1	-1.30493	1.30493	3.89772	-16.1915	2.43712e-28	1.53591e-27	53.6114
CTNNAL1	2.79162	2.79162	6.84535	16.1832	2.52219e-28	1.58367e-27	53.577
NFKBIA	2.28948	2.28948	10.7632	16.1828	2.52635e-28	1.58367e-27	53.5753
MT1X	3.22467	3.22467	8.74492	16.15	2.89391e-28	1.80927e-27	53.4388
ZDHHC5	1.10801	1.10801	8.98881	16.1456	2.9471e-28	1.83765e-27	53.4205
SCD	2.9147	2.9147	7.3938	16.1359	3.06867e-28	1.9084e-27	53.3799
PIGQ	1.11792	1.11792	6.1783	16.1012	3.54305e-28	2.19185e-27	53.2355
SLC30A5	-1.40618	1.40618	8.62619	-16.0617	4.17532e-28	2.57624e-27	53.0705
DTL	4.14044	4.14044	7.37636	16.0442	4.48909e-28	2.76261e-27	52.9977
EXOSC5	1.75274	1.75274	8.05957	16.0133	5.10574e-28	3.13392e-27	52.8684
POU2F2	-2.13606	2.13606	10.0066	-15.9831	5.78767e-28	3.54325e-27	52.7425
URB2	1.70196	1.70196	6.79968	15.9534	6.54972e-28	3.9994e-27	52.6182
GART	1.71407	1.71407	8.99308	15.9314	7.18062e-28	4.37331e-27	52.5258
MT1G	3.31916	3.31916	7.88125	15.9226	7.44706e-28	4.5239e-27	52.4892
PPIL1	2.05716	2.05716	7.95334	15.8984	8.23907e-28	4.96662e-27	52.3877
MINPP1	2.36536	2.36536	5.97005	15.8824	8.80886e-28	5.29655e-27	52.3205
EMG1	1.69782	1.69782	9.39561	15.8521	9.99761e-28	5.99602e-27	52.1933
COPS8	1.68777	1.68777	9.31208	15.8329	1.0836e-27	6.46594e-27	52.1124
ARFIP2	2.27032	2.27032	7.69967	15.8137	1.17426e-27	6.98922e-27	52.0317
HNRNPD	-1.14625	1.14625	12.0703	-15.8108	1.18857e-27	7.0566e-27	52.0195
UTP3	-1.46124	1.46124	9.76022	-15.8084	1.20061e-27	7.10254e-27	52.0094
NDUFA2	1.22813	1.22813	10.6894	15.808	1.20234e-27	7.10254e-27	52.008
SERINC5	2.97967	2.97967	6.30156	15.8021	1.23261e-27	7.26315e-27	51.983
BYSL	2.38095	2.38095	7.36147	15.7751	1.38026e-27	8.11293e-27	51.8693
HCK	3.87178	3.87178	7.98633	15.7572	1.48766e-27	8.72241e-27	51.7941
RRP1B	1.3542	1.3542	9.35134	15.7549	1.50224e-27	8.78604e-27	51.7843
PSMA2	1.09214	1.09214	11.1695	15.747	1.55271e-27	9.05878e-27	51.7511
LPIN1	-2.25761	2.25761	9.54693	-15.7332	1.64521e-27	9.57469e-27	51.6929
CASR	-1.02078	1.02078	6.16957	-15.727	1.68838e-27	9.80175e-27	51.6669
FAP	3.75215	3.75215	5.37577	15.6496	2.3376e-27	1.35374e-26	51.3401
NAF1	2.13417	2.13417	6.19209	15.6301	2.53674e-27	1.46546e-26	51.258
TFRC	2.19101	2.19101	11.0282	15.6212	2.63376e-27	1.51779e-26	51.2202
MRPS12	1.71497	1.71497	8.85128	15.5889	3.01725e-27	1.73455e-26	51.0837
DNASE2	1.32556	1.32556	7.85689	15.5854	3.06307e-27	1.75661e-26	51.0686
LY75	2.26039	2.26039	9.04983	15.5734	3.22094e-27	1.84266e-26	51.0181
EIF4A3	1.53336	1.53336	9.69045	15.5467	3.60622e-27	2.05808e-26	50.9046
PCOLCE	2.568	2.568	7.00769	15.5313	3.84831e-27	2.19093e-26	50.8393
CCNG1	1.54311	1.54311	10.0295	15.5207	4.02319e-27	2.28498e-26	50.7947
ADSL	1.50854	1.50854	10.2157	15.4991	4.40788e-27	2.49744e-26	50.7029
MYOF	3.0841	3.0841	6.67238	15.4805	4.76813e-27	2.68863e-26	50.624
GPI	1.77163	1.77163	9.60008	15.4742	4.89669e-27	2.75453e-26	50.5973
GTF2A2	1.29092	1.29092	9.39995	15.4428	5.59236e-27	3.13093e-26	50.4638
NOS3	-1.32696	1.32696	5.16582	-15.3995	6.71772e-27	3.75205e-26	50.2797
IL6ST	3.40887	3.40887	9.48372	15.3	1.02499e-26	5.71134e-26	49.8553
ETHE1	2.35028	2.35028	7.29807	15.2977	1.03524e-26	5.75488e-26	49.8453
RABEPK	1.79086	1.79086	7.35742	15.2789	1.12114e-26	6.21771e-26	49.7652
LIMK2	-1.76928	1.76928	8.50193	-15.2615	1.20742e-26	6.68049e-26	49.6907
EMC2	2.01818	2.01818	8.24411	15.1884	1.64832e-26	9.09858e-26	49.3781
RPUSD1	1.42692	1.42692	6.53957	15.1764	1.73502e-26	9.55476e-26	49.3266
FLAD1	1.43449	1.43449	7.95014	15.1631	1.83658e-26	1.00905e-25	49.2695
SLK	1.98854	1.98854	7.4153	15.152	1.92512e-26	1.05523e-25	49.2222
GCLM	2.00026	2.00026	6.32097	15.1504	1.93824e-26	1.05996e-25	49.2153
CCNB1IP1	1.97213	1.97213	8.39748	15.09	2.50981e-26	1.36936e-25	48.9558
COX11	2.30727	2.30727	8.52785	15.034	3.18913e-26	1.72799e-25	48.7152
TM2D2	1.4359	1.4359	8.84842	15.0186	3.4069e-26	1.84176e-25	48.6488
MRPL4	1.76831	1.76831	8.51705	15.0149	3.461e-26	1.86672e-25	48.633
BCKDK	1.57769	1.57769	6.70325	15.0086	3.55565e-26	1.91339e-25	48.6059
ZBED1	2.67261	2.67261	8.01229	15.0011	3.67253e-26	1.97179e-25	48.5734
SYNGR2	2.22558	2.22558	9.67058	14.9747	4.11181e-26	2.20262e-25	48.46
TGM2	2.06644	2.06644	6.7677	14.9637	4.31094e-26	2.29884e-25	48.4125
TMEM251	2.05919	2.05919	7.73644	14.9618	4.34733e-26	2.31302e-25	48.404
MRPL15	1.68748	1.68748	9.49867	14.9564	4.44933e-26	2.36196e-25	48.3807
ABCF2	-1.89993	1.89993	8.97616	-14.911	5.4057e-26	2.8632e-25	48.1852
TAF1	-1.43338	1.43338	8.59106	-14.9051	5.54627e-26	2.93107e-25	48.1594
RHOG	1.75558	1.75558	9.09888	14.8991	5.68961e-26	3.00009e-25	48.1338
NUP133	1.707	1.707	8.69222	14.8949	5.79416e-26	3.0484e-25	48.1155
PIGP	2.05325	2.05325	8.39466	14.8925	5.85324e-26	3.07262e-25	48.1053
CUL4B	-1.38713	1.38713	9.84375	-14.8655	6.57671e-26	3.44473e-25	47.9883
CIRBP	-1.14684	1.14684	11.2672	-14.8373	7.42628e-26	3.87411e-25	47.8662
TPCN2	-1.90762	1.90762	7.97306	-14.8372	7.42935e-26	3.87411e-25	47.8658
SUPT5H	1.11485	1.11485	8.14414	14.8023	8.63329e-26	4.49198e-25	47.715
HPRT1	2.75856	2.75856	9.30472	14.7978	8.80434e-26	4.57089e-25	47.6953
DCTPP1	1.92346	1.92346	9.39067	14.7932	8.97981e-26	4.65174e-25	47.6755
RPS19	1.04493	1.04493	13.4205	14.7878	9.19102e-26	4.75071e-25	47.6521
DDX20	1.52529	1.52529	7.8956	14.7743	9.74108e-26	5.02401e-25	47.5937
DECR1	1.02589	1.02589	9.82854	14.7569	1.05024e-25	5.40484e-25	47.5182
IL21R	-2.32242	2.32242	9.71418	-14.7486	1.08875e-25	5.58845e-25	47.482
SPTLC1	1.46579	1.46579	9.03835	14.7119	1.27576e-25	6.50859e-25	47.3228
LETMD1	1.5138	1.5138	8.72778	14.7054	1.31215e-25	6.67976e-25	47.2946
HPS5	1.57844	1.57844	8.54227	14.7004	1.34088e-25	6.81134e-25	47.2728
YIF1B	1.55299	1.55299	7.533	14.671	1.52246e-25	7.70053e-25	47.1453
MRPL17	1.44759	1.44759	8.58585	14.6605	1.59356e-25	8.04287e-25	47.0994
COX7A2	1.26808	1.26808	11.2188	14.659	1.60404e-25	8.07846e-25	47.0929
STRAP	1.13001	1.13001	10.2834	14.634	1.78732e-25	8.98233e-25	46.9842
BAG5	1.07985	1.07985	8.68653	14.6322	1.80179e-25	9.03579e-25	46.9761
SRP9	1.50986	1.50986	11.2563	14.6233	1.87217e-25	9.34893e-25	46.9376
EIF6	1.17494	1.17494	9.38427	14.6119	1.96759e-25	9.80465e-25	46.8877
SMAD1	3.44029	3.44029	6.53495	14.557	2.4969e-25	1.2416e-24	46.6485
ELAVL1	1.47883	1.47883	9.90375	14.5343	2.75575e-25	1.36743e-24	46.5494
KAT5	1.06537	1.06537	7.90952	14.5326	2.77552e-25	1.37435e-24	46.5422
RASIP1	1.39077	1.39077	5.07106	14.5278	2.83393e-25	1.3991e-24	46.5213
SEC24B	1.42727	1.42727	8.60818	14.5272	2.84165e-25	1.3991e-24	46.5186
CTPS1	2.56512	2.56512	7.56354	14.527	2.84364e-25	1.3991e-24	46.5179
SRSF10	-1.59737	1.59737	10.1751	-14.5266	2.84925e-25	1.3991e-24	46.5159
MTA1	-1.92717	1.92717	8.61108	-14.5232	2.8918e-25	1.41399e-24	46.501
MGAT4B	1.95734	1.95734	7.82717	14.523	2.89426e-25	1.41399e-24	46.5002
TSFM	1.55471	1.55471	8.30676	14.5222	2.90357e-25	1.41399e-24	46.4969
IDH3B	1.24862	1.24862	9.38386	14.5212	2.9163e-25	1.41706e-24	46.4925
LYPLA1	1.79039	1.79039	9.58184	14.5208	2.9219e-25	1.41706e-24	46.4906
ADAM17	-1.3489	1.3489	8.92203	-14.514	3.01005e-25	1.45681e-24	46.4608
SCAMP3	1.4168	1.4168	8.9066	14.5096	3.06746e-25	1.48156e-24	46.4418
FAR1	1.54698	1.54698	8.13671	14.4725	3.60442e-25	1.73735e-24	46.2798
RRN3	1.48679	1.48679	7.84831	14.4695	3.65209e-25	1.75673e-24	46.2666
ABHD3	1.75117	1.75117	8.26349	14.4645	3.73337e-25	1.79217e-24	46.2445
CERK	1.75531	1.75531	7.98947	14.4202	4.52784e-25	2.16473e-24	46.0508
PCBP2	1.15147	1.15147	11.0318	14.4102	4.72895e-25	2.2563e-24	46.0071
EP300	-1.92343	1.92343	7.87099	-14.3884	5.20061e-25	2.47633e-24	45.9117
EIF5	1.01291	1.01291	10.8053	14.3815	5.36121e-25	2.54765e-24	45.8811
P4HB	2.56364	2.56364	9.92893	14.3479	6.20834e-25	2.93837e-24	45.7338
UCHL3	2.11384	2.11384	8.87547	14.3195	7.02831e-25	3.31315e-24	45.6093
UBA2	1.53936	1.53936	9.89537	14.313	7.22955e-25	3.40121e-24	45.5809
RTCB	1.40806	1.40806	9.27625	14.3119	7.26502e-25	3.41109e-24	45.576
CNOT4	-1.31226	1.31226	8.11329	-14.3007	7.63191e-25	3.57623e-24	45.5265
TAOK1	1.05929	1.05929	9.48127	14.2773	8.45472e-25	3.95392e-24	45.4237
ALDH16A1	1.41341	1.41341	7.17491	14.2645	8.94272e-25	4.17386e-24	45.3674
MBNL1	1.21708	1.21708	11.2234	14.2469	9.65809e-25	4.49884e-24	45.2901
KDM6B	-1.73365	1.73365	7.98444	-14.2453	9.72485e-25	4.521e-24	45.2832
NMT1	1.17621	1.17621	9.06431	14.2233	1.07116e-24	4.96017e-24	45.1862
SNRPF	1.66307	1.66307	10.1337	14.2118	1.12622e-24	5.2049e-24	45.1358
TAPBP	-1.6333	1.6333	10.5998	-14.2054	1.15859e-24	5.34402e-24	45.1074
TRMT61B	1.76144	1.76144	7.04005	14.1304	1.61029e-24	7.39856e-24	44.7768
ATP1B3	1.47255	1.47255	10.1609	14.1091	1.76866e-24	8.11038e-24	44.6827
PRDX1	1.33073	1.33073	11.8982	14.1025	1.82049e-24	8.33185e-24	44.6537
SCAP	1.57658	1.57658	7.61937	14.0989	1.84935e-24	8.44751e-24	44.6379
ATL3	1.33419	1.33419	8.35635	14.098	1.85665e-24	8.46446e-24	44.6339
OAT	2.27876	2.27876	8.61585	14.0898	1.92543e-24	8.7611e-24	44.5974
GRINA	2.10693	2.10693	7.33783	14.0707	2.09412e-24	9.51028e-24	44.5131
AASDHPPT	1.3066	1.3066	9.40677	14.0692	2.10777e-24	9.55389e-24	44.5066
MYBL2	2.74758	2.74758	8.74134	14.0587	2.20816e-24	9.9897e-24	44.4598
EIF3B	1.36624	1.36624	10.3409	14.0504	2.29041e-24	1.03419e-23	44.4231
AP3D1	-1.32883	1.32883	10.0075	-14.0488	2.30622e-24	1.03934e-23	44.4162
RRP36	1.39355	1.39355	8.63212	14.0333	2.46953e-24	1.11082e-23	44.3475
CSTF2T	1.74585	1.74585	7.39942	14.0323	2.47973e-24	1.11328e-23	44.3434
CLIC6	2.83121	2.83121	5.07474	14.0296	2.5097e-24	1.12459e-23	44.3313
SCAMP1	1.1009	1.1009	8.69912	14.0289	2.51775e-24	1.12606e-23	44.3281
GOSR1	1.5554	1.5554	8.81653	13.9823	3.0918e-24	1.38018e-23	44.1219
MRPL49	1.27873	1.27873	9.31059	13.974	3.20758e-24	1.42916e-23	44.085
RYBP	1.59448	1.59448	8.9339	13.9729	3.22342e-24	1.43351e-23	44.0801
FASLG	1.68924	1.68924	5.58866	13.9688	3.28261e-24	1.45708e-23	44.0618
GAS7	2.02733	2.02733	7.16531	13.9304	3.88833e-24	1.72271e-23	43.8918
FPGS	1.30267	1.30267	7.51221	13.9095	4.26454e-24	1.88584e-23	43.7991
KLHL23	2.26674	2.26674	5.41332	13.9029	4.39174e-24	1.93845e-23	43.7696
ZNF330	-1.12714	1.12714	9.59798	-13.8794	4.87335e-24	2.14701e-23	43.6651
TOX4	-1.00692	1.00692	9.17061	-13.8279	6.12097e-24	2.69163e-23	43.4363
DHCR7	1.5803	1.5803	6.02976	13.8053	6.76709e-24	2.97021e-23	43.3355
NBEAL2	1.51895	1.51895	7.25369	13.7579	8.35038e-24	3.64479e-23	43.1245
ZNF451	1.54183	1.54183	9.35588	13.7447	8.85634e-24	3.85848e-23	43.0654
ICAM2	2.29391	2.29391	9.29422	13.6929	1.11486e-23	4.83926e-23	42.8344
HSP90B1	-2.44583	2.44583	10.3813	-13.6876	1.14145e-23	4.94558e-23	42.8107
EI24	1.34479	1.34479	8.06626	13.6733	1.2162e-23	5.2598e-23	42.747
CDK16	-1.40357	1.40357	7.96943	-13.6151	1.57644e-23	6.79281e-23	42.4866
TTC39A	-1.18978	1.18978	5.5146	-13.5995	1.68993e-23	7.26854e-23	42.4168
AKAP1	1.57165	1.57165	8.05577	13.5834	1.81532e-23	7.77946e-23	42.345
MT1F	2.64987	2.64987	8.17717	13.5776	1.86334e-23	7.97076e-23	42.3188
KPNA2	2.3614	2.3614	10.4523	13.5315	2.28935e-23	9.77536e-23	42.1121
HMG20B	1.47248	1.47248	7.89835	13.5264	2.34144e-23	9.97969e-23	42.0895
PRRC2A	1.25942	1.25942	7.82909	13.5213	2.3956e-23	1.01762e-22	42.0666
ZNF506	-1.63649	1.63649	7.26591	-13.5213	2.39618e-23	1.01762e-22	42.0664
POLE3	1.87752	1.87752	8.47648	13.4725	2.98051e-23	1.26123e-22	41.8473
BMS1	1.26728	1.26728	8.79858	13.4677	3.04449e-23	1.286e-22	41.826
EIF4EBP1	1.58361	1.58361	6.7757	13.4668	3.05625e-23	1.28865e-22	41.8221
PIGO	-1.14286	1.14286	7.60393	-13.4654	3.07669e-23	1.29496e-22	41.8154
GOLGA4	1.85879	1.85879	8.25842	13.4401	3.44488e-23	1.44477e-22	41.702
RFK	1.33131	1.33131	7.65752	13.4282	3.6338e-23	1.52129e-22	41.6484
MRPL13	1.61537	1.61537	8.77709	13.421	3.75271e-23	1.56829e-22	41.6161
TDG	1.31486	1.31486	9.34322	13.4146	3.86224e-23	1.6112e-22	41.5872
BAP1	1.66097	1.66097	8.00156	13.4132	3.88638e-23	1.61841e-22	41.581
MRPL57	1.24234	1.24234	10.2857	13.4002	4.12022e-23	1.71276e-22	41.5223
PARG	1.13104	1.13104	7.29466	13.37	4.71701e-23	1.95739e-22	41.3866
MKNK1	1.56921	1.56921	7.93287	13.3621	4.88787e-23	2.02473e-22	41.3509
AZIN1	1.68701	1.68701	9.50026	13.3257	5.7538e-23	2.37925e-22	41.1872
MRPL1	1.52875	1.52875	8.74196	13.3143	6.05617e-23	2.49989e-22	41.1358
MEGF8	-1.00352	1.00352	6.8352	-13.3075	6.24555e-23	2.57356e-22	41.1049
CCT6A	1.11488	1.11488	10.2932	13.2844	6.92909e-23	2.85024e-22	41.0006
ADAM19	-1.90287	1.90287	9.83987	-13.2505	8.06762e-23	3.31279e-22	40.848
DMPK	-1.45009	1.45009	6.52001	-13.2229	9.1365e-23	3.74517e-22	40.7231
FH	1.18848	1.18848	8.94079	13.2015	1.00601e-22	4.11661e-22	40.6265
FXR2	1.10321	1.10321	7.36812	13.1779	1.11898e-22	4.57094e-22	40.5197
ATP6V1G1	1.3765	1.3765	10.6066	13.1539	1.24687e-22	5.07579e-22	40.4111
ZBTB11	1.79383	1.79383	8.2363	13.134	1.36417e-22	5.54368e-22	40.3208
ERCC6L	2.30673	2.30673	5.65194	13.1198	1.45437e-22	5.90008e-22	40.2566
SHMT2	-1.65703	1.65703	11.708	-13.1175	1.46918e-22	5.94994e-22	40.2464
PLAA	1.57793	1.57793	7.23454	13.0976	1.60754e-22	6.47689e-22	40.1561
GNL2	-1.37259	1.37259	9.11106	-13.0784	1.75371e-22	7.05374e-22	40.0688
EIF3A	-1.07163	1.07163	11.2277	-13.0679	1.83883e-22	7.3835e-22	40.0212
CAPG	3.65655	3.65655	9.40667	13.0378	2.10649e-22	8.42955e-22	39.8849
CAST	1.41876	1.41876	9.51253	12.976	2.78625e-22	1.11309e-21	39.6042
PFDN4	1.41912	1.41912	8.91803	12.9571	3.03603e-22	1.21082e-21	39.5181
ADI1	1.73474	1.73474	9.92022	12.9551	3.06297e-22	1.2195e-21	39.5092
HMGN3	1.24875	1.24875	10.9804	12.9371	3.3238e-22	1.31889e-21	39.4272
PSMD11	1.21377	1.21377	9.4953	12.9339	3.37288e-22	1.33611e-21	39.4125
COX7B	1.15121	1.15121	11.1294	12.9244	3.52057e-22	1.39228e-21	39.3695
RIOK3	1.13581	1.13581	9.57268	12.9192	3.60478e-22	1.42319e-21	39.3458
DLEU1	2.03995	2.03995	7.36675	12.8988	3.9543e-22	1.55598e-21	39.253
PDCD5	-1.27815	1.27815	8.99629	-12.893	4.06086e-22	1.59524e-21	39.2263
EXOSC3	-1.24144	1.24144	9.55065	-12.8876	4.16183e-22	1.63218e-21	39.2016
ILF3	-1.11529	1.11529	10.2924	-12.8708	4.492e-22	1.75874e-21	39.125
LTN1	1.35675	1.35675	8.01193	12.8571	4.77967e-22	1.86827e-21	39.0628
PGM2	1.51809	1.51809	8.23393	12.8414	5.1328e-22	2.00298e-21	38.9913
FAM102A	-1.7608	1.7608	9.406	-12.8375	5.22515e-22	2.03565e-21	38.9734
LSS	2.26297	2.26297	7.84579	12.7996	6.20808e-22	2.41459e-21	38.8004
TERF1	-1.04347	1.04347	8.7296	-12.7684	7.15458e-22	2.77815e-21	38.6581
EGR1	-2.63957	2.63957	10.0296	-12.7518	7.7177e-22	2.99188e-21	38.5821
CAT	1.33365	1.33365	9.9754	12.7418	8.07506e-22	3.12527e-21	38.5367
PSMB5	1.24077	1.24077	9.14752	12.6729	1.10581e-21	4.26579e-21	38.2213
RNF138	1.21593	1.21593	9.11252	12.6559	1.1952e-21	4.59684e-21	38.1433
UQCRQ	1.08496	1.08496	10.9666	12.6558	1.19553e-21	4.59684e-21	38.143
ADAM10	1.09992	1.09992	9.89002	12.6358	1.31012e-21	5.02107e-21	38.0512
HSPE1	-1.25553	1.25553	11.2642	-12.6325	1.32942e-21	5.08678e-21	38.0365
SRPK1	1.24438	1.24438	9.23439	12.5635	1.82268e-21	6.95153e-21	37.72
CCDC85B	1.95362	1.95362	7.48956	12.5386	2.0432e-21	7.78e-21	37.6054
PNP	2.06422	2.06422	8.69103	12.5313	2.1119e-21	8.02861e-21	37.5722
DANCR	1.82937	1.82937	9.55604	12.5268	2.15589e-21	8.1695e-21	37.5516
XPOT	1.57621	1.57621	8.78245	12.5185	2.23955e-21	8.47291e-21	37.5134
CEP104	-1.21738	1.21738	7.75244	-12.4973	2.46787e-21	9.30682e-21	37.416
ELOVL5	1.2942	1.2942	10.7658	12.4831	2.63452e-21	9.91943e-21	37.3505
GLUL	2.99387	2.99387	10.4003	12.464	2.87487e-21	1.08071e-20	37.2629
PPP1R14B	1.51443	1.51443	8.83944	12.4554	2.99071e-21	1.12247e-20	37.2233
POLDIP3	1.14534	1.14534	8.72211	12.4549	2.99766e-21	1.12329e-20	37.2209
TFAM	-1.26364	1.26364	9.86296	-12.4472	3.10492e-21	1.16164e-20	37.1857
GBE1	1.98658	1.98658	7.45821	12.4241	3.45248e-21	1.28962e-20	37.0793
DIS3	1.32713	1.32713	8.30717	12.4068	3.73754e-21	1.39169e-20	36.9997
PLXNC1	2.4168	2.4168	8.46326	12.4042	3.78364e-21	1.40663e-20	36.9874
CDKL1	-2.14719	2.14719	5.83823	-12.3879	4.07745e-21	1.51109e-20	36.9124
TOB1	1.95024	1.95024	7.5305	12.3848	4.13471e-21	1.52991e-20	36.8984
HGS	1.26578	1.26578	8.41635	12.3782	4.26376e-21	1.57519e-20	36.8676
CAMLG	1.13273	1.13273	9.60777	12.357	4.69869e-21	1.73315e-20	36.7702
ZNF627	1.53069	1.53069	6.89828	12.2992	6.12905e-21	2.25369e-20	36.5036
TLR10	-2.49399	2.49399	9.84741	-12.2707	6.98797e-21	2.56552e-20	36.3721
CACYBP	1.26583	1.26583	10.1611	12.2489	7.72905e-21	2.82879e-20	36.271
FLT1	1.13779	1.13779	7.52213	12.2136	9.09412e-21	3.31809e-20	36.1079
BCL7A	-2.89754	2.89754	8.40294	-12.1992	9.71856e-21	3.54044e-20	36.0413
CFL2	-1.60439	1.60439	7.51492	-12.187	1.02805e-20	3.73937e-20	35.985
C12orf29	1.84699	1.84699	7.73486	12.1836	1.04411e-20	3.79193e-20	35.9694
PTK2B	-1.19319	1.19319	8.41039	-12.1575	1.17767e-20	4.27041e-20	35.8487
POLA2	1.65453	1.65453	7.92581	12.071	1.7565e-20	6.34007e-20	35.4479
MED17	1.48646	1.48646	8.04241	12.0698	1.76682e-20	6.36758e-20	35.442
PIK3R1	1.25803	1.25803	8.80156	12.0635	1.81835e-20	6.5333e-20	35.4132
TMED9	-1.24642	1.24642	11.305	-12.0334	2.09042e-20	7.48802e-20	35.2733
PNPT1	1.45596	1.45596	8.49879	12.0301	2.12285e-20	7.59267e-20	35.2579
NDUFA5	1.24458	1.24458	8.97838	12.0248	2.17523e-20	7.76823e-20	35.2335
CD70	1.99185	1.99185	7.32914	12.016	2.26624e-20	8.08099e-20	35.1924
FCF1	-1.20135	1.20135	6.7957	-11.9991	2.45062e-20	8.72523e-20	35.114
CNOT3	-1.63676	1.63676	7.30583	-11.9737	2.75669e-20	9.80019e-20	34.996
SCP2	1.03153	1.03153	9.70793	11.9611	2.92171e-20	1.03712e-19	34.9377
INTS10	1.14611	1.14611	9.08299	11.9412	3.20444e-20	1.13406e-19	34.8451
TAF6L	-1.28864	1.28864	6.02839	-11.9404	3.21677e-20	1.13672e-19	34.8412
KIF14	3.27373	3.27373	7.15079	11.9331	3.32746e-20	1.17408e-19	34.8073
NSUN5P1	-1.32953	1.32953	9.86959	-11.9225	3.49398e-20	1.23099e-19	34.7583
IKZF5	-1.00985	1.00985	7.29826	-11.9043	3.80324e-20	1.33795e-19	34.6733
MXI1	2.41114	2.41114	7.55391	11.8962	3.9482e-20	1.38687e-19	34.6358
TUBB6	3.42308	3.42308	7.55495	11.8702	4.45471e-20	1.56246e-19	34.5148
STIP1	-1.10211	1.10211	9.62802	-11.8175	5.69059e-20	1.99002e-19	34.2694
NPC2	2.14279	2.14279	10.272	11.8144	5.7738e-20	2.01613e-19	34.2548
PPP1R11	1.52352	1.52352	9.14193	11.781	6.74503e-20	2.35178e-19	34.099
CREBBP	-1.33122	1.33122	8.95622	-11.7498	7.79644e-20	2.71436e-19	33.9537
JUND	-1.28512	1.28512	11.2088	-11.7487	7.83862e-20	2.72502e-19	33.9483
RP2	2.07967	2.07967	6.13584	11.735	8.35525e-20	2.90034e-19	33.8844
B3GALT4	1.16184	1.16184	6.93519	11.7305	8.53229e-20	2.95744e-19	33.8633
ASS1	1.65826	1.65826	7.00421	11.7144	9.19357e-20	3.18197e-19	33.7885
FOXO1	-1.53868	1.53868	9.38133	-11.7011	9.78364e-20	3.38124e-19	33.7262
RPN2	1.74188	1.74188	10.6125	11.6922	1.01961e-19	3.51861e-19	33.6848
GTF2H5	1.4468	1.4468	8.87576	11.6786	1.0864e-19	3.74362e-19	33.6212
SLC39A14	2.60958	2.60958	7.82696	11.6465	1.262e-19	4.33605e-19	33.471
LARP4	1.22632	1.22632	8.7858	11.5902	1.64104e-19	5.62198e-19	33.2078
PTPRK	3.17569	3.17569	5.83766	11.5717	1.789e-19	6.11111e-19	33.1213
MORC3	2.01822	2.01822	7.51668	11.5651	1.84513e-19	6.28465e-19	33.0903
CRIM1	2.19494	2.19494	6.33632	11.5387	2.08677e-19	7.08721e-19	32.967
NCOA3	-1.30681	1.30681	10.874	-11.5376	2.09768e-19	7.11399e-19	32.9618
TRIB3	1.43814	1.43814	6.96522	11.5351	2.12228e-19	7.18708e-19	32.9501
COPS2	1.0048	1.0048	9.86683	11.5003	2.498e-19	8.44734e-19	32.7867
LINC01004	-1.64685	1.64685	7.06273	-11.4889	2.63481e-19	8.89719e-19	32.7333
GALNT7	1.5944	1.5944	8.19058	11.455	3.08672e-19	1.04083e-18	32.5747
MRPS28	1.25115	1.25115	9.01107	11.4525	3.12315e-19	1.05161e-18	32.5629
UBE2M	1.75239	1.75239	7.47924	11.4403	3.30731e-19	1.11203e-18	32.5055
NLE1	1.61296	1.61296	6.62233	11.4223	3.59739e-19	1.20784e-18	32.4213
SLC35A1	1.35252	1.35252	8.13222	11.4076	3.85334e-19	1.29194e-18	32.3524
WDR3	1.26536	1.26536	8.61666	11.4009	3.97697e-19	1.32961e-18	32.3207
HLA-E	1.34467	1.34467	12.3955	11.3996	4.00194e-19	1.33417e-18	32.3145
SLC35B3	1.11781	1.11781	8.6004	11.3753	4.48315e-19	1.49038e-18	32.2007
DDX28	1.2558	1.2558	7.30504	11.3508	5.0301e-19	1.66985e-18	32.0854
CLEC4M	1.51832	1.51832	4.08914	11.3496	5.05903e-19	1.67709e-18	32.0796
WDR12	1.48883	1.48883	8.54223	11.3482	5.09072e-19	1.68523e-18	32.0733
SPTLC2	-1.51673	1.51673	8.62128	-11.3453	5.16104e-19	1.70611e-18	32.0596
NDUFV1	1.12398	1.12398	10.2112	11.3198	5.81606e-19	1.91995e-18	31.9399
HSPB11	1.09239	1.09239	10.2034	11.3097	6.09991e-19	2.01084e-18	31.8921
MAP3K7	-1.2591	1.2591	9.31016	-11.2936	6.57855e-19	2.16257e-18	31.8165
ABHD14B	1.79179	1.79179	8.86456	11.2548	7.89245e-19	2.58727e-18	31.634
YBX3	2.76346	2.76346	8.9522	11.2544	7.90795e-19	2.58876e-18	31.6321
ZBTB18	-1.98477	1.98477	9.59611	-11.2488	8.11649e-19	2.65334e-18	31.606
ABL1	1.29242	1.29242	7.08356	11.2444	8.28808e-19	2.70568e-18	31.585
KAT2B	1.49211	1.49211	7.90078	11.2094	9.76712e-19	3.17971e-18	31.4205
HEXB	1.92442	1.92442	9.50932	11.1641	1.20871e-18	3.91876e-18	31.207
SLC43A1	1.67011	1.67011	6.83553	11.1415	1.34434e-18	4.34651e-18	31.1005
MAK16	1.19991	1.19991	8.0929	11.1333	1.39696e-18	4.5043e-18	31.062
TNPO2	1.17598	1.17598	8.80643	11.1304	1.41628e-18	4.56035e-18	31.0483
LCK	2.12223	2.12223	9.4892	11.1251	1.45241e-18	4.67031e-18	31.023
RNF11	2.72833	2.72833	6.91156	11.1207	1.48262e-18	4.76095e-18	31.0024
TNPO1	1.26169	1.26169	11.4879	11.1168	1.50995e-18	4.84211e-18	30.9841
KIN	1.13429	1.13429	7.52233	11.1059	1.58938e-18	5.0899e-18	30.9328
DYNLT3	1.51932	1.51932	8.36736	11.1041	1.60314e-18	5.12699e-18	30.9241
WDR74	1.03711	1.03711	8.36171	11.0892	1.71966e-18	5.48476e-18	30.8539
JAG1	1.41158	1.41158	7.19458	11.076	1.82934e-18	5.82669e-18	30.7919
BACH1	1.80245	1.80245	7.14441	11.0651	1.92625e-18	6.12709e-18	30.7402
CCDC86	1.63354	1.63354	7.33738	11.0474	2.09335e-18	6.63176e-18	30.6569
GEMIN4	1.30862	1.30862	7.30414	11.0257	2.31936e-18	7.32807e-18	30.5542
DYNC1LI1	1.18134	1.18134	8.53188	11.0013	2.60188e-18	8.18776e-18	30.4391
CXCL1	2.31408	2.31408	4.70346	10.9825	2.84291e-18	8.92242e-18	30.3504
GNG7	-2.18868	2.18868	7.25363	-10.9754	2.93942e-18	9.21304e-18	30.3169
EIF2B2	1.23589	1.23589	8.27372	10.9539	3.25363e-18	1.01708e-17	30.2152
ISCA1	1.07473	1.07473	8.1637	10.9495	3.32217e-18	1.03713e-17	30.1943
ATF4	1.00277	1.00277	11.1319	10.9457	3.38191e-18	1.05439e-17	30.1765
SND1-IT1	1.63637	1.63637	6.68556	10.9422	3.43817e-18	1.0691e-17	30.16
MICU1	1.11915	1.11915	7.70341	10.9354	3.55082e-18	1.10122e-17	30.1277
NLN	1.10749	1.10749	9.5872	10.9064	4.07092e-18	1.26086e-17	29.9908
UMPS	1.10485	1.10485	8.52488	10.8797	4.61858e-18	1.42301e-17	29.8644
APAF1	-1.34772	1.34772	8.17255	-10.8678	4.88523e-18	1.5032e-17	29.8082
RALGPS2	-1.62445	1.62445	10.4742	-10.8529	5.24096e-18	1.61055e-17	29.7378
GLS2	-1.80015	1.80015	5.13914	-10.8396	5.58246e-18	1.71326e-17	29.6746
SCARB1	1.70375	1.70375	7.70954	10.8299	5.8437e-18	1.7911e-17	29.6288
SOCS6	1.54006	1.54006	4.85925	10.7995	6.74638e-18	2.05974e-17	29.485
IER3	2.28691	2.28691	8.04718	10.7853	7.21431e-18	2.19976e-17	29.4178
LSM7	1.13934	1.13934	10.6955	10.776	7.53933e-18	2.29589e-17	29.3737
TCF7L1	-1.93448	1.93448	5.52888	-10.7615	8.07532e-18	2.44962e-17	29.305
NR2F2	1.65684	1.65684	6.86375	10.7435	8.79157e-18	2.65663e-17	29.2199
IFT80	1.07874	1.07874	8.45185	10.727	9.50926e-18	2.86982e-17	29.1413
PYCR1	1.18238	1.18238	6.67604	10.7238	9.65217e-18	2.90923e-17	29.1264
RRP8	1.07169	1.07169	7.91286	10.7228	9.69868e-18	2.91951e-17	29.1216
PLEK	1.70267	1.70267	9.85973	10.7218	9.74496e-18	2.9297e-17	29.1168
HCCS	1.23617	1.23617	8.54265	10.7204	9.80968e-18	2.9454e-17	29.1102
GANAB	1.31394	1.31394	9.11198	10.7116	1.02265e-17	3.06665e-17	29.0685
SUPT6H	-1.36763	1.36763	7.93454	-10.7097	1.03196e-17	3.09063e-17	29.0594
SNX2	-1.32586	1.32586	10.3689	-10.7073	1.04367e-17	3.12175e-17	29.0481
R3HDM1	1.04263	1.04263	8.43612	10.6778	1.20033e-17	3.57672e-17	28.9081
ZNHIT6	1.01422	1.01422	7.96787	10.6654	1.27306e-17	3.78387e-17	28.8492
FABP5	1.78458	1.78458	10.8326	10.6215	1.56708e-17	4.65189e-17	28.6412
LEF1	2.52084	2.52084	7.45379	10.6204	1.57515e-17	4.66996e-17	28.6361
S100A11	1.75917	1.75917	9.03336	10.6119	1.64023e-17	4.8507e-17	28.5955
RIOK2	1.1524	1.1524	7.91096	10.6101	1.65422e-17	4.88595e-17	28.587
SDF2L1	1.452	1.452	8.06962	10.6095	1.65898e-17	4.89388e-17	28.5842
HEATR3	1.20202	1.20202	7.13918	10.593	1.79397e-17	5.27888e-17	28.5059
NAGPA	1.24905	1.24905	6.87878	10.5874	1.84192e-17	5.41322e-17	28.4795
SLC25A5	1.08355	1.08355	12.1305	10.5849	1.86433e-17	5.46545e-17	28.4674
UCHL5	1.35998	1.35998	8.43017	10.5743	1.96023e-17	5.73945e-17	28.4171
TMEM120A	1.46617	1.46617	7.21175	10.551	2.18955e-17	6.40294e-17	28.3064
PIK3CA	-1.63291	1.63291	8.48229	-10.5399	2.3073e-17	6.73892e-17	28.254
PRNP	1.2776	1.2776	8.9746	10.5272	2.45151e-17	7.14241e-17	28.1933
DYRK3	1.28217	1.28217	5.94083	10.4726	3.17617e-17	9.20815e-17	27.9341
PITPNM1	1.12086	1.12086	7.19047	10.4693	3.22592e-17	9.34091e-17	27.9185
PTPN13	1.65395	1.65395	4.17354	10.4644	3.30194e-17	9.54929e-17	27.8952
SEC62	-1.04997	1.04997	11.645	-10.4391	3.72299e-17	1.07406e-16	27.7751
MRPL21	1.03357	1.03357	8.68415	10.4346	3.80373e-17	1.09601e-16	27.7536
CBFA2T3	-1.94455	1.94455	7.745	-10.4099	4.27888e-17	1.22992e-16	27.6358
RNF126	1.17188	1.17188	7.70875	10.4033	4.41329e-17	1.26701e-16	27.6049
PDCD11	1.30255	1.30255	7.82129	10.3931	4.6333e-17	1.32855e-16	27.5562
IGKC	-2.96747	2.96747	11.1258	-10.3842	4.83426e-17	1.38449e-16	27.5137
CCT2	1.00901	1.00901	11.4553	10.3504	5.67557e-17	1.62158e-16	27.3532
ADA	2.18744	2.18744	9.5177	10.3504	5.67587e-17	1.62158e-16	27.3531
PELO	1.05244	1.05244	7.00911	10.3448	5.82921e-17	1.66136e-16	27.3264
MRPL42	1.10117	1.10117	8.82888	10.3384	6.00804e-17	1.71026e-16	27.2962
CDK2AP1	1.76713	1.76713	9.43589	10.3219	6.49917e-17	1.84784e-16	27.2176
PIK3CD	1.66812	1.66812	9.94233	10.3155	6.70027e-17	1.90043e-16	27.1871
IFIT5	2.13756	2.13756	6.944	10.309	6.91248e-17	1.95591e-16	27.1559
TXNDC9	1.06009	1.06009	9.09164	10.3075	6.96223e-17	1.96762e-16	27.1487
PCK2	-1.52539	1.52539	8.73716	-10.3036	7.09105e-17	2.00163e-16	27.1304
CDK10	-1.03138	1.03138	7.78408	-10.3032	7.10325e-17	2.00267e-16	27.1287
DNAJB11	-1.34035	1.34035	10.6211	-10.295	7.38828e-17	2.08055e-16	27.0893
ERI2	2.12351	2.12351	6.69129	10.2852	7.74045e-17	2.17323e-16	27.0427
KDM4B	-1.38707	1.38707	9.48846	-10.2851	7.74226e-17	2.17323e-16	27.0425
DUSP5	2.92745	2.92745	6.33017	10.2851	7.74509e-17	2.17323e-16	27.0421
PDAP1	-1.08583	1.08583	8.69691	-10.2802	7.92454e-17	2.22094e-16	27.0192
RAB1A	1.24612	1.24612	11.1023	10.2542	8.97029e-17	2.51104e-16	26.8952
MPHOSPH6	1.16073	1.16073	8.9836	10.2463	9.31556e-17	2.6046e-16	26.8574
PSMD14	1.02795	1.02795	10.1007	10.2386	9.66108e-17	2.698e-16	26.8209
PSMC3	1.0783	1.0783	8.97774	10.2336	9.89297e-17	2.75623e-16	26.7972
PES1	1.1965	1.1965	8.52225	10.1974	1.17573e-16	3.25639e-16	26.6245
TNFAIP8	1.07257	1.07257	10.6957	10.1754	1.30508e-16	3.60197e-16	26.5201
TFB1M	1.21855	1.21855	8.11214	10.1605	1.40158e-16	3.86378e-16	26.4487
VNN2	-1.99591	1.99591	9.16462	-10.088	1.97939e-16	5.4186e-16	26.1034
TNIP2	-1.05877	1.05877	9.19802	-10.0601	2.26058e-16	6.1812e-16	25.9706
PSMD12	1.1102	1.1102	9.2712	10.0197	2.74155e-16	7.45309e-16	25.7776
MAP4K1	-1.34859	1.34859	10.094	-10.0103	2.86764e-16	7.78689e-16	25.7327
VEGFA	1.64621	1.64621	7.16583	9.99493	3.08508e-16	8.33892e-16	25.6596
CALML4	-1.68451	1.68451	7.78933	-9.95125	3.79975e-16	1.02354e-15	25.4512
CRYZ	1.67791	1.67791	8.55134	9.9412	3.98634e-16	1.07136e-15	25.4033
RRP12	1.1919	1.1919	7.303	9.93615	4.08361e-16	1.09625e-15	25.3792
UBE2F	1.06102	1.06102	8.75449	9.88282	5.26731e-16	1.4108e-15	25.1247
NUPR1	2.28367	2.28367	7.62702	9.87679	5.42114e-16	1.45036e-15	25.0959
FYN	2.00009	2.00009	9.02329	9.85834	5.92014e-16	1.57848e-15	25.0078
TFE3	1.12756	1.12756	8.37354	9.85521	6.00924e-16	1.60043e-15	24.9929
FAM216A	1.5943	1.5943	7.58604	9.82048	7.09321e-16	1.88062e-15	24.8271
CHORDC1	1.18612	1.18612	8.96468	9.80125	7.77528e-16	2.05683e-15	24.7353
GCHFR	1.92905	1.92905	8.28944	9.79762	7.91108e-16	2.09041e-15	24.718
FBXO28	1.09516	1.09516	7.946	9.78414	8.43716e-16	2.22443e-15	24.6536
PTBP2	1.22529	1.22529	7.34341	9.78241	8.50708e-16	2.24036e-15	24.6454
MRPL10	1.03152	1.03152	8.47297	9.77655	8.74888e-16	2.30146e-15	24.6174
DOK3	-1.71648	1.71648	9.16766	-9.77505	8.81165e-16	2.31539e-15	24.6102
GMFG	-1.1506	1.1506	11.2246	-9.76737	9.14083e-16	2.39654e-15	24.5736
RBFOX2	1.47169	1.47169	6.75605	9.75792	9.56277e-16	2.50438e-15	24.5284
GTF2E2	1.03359	1.03359	9.08991	9.75629	9.63766e-16	2.5212e-15	24.5206
YAF2	-1.39113	1.39113	7.2099	-9.75534	9.68162e-16	2.52989e-15	24.5161
RBBP4	-1.23273	1.23273	10.5541	-9.75013	9.92553e-16	2.59075e-15	24.4912
STX7	-1.26365	1.26365	10.4253	-9.74046	1.03947e-15	2.7072e-15	24.4451
C19orf54	-1.40969	1.40969	7.85954	-9.71894	1.15201e-15	2.997e-15	24.3423
POP5	1.09896	1.09896	9.69492	9.7033	1.24139e-15	3.22598e-15	24.2676
NLK	-1.5738	1.5738	8.9115	-9.68683	1.34306e-15	3.47486e-15	24.1889
NEK7	1.16612	1.16612	9.34428	9.61205	1.91999e-15	4.93502e-15	23.8318
LSM10	1.19268	1.19268	8.74901	9.56524	2.40145e-15	6.1591e-15	23.6082
ARHGAP9	-1.69759	1.69759	10.1423	-9.54328	2.66725e-15	6.81855e-15	23.5033
KLHDC2	1.05828	1.05828	8.87138	9.52339	2.93331e-15	7.46632e-15	23.4083
MRPS11	1.0288	1.0288	8.91886	9.50409	3.21695e-15	8.17065e-15	23.316
TIA1	-1.03793	1.03793	9.4064	-9.50051	3.27246e-15	8.29952e-15	23.2989
TCAP	-1.17948	1.17948	6.21044	-9.50036	3.27474e-15	8.29952e-15	23.2982
PTPRG	1.67196	1.67196	4.86264	9.49248	3.40057e-15	8.60919e-15	23.2606
PKN2	-1.0006	1.0006	8.81984	-9.47775	3.64868e-15	9.2175e-15	23.1902
BBIP1	-1.36397	1.36397	9.40987	-9.472	3.75033e-15	9.46415e-15	23.1628
TMC6	-1.17456	1.17456	9.29503	-9.45311	4.1049e-15	1.03368e-14	23.0725
CD86	2.07892	2.07892	8.40154	9.45125	4.14164e-15	1.04182e-14	23.0636
TKT	1.22188	1.22188	9.51285	9.44365	4.29488e-15	1.07921e-14	23.0273
DKK1	1.27503	1.27503	3.36123	9.40578	5.14755e-15	1.28798e-14	22.8464
FAM76A	-1.04918	1.04918	5.99221	-9.39856	5.32836e-15	1.33181e-14	22.8119
SCML1	1.87795	1.87795	5.4786	9.38237	5.7573e-15	1.43597e-14	22.7346
GSPT2	1.37403	1.37403	8.33593	9.38131	5.78646e-15	1.44172e-14	22.7295
HMGCS1	-1.20209	1.20209	7.83405	-9.3693	6.12875e-15	1.52539e-14	22.6721
ZNF43	-1.35677	1.35677	7.68827	-9.31305	8.02056e-15	1.98994e-14	22.4034
SLC7A5	1.93428	1.93428	7.41871	9.30594	8.29812e-15	2.05664e-14	22.3694
SGMS1	1.78559	1.78559	6.47194	9.27427	9.65529e-15	2.38548e-14	22.2182
RGS4	1.13924	1.13924	4.736	9.24813	1.09412e-14	2.69753e-14	22.0933
RABGEF1	-1.40393	1.40393	6.9353	-9.19396	1.41768e-14	3.48797e-14	21.8346
TGFB1	1.38912	1.38912	7.4669	9.18351	1.49033e-14	3.65908e-14	21.7847
DYNC2LI1	1.49758	1.49758	6.18908	9.1818	1.50253e-14	3.68518e-14	21.7766
NDC1	1.913	1.913	8.82705	9.13825	1.85053e-14	4.53399e-14	21.5686
ENO2	-2.22685	2.22685	8.12557	-9.13625	1.86832e-14	4.57283e-14	21.559
YRDC	1.0217	1.0217	7.55569	9.10384	2.18146e-14	5.32268e-14	21.4043
POLR2I	1.06621	1.06621	8.73757	9.10089	2.21249e-14	5.3928e-14	21.3902
FGR	2.54938	2.54938	7.05492	9.0838	2.4009e-14	5.846e-14	21.3086
POP7	1.13536	1.13536	8.26841	9.08316	2.4083e-14	5.85795e-14	21.3056
SEC24A	1.92722	1.92722	8.35944	9.0706	2.55731e-14	6.214e-14	21.2456
SLC7A11	2.36556	2.36556	5.52751	9.06316	2.64993e-14	6.4258e-14	21.2101
SESN2	1.08246	1.08246	6.98655	9.02102	3.24151e-14	7.83615e-14	21.009
ADCY3	1.30052	1.30052	7.61742	8.98048	3.93484e-14	9.47335e-14	20.8155
NHLRC2	-1.00455	1.00455	7.18259	-8.95049	4.54148e-14	1.08783e-13	20.6725
PPP1R12B	1.35439	1.35439	6.89895	8.91444	5.39539e-14	1.28768e-13	20.5005
CD99	1.24904	1.24904	10.3484	8.91435	5.39765e-14	1.28768e-13	20.5001
STK17A	1.35783	1.35783	10.2205	8.8881	6.11915e-14	1.45833e-13	20.3749
UGDH	1.14826	1.14826	6.22839	8.88086	6.33478e-14	1.50515e-13	20.3404
CAMKK2	1.41519	1.41519	9.46329	8.85351	7.21907e-14	1.7118e-13	20.21
HSPH1	1.02509	1.02509	10.2514	8.84384	7.56059e-14	1.79099e-13	20.1639
METTL18	-1.02677	1.02677	8.28407	-8.83321	7.95443e-14	1.88239e-13	20.1132
WRN	1.33927	1.33927	6.96785	8.81811	8.5495e-14	2.01713e-13	20.0413
ATXN2L	-1.02222	1.02222	7.18165	-8.80892	8.9332e-14	2.10556e-13	19.9975
PTPRS	-1.63648	1.63648	7.14269	-8.77773	1.03684e-13	2.43651e-13	19.8488
IRF9	1.10666	1.10666	9.14331	8.75954	1.13097e-13	2.6498e-13	19.7622
GNE	1.06169	1.06169	6.84178	8.75699	1.14479e-13	2.67951e-13	19.75
TIFA	-1.05033	1.05033	10.715	-8.7316	1.29238e-13	3.01897e-13	19.6291
IDH2	1.47474	1.47474	9.39427	8.68198	1.63786e-13	3.80338e-13	19.3928
ELAC1	-1.10192	1.10192	7.051	-8.65617	1.85252e-13	4.28919e-13	19.27
CASP1	1.96186	1.96186	8.95629	8.65386	1.87308e-13	4.32828e-13	19.259
EXT2	1.1662	1.1662	7.15711	8.63539	2.04565e-13	4.7178e-13	19.1711
GBP1	2.56799	2.56799	9.44995	8.57306	2.7541e-13	6.30233e-13	18.8746
OIP5	1.76091	1.76091	7.10092	8.5719	2.7694e-13	6.3312e-13	18.8691
SMOC2	1.63815	1.63815	5.04128	8.56802	2.82109e-13	6.44312e-13	18.8507
IPO5	1.03673	1.03673	9.55227	8.56399	2.87587e-13	6.56188e-13	18.8315
NOSTRIN	1.21527	1.21527	4.32478	8.49781	3.94272e-13	8.89282e-13	18.517
PTPN1	1.61261	1.61261	8.65294	8.47578	4.37915e-13	9.86774e-13	18.4124
GNL3L	-1.19173	1.19173	8.20441	-8.47494	4.39669e-13	9.88836e-13	18.4084
NOP14	1.01807	1.01807	7.8812	8.47405	4.41527e-13	9.92069e-13	18.4042
MAP3K5	1.79438	1.79438	7.87603	8.46429	4.62554e-13	1.03635e-12	18.3578
PBK	3.25985	3.25985	7.54288	8.44543	5.06028e-13	1.1316e-12	18.2683
MNAT1	1.12229	1.12229	7.18986	8.43414	5.34007e-13	1.19304e-12	18.2147
DSTN	1.71139	1.71139	9.82115	8.42882	5.47687e-13	1.22244e-12	18.1894
AKAP12	1.89222	1.89222	5.8578	8.42389	5.60715e-13	1.25034e-12	18.166
RAMP1	1.61436	1.61436	6.30663	8.42163	5.66792e-13	1.26269e-12	18.1553
STAT3	-1.14956	1.14956	10.509	-8.37462	7.08953e-13	1.56902e-12	17.9323
GINS1	2.40528	2.40528	7.81622	8.36397	7.45832e-13	1.64909e-12	17.8817
ASMTL	1.00658	1.00658	9.05496	8.2737	1.14581e-12	2.51929e-12	17.454
ZNF593	1.41275	1.41275	8.54339	8.26703	1.18276e-12	2.59811e-12	17.4224
ZNF658	-1.23341	1.23341	4.93741	-8.25112	1.27566e-12	2.78659e-12	17.3471
DLGAP5	2.84333	2.84333	7.69456	8.23583	1.37176e-12	2.99098e-12	17.2747
BCL2A1	2.66755	2.66755	9.85853	8.22376	1.45274e-12	3.16169e-12	17.2176
CD55	-1.35022	1.35022	8.765	-8.15242	2.03857e-12	4.41222e-12	16.8803
PRKAR2B	2.64172	2.64172	5.84235	8.14358	2.1259e-12	4.59703e-12	16.8385
MBP	1.35886	1.35886	9.25514	8.1306	2.26089e-12	4.88443e-12	16.7772
KIF23	1.94046	1.94046	6.58409	8.1229	2.3451e-12	5.06172e-12	16.7408
PDS5B	1.0183	1.0183	8.67972	8.1011	2.60057e-12	5.59776e-12	16.6378
RANBP1	1.07511	1.07511	10.5407	7.98284	4.55394e-12	9.6874e-12	16.0802
OGFRL1	1.34047	1.34047	8.15895	7.97264	4.77921e-12	1.01574e-11	16.0322
MAGOHB	1.00998	1.00998	6.93961	7.93205	5.79091e-12	1.22966e-11	15.8411
MAPRE2	1.33367	1.33367	9.12295	7.92896	5.87617e-12	1.24664e-11	15.8266
ASPM	2.58922	2.58922	8.23324	7.92066	6.11132e-12	1.29536e-11	15.7875
RAB29	1.75149	1.75149	8.91022	7.90156	6.68894e-12	1.41271e-11	15.6977
CCR7	2.94799	2.94799	7.15422	7.86461	7.96453e-12	1.6776e-11	15.5241
OAS2	-1.29803	1.29803	8.32621	-7.85595	8.29702e-12	1.74608e-11	15.4834
WWOX	-1.28659	1.28659	7.01448	-7.82146	9.76425e-12	2.04572e-11	15.3214
SIRPA	1.3218	1.3218	7.35885	7.8188	9.88743e-12	2.06969e-11	15.309
AUH	1.13319	1.13319	7.05789	7.81491	1.00706e-11	2.10615e-11	15.2907
DNAJC9	1.02546	1.02546	9.91429	7.81352	1.01368e-11	2.11626e-11	15.2842
PRPSAP2	1.45714	1.45714	9.37304	7.79809	1.09023e-11	2.27203e-11	15.2118
SLC38A2	1.26789	1.26789	10.4624	7.78448	1.16251e-11	2.41839e-11	15.1479
WDR7	1.09007	1.09007	7.77793	7.7712	1.23758e-11	2.5723e-11	15.0857
GNS	1.49671	1.49671	9.21957	7.76902	1.25039e-11	2.59433e-11	15.0755
KYNU	1.90318	1.90318	8.57325	7.75659	1.32582e-11	2.74359e-11	15.0172
ISG15	1.40951	1.40951	9.22406	7.75516	1.33482e-11	2.7598e-11	15.0105
ZNF318	-1.21595	1.21595	8.25157	-7.72294	1.55355e-11	3.20921e-11	14.8596
NACC2	1.07766	1.07766	6.17946	7.69175	1.79924e-11	3.71349e-11	14.7137
SAMD9	-1.26236	1.26236	8.70969	-7.68014	1.90032e-11	3.91867e-11	14.6594
RIMS3	1.21022	1.21022	5.97433	7.66084	2.08089e-11	4.2798e-11	14.5691
NMI	1.0859	1.0859	9.50691	7.65532	2.1356e-11	4.38469e-11	14.5433
ANKRD28	1.2572	1.2572	8.59658	7.64263	2.26683e-11	4.64197e-11	14.4841
MYADM	1.41612	1.41612	7.8954	7.62022	2.5186e-11	5.14413e-11	14.3794
NOL9	-1.23042	1.23042	9.03495	-7.57549	3.10725e-11	6.33545e-11	14.1707
ZSCAN9	-1.04137	1.04137	6.94183	-7.56335	3.28927e-11	6.69501e-11	14.1141
PRDX4	2.0908	2.0908	9.22763	7.55624	3.4009e-11	6.90432e-11	14.081
TCEA1	1.14488	1.14488	10.8389	7.54195	3.63661e-11	7.37016e-11	14.0144
HMGA1	1.13146	1.13146	10.4415	7.53731	3.71663e-11	7.52585e-11	13.9928
CLIP1	-1.16862	1.16862	8.55383	-7.53475	3.76148e-11	7.61013e-11	13.9808
BAG2	1.30575	1.30575	7.24327	7.5041	4.34238e-11	8.77035e-11	13.8382
RGS1	2.08124	2.08124	9.97921	7.50284	4.36825e-11	8.81504e-11	13.8323
IRF8	1.60774	1.60774	11.1886	7.47233	5.03902e-11	1.01253e-10	13.6904
PALLD	1.79533	1.79533	8.46319	7.46761	5.15151e-11	1.03425e-10	13.6685
MRTO4	1.06977	1.06977	8.40062	7.46141	5.30324e-11	1.0629e-10	13.6397
SPIB	1.509	1.509	9.66259	7.45667	5.42212e-11	1.08488e-10	13.6176
MGAT2	1.13739	1.13739	9.03881	7.44511	5.72344e-11	1.14226e-10	13.5639
UBR7	1.13106	1.13106	8.28996	7.43979	5.86746e-11	1.17002e-10	13.5392
CCNB1	2.34615	2.34615	8.77847	7.38418	7.60862e-11	1.50956e-10	13.2812
UHRF1	2.18252	2.18252	8.24382	7.33281	9.66913e-11	1.91353e-10	13.0433
NEDD4L	1.34824	1.34824	6.93849	7.31393	1.05586e-10	2.08779e-10	12.956
STS	-1.36721	1.36721	7.14488	-7.26638	1.31756e-10	2.59657e-10	12.7362
UBE2J1	-1.48079	1.48079	10.4714	-7.26486	1.32687e-10	2.61272e-10	12.7293
CLEC2B	2.24477	2.24477	8.73645	7.24068	1.48483e-10	2.91646e-10	12.6176
BTN3A3	1.55556	1.55556	7.84241	7.19317	1.85148e-10	3.61852e-10	12.3987
IRF2BP2	1.26753	1.26753	9.80484	7.15965	2.16302e-10	4.19954e-10	12.2445
DCK	1.56529	1.56529	9.43194	7.13571	2.41691e-10	4.67706e-10	12.1344
CDC25A	1.44801	1.44801	7.61861	7.13326	2.44448e-10	4.72266e-10	12.1232
ZNF367	2.12031	2.12031	6.93958	7.12646	2.52271e-10	4.86582e-10	12.0919
MAD2L1	1.73108	1.73108	8.84744	7.10796	2.74828e-10	5.29656e-10	12.007
MMP7	2.28571	2.28571	5.04551	7.06713	3.31962e-10	6.37162e-10	11.8197
SERP1	1.11392	1.11392	8.66062	7.04311	3.70934e-10	7.11384e-10	11.7097
XK	2.34912	2.34912	4.3331	7.04225	3.72407e-10	7.13628e-10	11.7058
KLF4	1.52659	1.52659	6.48117	7.02328	4.06482e-10	7.75144e-10	11.619
SLC30A7	1.00908	1.00908	8.37691	7.01393	4.24406e-10	8.08016e-10	11.5762
SC5D	1.10874	1.10874	7.55701	6.98128	4.9336e-10	9.35518e-10	11.427
GCH1	1.20016	1.20016	9.46597	6.97207	5.14739e-10	9.73708e-10	11.385
GKAP1	-1.08276	1.08276	7.45513	-6.96084	5.42067e-10	1.02376e-09	11.3338
ZNF91	1.00783	1.00783	8.49874	6.94405	5.85634e-10	1.10516e-09	11.2572
SIPA1	1.01332	1.01332	8.05003	6.93739	6.03847e-10	1.13861e-09	11.2268
TSTD1	-1.12479	1.12479	10.1586	-6.89808	7.23447e-10	1.35761e-09	11.0478
MNDA	2.32567	2.32567	7.39124	6.81982	1.03582e-09	1.93303e-09	10.6924
PDK4	1.71924	1.71924	5.44902	6.77446	1.27474e-09	2.37139e-09	10.4869
SYNGR3	1.5308	1.5308	5.85848	6.67802	1.97906e-09	3.6471e-09	10.0517
IRF1	1.18815	1.18815	8.61758	6.66506	2.09931e-09	3.86267e-09	9.99331
PRIM2	-1.00114	1.00114	6.00208	-6.65432	2.20436e-09	4.0528e-09	9.94501
HS2ST1	1.42415	1.42415	7.65259	6.62447	2.52455e-09	4.61984e-09	9.81088
DCTD	1.2666	1.2666	8.02833	6.62369	2.53355e-09	4.63273e-09	9.80736
NME4	1.0863	1.0863	7.74714	6.55141	3.51582e-09	6.37936e-09	9.4834
BCL11A	1.43812	1.43812	10.2306	6.54984	3.54093e-09	6.41998e-09	9.47637
CDC7	1.52801	1.52801	7.52582	6.51323	4.17825e-09	7.54646e-09	9.31279
PIK3IP1	1.27598	1.27598	8.10313	6.51064	4.2274e-09	7.62938e-09	9.30123
ZMYND11	1.59179	1.59179	8.56631	6.50254	4.38481e-09	7.90137e-09	9.2651
GMNN	1.61691	1.61691	9.16798	6.46526	5.18781e-09	9.31987e-09	9.09894
CDC20	1.80424	1.80424	8.65817	6.45614	5.40546e-09	9.68871e-09	9.05834
NUCB2	-1.93689	1.93689	8.57178	-6.42722	6.15694e-09	1.09772e-08	8.92976
NFKB2	-1.12967	1.12967	7.55093	-6.39087	7.24943e-09	1.28958e-08	8.76844
IL7	1.88421	1.88421	6.87723	6.29586	1.10941e-08	1.95578e-08	8.34841
EXO1	1.49014	1.49014	6.66995	6.28595	1.1596e-08	2.04273e-08	8.30475
LPGAT1	1.32986	1.32986	8.27896	6.28502	1.16446e-08	2.04976e-08	8.30062
MND1	-1.92272	1.92272	8.26502	-6.19463	1.74156e-08	3.03165e-08	7.90355
POLR3G	-1.30979	1.30979	6.93408	-6.15019	2.12103e-08	3.66783e-08	7.70919
IGHV5-78	-1.26779	1.26779	6.29646	-6.14813	2.14044e-08	3.6987e-08	7.70021
LTB	1.64963	1.64963	10.286	6.14665	2.15456e-08	3.71765e-08	7.69373
KCNN3	-2.21493	2.21493	6.92551	-6.01306	3.88433e-08	6.61036e-08	7.11303
KBTBD8	1.53856	1.53856	9.01577	5.98808	4.33457e-08	7.35005e-08	7.00504
IL24	-1.7662	1.7662	5.42566	-5.98517	4.39032e-08	7.4339e-08	6.99246
SSBP2	-1.73422	1.73422	8.31226	-5.96543	4.78719e-08	8.09427e-08	6.90726
IGFBP2	1.06675	1.06675	5.84378	5.9635	4.82781e-08	8.15709e-08	6.89894
GALNT2	1.07271	1.07271	7.92243	5.95177	5.08223e-08	8.58081e-08	6.84839
TPD52	-1.00044	1.00044	9.88559	-5.89229	6.58995e-08	1.10552e-07	6.59274
IFIT1	1.81288	1.81288	5.91283	5.88159	6.90473e-08	1.1575e-07	6.54683
GPT2	-1.23875	1.23875	7.18949	-5.83982	8.28066e-08	1.3852e-07	6.3681
CDKN1A	1.60491	1.60491	8.22411	5.82619	8.78533e-08	1.46754e-07	6.30993
STT3A	-1.18403	1.18403	7.98748	-5.81212	9.3384e-08	1.55882e-07	6.2499
ISG20	-1.12808	1.12808	10.9602	-5.78652	1.04337e-07	1.73673e-07	6.14088
LY96	1.06111	1.06111	9.10722	5.76442	1.14801e-07	1.90687e-07	6.04695
NUF2	1.97669	1.97669	7.66903	5.75903	1.17509e-07	1.95049e-07	6.02403
CADPS	-1.75287	1.75287	5.16575	-5.69662	1.53782e-07	2.52413e-07	5.75975
COQ2	1.07156	1.07156	7.05567	5.66614	1.75291e-07	2.87316e-07	5.6312
LRIG1	-1.08266	1.08266	7.99995	-5.63726	1.98393e-07	3.23607e-07	5.50966
E2F5	-1.31888	1.31888	9.04626	-5.61182	2.21205e-07	3.60069e-07	5.40284
CHI3L2	1.6722	1.6722	8.04911	5.56912	2.65406e-07	4.30236e-07	5.2241
ACKR4	-1.18542	1.18542	4.31908	-5.56412	2.71117e-07	4.39192e-07	5.20321
ZWINT	1.6384	1.6384	9.70316	5.51186	3.38537e-07	5.44295e-07	4.98543
GNG11	1.435	1.435	6.88734	5.46808	4.07477e-07	6.50694e-07	4.80376
PSAT1	1.45809	1.45809	7.15131	5.4561	4.28632e-07	6.8355e-07	4.75416
SLC44A1	1.16787	1.16787	8.83972	5.36459	6.29849e-07	9.94445e-07	4.37723
MID1IP1	1.0441	1.0441	6.69661	5.20306	1.23337e-06	1.92138e-06	3.72
APOD	1.75102	1.75102	5.87309	5.11377	1.78081e-06	2.75961e-06	3.3613
PHLPP1	-1.35507	1.35507	6.29348	-5.07699	2.06986e-06	3.19284e-06	3.21452
PKM	1.11397	1.11397	10.9543	4.95133	3.44646e-06	5.26121e-06	2.71752
RSAD2	-1.19421	1.19421	6.4886	-4.91981	3.9127e-06	5.95367e-06	2.59397
SLC1A4	-1.22381	1.22381	9.14435	-4.91152	4.04523e-06	6.14739e-06	2.56154
ALOX5	1.24783	1.24783	8.69079	4.89714	4.28537e-06	6.49976e-06	2.50541
ZEB2	1.17962	1.17962	7.36104	4.81423	5.96674e-06	8.99208e-06	2.18347
BCL2	1.36525	1.36525	8.33557	4.75366	7.58482e-06	1.1358e-05	1.95032
EEF1A2	-1.16802	1.16802	6.49616	-4.71958	8.67537e-06	1.29335e-05	1.81988
TBC1D9	1.47407	1.47407	7.70196	4.69938	9.39175e-06	1.3975e-05	1.74288
CENPF	1.61496	1.61496	8.62244	4.50267	2.01478e-05	2.92596e-05	1.00339
LAMC1	1.03789	1.03789	8.53565	4.45637	2.40503e-05	3.47344e-05	0.832209
VMP1	-1.23459	1.23459	8.71924	-4.43445	2.6144e-05	3.76659e-05	0.751553
HMCES	-1.24325	1.24325	9.23667	-4.27732	4.72339e-05	6.70844e-05	0.180982
RCBTB2	1.30807	1.30807	7.98869	3.98259	0.000138494	0.000191793	-0.851853
GPR183	1.2937	1.2937	7.92787	3.96399	0.000147995	0.00020471	-0.915331
ASRGL1	1.00218	1.00218	6.45664	3.77229	0.000290004	0.000395109	-1.55718
SOX5	-1.34308	1.34308	6.54561	-3.59035	0.000538677	0.000725107	-2.14492
CD9	1.19024	1.19024	8.01845	3.47843	0.000780806	0.00104152	-2.49564
IRF4	1.32668	1.32668	9.21816	3.38978	0.00104208	0.00137679	-2.76742
SPC25	1.2825	1.2825	6.94362	3.37249	0.00110181	0.00145082	-2.8198
GPR160	1.01767	1.01767	7.9236	3.2689	0.00153265	0.00199914	-3.12925
NEK2	1.20228	1.20228	7.7076	3.1091	0.00251621	0.00323728	-3.59159
RRM2	1.02837	1.02837	10.3494	3.02432	0.00325126	0.00414452	-3.8293

## Sheet: health_vs_DLBCL_UP_GO_Top-15
ONTOLOGY	ID	Description	GeneRatio	BgRatio	pvalue	p.adjust	qvalue	geneID	Count
BP	GO:0042254	ribosome biogenesis	80/708	310/18866	1.68e-44	8.5e-41	6.89e-41	RPP40/SRFBP1/C1D/NOL11/GLUL/RIOK1/DDX10/NOP58/BYSL/EIF2A/POP4/RSL1D1/UTP18/RPLP0/NAF1/UTP14A/ERI2/XPO1/NOB1/MTERF3/DDX21/WDR18/RPUSD2/DDX31/RPF1/RAN/FDXACB1/FASTKD2/DHX29/PIH1D1/TRMT61B/EXOSC5/XRCC5/URB2/EMG1/NOP10/NOP2/NLE1/METTL17/ABT1/SIRT7/PWP2/EIF4A3/MRPL1/RPL11/KAT2B/WDR12/RRN3/RPS21/GTF2H5/NMD3/RPUSD1/PWP1/RRP36/RRP1B/DIS3/GEMIN4/PDCD11/BMS1/WDR3/DDX28/TFB1M/HEATR3/MAK16/PES1/RRP12/EIF6/MP…	80
BP	GO:0022613	ribonucleoprotein complex biogenesis	96/708	482/18866	8.41e-43	2.13e-39	1.73e-39	SNRPB/RPP40/SRFBP1/C1D/NOL11/GLUL/CLP1/RIOK1/MCTS1/DDX10/NOP58/BYSL/EIF2A/POP4/RSL1D1/UTP18/RPLP0/NAF1/UTP14A/ERI2/XPO1/NOB1/MTERF3/EIF3D/DDX21/WDR18/RPUSD2/DDX31/RPF1/RAN/FDXACB1/FASTKD2/DHX29/PIH1D1/TRMT61B/EXOSC5/EIF3G/XRCC5/URB2/EMG1/NOP10/NOP2/SNRPF/EIF3M/SNRPC/NLE1/METTL17/ABT1/SIRT7/PWP2/EIF4A3/MRPL1/DDX20/RPL11/KAT2B/WDR12/RRN3/RPS21/GTF2H5/NMD3/RPUSD1/PWP1/PTGES3/EIF2S2/RRP36/EIF3B/RRP1B…	96
BP	GO:0006364	rRNA processing	61/708	227/18866	3.81e-35	6.42e-32	5.21e-32	RPP40/SRFBP1/C1D/NOL11/RIOK1/DDX10/NOP58/BYSL/POP4/RSL1D1/UTP18/NAF1/UTP14A/ERI2/NOB1/DDX21/WDR18/RPUSD2/RPF1/FDXACB1/PIH1D1/TRMT61B/EXOSC5/EMG1/NOP10/NOP2/ABT1/SIRT7/PWP2/EIF4A3/MRPL1/RPL11/KAT2B/WDR12/RPS21/GTF2H5/RPUSD1/RRP36/RRP1B/DIS3/GEMIN4/PDCD11/BMS1/WDR3/TFB1M/MAK16/PES1/RRP12/EIF6/MPHOSPH6/RIOK2/RIOK3/POP7/POP5/RRP8/MRTO4/RPS19/WDR74/MRPS11/NOP14/ZNHIT6	61
BP	GO:0016072	rRNA metabolic process	62/708	238/18866	7.51e-35	9.51e-32	7.71e-32	RPP40/SRFBP1/C1D/NOL11/RIOK1/DDX10/NOP58/BYSL/POP4/RSL1D1/UTP18/NAF1/UTP14A/ERI2/NOB1/DDX21/WDR18/RPUSD2/RPF1/FDXACB1/PIH1D1/TRMT61B/EXOSC5/EMG1/NOP10/NOP2/ABT1/SIRT7/PWP2/EIF4A3/MRPL1/RPL11/KAT2B/WDR12/RPS21/GTF2H5/RPUSD1/RRP36/RRP1B/DIS3/GEMIN4/PDCD11/BMS1/WDR3/TFB1M/MAK16/PES1/RRP12/EIF6/MPHOSPH6/RIOK2/RIOK3/POP7/POP5/RRP8/MRTO4/PELO/RPS19/WDR74/MRPS11/NOP14/ZNHIT6	62
BP	GO:0034470	ncRNA processing	66/708	400/18866	1.35e-24	1.37e-21	1.11e-21	RPP40/SMAD1/SRFBP1/C1D/NOL11/CLP1/RIOK1/DDX10/NOP58/BYSL/POP4/RSL1D1/UTP18/NAF1/UTP14A/ERI2/NOB1/DDX21/WDR18/RPUSD2/RPF1/FDXACB1/PIH1D1/TRMT61B/EXOSC5/EMG1/NOP10/NOP2/INTS6/ABT1/SIRT7/PWP2/EIF4A3/MRPL1/RPL11/KAT2B/WDR12/RPS21/GTF2H5/RPUSD1/RTCB/RRP36/RRP1B/DIS3/GEMIN4/PDCD11/BMS1/WDR3/TFB1M/MAK16/PES1/RRP12/EIF6/MPHOSPH6/RIOK2/INTS10/RIOK3/POP7/POP5/RRP8/MRTO4/RPS19/WDR74/MRPS11/NOP14/ZNHIT6	66
BP	GO:0034660	ncRNA metabolic process	69/708	493/18866	1.84e-21	1.55e-18	1.26e-18	RPP40/SMAD1/SRFBP1/C1D/NOL11/CLP1/RIOK1/DDX10/NOP58/BYSL/POP4/RSL1D1/UTP18/NAF1/UTP14A/ERI2/NOB1/DDX21/WDR18/RPUSD2/RPF1/RAN/FDXACB1/PIH1D1/TRMT61B/EXOSC5/EMG1/NOP10/NOP2/INTS6/ABT1/SIRT7/PWP2/EIF4A3/MRPL1/RPL11/KAT2B/WDR12/RPS21/PNPT1/GTF2H5/RPUSD1/RTCB/RRP36/RRP1B/DIS3/GEMIN4/PDCD11/BMS1/WDR3/TFB1M/MAK16/PES1/RRP12/EIF6/MPHOSPH6/RIOK2/INTS10/RIOK3/POP7/POP5/RRP8/MRTO4/PELO/RPS19/WDR74/MRPS11/NO…	69
BP	GO:0070125	mitochondrial translational elongation	26/708	88/18866	8.88e-17	6.42e-14	5.21e-14	MRPS35/MRPL34/GFM1/MRPL37/MRPL12/MRPL23/MRPL27/MRPL3/MRPL14/MRPL32/MRPL4/MRPL41/MRPS12/MRPL15/MRPL45/MRPL13/TSFM/MRPL1/MRPL17/MRPL49/MRPS28/MRPL57/MRPL42/MRPL21/MRPL10/MRPS11	26
BP	GO:0006414	translational elongation	31/708	135/18866	2.67e-16	1.69e-13	1.37e-13	MRPS35/MRPL34/GFM1/MRPL37/MRPL12/MRPL23/MRPL27/MRPL3/MRPL14/MRPL32/ZNF598/MRPL4/MRPL41/MRPS12/MRPL15/MRPL45/MRPL13/TSFM/EIF4A3/MRPL1/SRP9/MRPL17/RPLP1/LTN1/MRPL49/MRPS28/MRPL57/MRPL42/MRPL21/MRPL10/MRPS11	31
BP	GO:0006415	translational termination	27/708	105/18866	1.09e-15	6.15e-13	4.99e-13	MRPS35/MRPL34/MRPL37/ETF1/MRPL12/MRPL23/MRPL27/APEH/MRPL3/MRPL14/MRPL32/MRPL4/MRPL41/MRPS12/MRPL15/MRPL45/MRPL13/MRPL1/MRPL17/GSPT2/MRPL49/MRPS28/MRPL57/MRPL42/MRPL21/MRPL10/MRPS11	27
BP	GO:0070126	mitochondrial translational termination	24/708	89/18866	1.34e-14	6.79e-12	5.51e-12	MRPS35/MRPL34/MRPL37/MRPL12/MRPL23/MRPL27/MRPL3/MRPL14/MRPL32/MRPL4/MRPL41/MRPS12/MRPL15/MRPL45/MRPL13/MRPL1/MRPL17/MRPL49/MRPS28/MRPL57/MRPL42/MRPL21/MRPL10/MRPS11	24
BP	GO:0032543	mitochondrial translation	29/708	135/18866	1.6e-14	7.36e-12	5.97e-12	MRPS35/MRPL34/GFM1/MRPL37/NDUFA7/MRPL12/MRPL23/MRPL27/MRPL3/MRPL14/FASTKD2/MRPL32/MRPL4/MRPL41/MTG1/MRPS12/MRPL15/MRPL45/MRPL13/TSFM/MRPL1/MRPL17/MRPL49/MRPS28/MRPL57/MRPL42/MRPL21/MRPL10/MRPS11	29
BP	GO:0140053	mitochondrial gene expression	31/708	165/18866	9.59e-14	4.05e-11	3.28e-11	MRPS35/MRPL34/GFM1/MRPL37/NDUFA7/MRPL12/MRPL23/MRPL27/MRPL3/MRPL14/FASTKD2/MRPL32/MRPL4/MRPL41/TRMT61B/MTG1/MRPS12/MRPL15/MRPL45/MRPL13/TSFM/MRPL1/PNPT1/MRPL17/MRPL49/MRPS28/MRPL57/MRPL42/MRPL21/MRPL10/MRPS11	31
BP	GO:0030490	maturation of SSU-rRNA	18/708	51/18866	1.54e-13	6e-11	4.86e-11	RPP40/SRFBP1/NOL11/RIOK1/BYSL/NOB1/ABT1/PWP2/RPS21/GTF2H5/RRP36/BMS1/WDR3/RIOK2/RIOK3/RPS19/MRPS11/NOP14	18
BP	GO:0042274	ribosomal small subunit biogenesis	21/708	75/18866	2.69e-13	9.71e-11	7.88e-11	RPP40/SRFBP1/NOL11/RIOK1/BYSL/NOB1/XRCC5/EMG1/METTL17/ABT1/PWP2/RPS21/GTF2H5/RRP36/BMS1/WDR3/RIOK2/RIOK3/RPS19/MRPS11/NOP14	21
BP	GO:0071826	ribonucleoprotein complex subunit organization	35/708	240/18866	5.64e-12	1.9e-09	1.54e-09	SNRPB/CLP1/MCTS1/RPLP0/NAF1/EIF3D/FASTKD2/DHX29/PIH1D1/EIF3G/XRCC5/NOP2/SNRPF/EIF3M/SNRPC/NLE1/ABT1/PWP2/DDX20/RPL11/PTGES3/EIF2S2/EIF3B/GEMIN4/DYRK3/DDX28/SRPK1/PTBP2/EIF6/STRAP/MRTO4/RPS19/MRPS11/ZNHIT6/EIF5	35

## Sheet: Univarite Cox
gene	p.value	HR	lower	upper	HR (95% CI for HR)
AASDHPPT	0.6	0.91	0.64	1.3	0.91 (0.64-1.3)
ABCF2	0.00041	1.7	1.3	2.3	1.7 (1.3-2.3)
ABHD14B	0.00028	1.4	1.2	1.8	1.4 (1.2-1.8)
ABHD3	0.64	0.96	0.81	1.1	0.96 (0.81-1.1)
ABL1	0.00013	1.5	1.2	1.8	1.5 (1.2-1.8)
ABT1	0.055	1.3	0.99	1.7	1.3 (0.99-1.7)
ACADM	0.74	0.96	0.75	1.2	0.96 (0.75-1.2)
ACKR4	0.27	0.94	0.85	1	0.94 (0.85-1)
ACTL6A	0.26	1.2	0.89	1.5	1.2 (0.89-1.5)
ADA	0.28	0.93	0.82	1.1	0.93 (0.82-1.1)
ADAM10	0.34	0.85	0.61	1.2	0.85 (0.61-1.2)
ADAM17	0.013	0.64	0.45	0.91	0.64 (0.45-0.91)
ADAM19	0.2	1.1	0.95	1.3	1.1 (0.95-1.3)
ADCY3	0.6	1.1	0.85	1.3	1.1 (0.85-1.3)
ADCY8	0.08	1.1	0.99	1.2	1.1 (0.99-1.2)
ADI1	0.094	1.3	0.96	1.7	1.3 (0.96-1.7)
ADSL	0.75	1.1	0.77	1.4	1.1 (0.77-1.4)
AFG3L2	0.048	1.4	1	1.9	1.4 (1-1.9)
AGPAT1	0.0024	1.4	1.1	1.6	1.4 (1.1-1.6)
AKAP1	0.00029	1.8	1.3	2.5	1.8 (1.3-2.5)
AKAP12	0.033	0.88	0.78	0.99	0.88 (0.78-0.99)
AKAP13	0.34	0.91	0.74	1.1	0.91 (0.74-1.1)
ALDH16A1	9.9e-05	1.7	1.3	2.2	1.7 (1.3-2.2)
ALKBH7	0.98	1	0.76	1.3	1 (0.76-1.3)
ALOX5	0.037	0.88	0.78	0.99	0.88 (0.78-0.99)
ANAPC7	0.58	1.1	0.77	1.6	1.1 (0.77-1.6)
ANKRD11	0.0031	1.6	1.2	2.3	1.6 (1.2-2.3)
ANKRD28	0.33	1.2	0.87	1.5	1.2 (0.87-1.5)
ANXA1	0.0002	0.77	0.67	0.88	0.77 (0.67-0.88)
AP3D1	0.00025	1.8	1.3	2.4	1.8 (1.3-2.4)
APAF1	0.032	0.76	0.59	0.98	0.76 (0.59-0.98)
APBB2	0.42	0.92	0.75	1.1	0.92 (0.75-1.1)
APEH	0.00049	1.8	1.3	2.5	1.8 (1.3-2.5)
APOD	0.0013	1.1	1.1	1.2	1.1 (1.1-1.2)
ARCN1	8.9e-05	1.7	1.3	2.2	1.7 (1.3-2.2)
ARFIP2	7.5e-05	1.7	1.3	2.2	1.7 (1.3-2.2)
ARHGAP9	0.88	0.99	0.81	1.2	0.99 (0.81-1.2)
ARMC6	0.0052	1.6	1.1	2.2	1.6 (1.1-2.2)
ASCC2	0.46	1.1	0.87	1.4	1.1 (0.87-1.4)
ASMTL	0.047	0.79	0.63	1	0.79 (0.63-1)
ASNSD1	0.02	0.66	0.47	0.94	0.66 (0.47-0.94)
ASPHD1	0.0088	1.3	1.1	1.5	1.3 (1.1-1.5)
ASPM	0.16	0.87	0.73	1.1	0.87 (0.73-1.1)
ASRGL1	0.65	1	0.88	1.2	1 (0.88-1.2)
ASS1	0.7	0.96	0.77	1.2	0.96 (0.77-1.2)
ATF4	4.3e-06	2.3	1.6	3.2	2.3 (1.6-3.2)
ATL3	0.37	0.9	0.72	1.1	0.9 (0.72-1.1)
ATP11B	0.21	0.84	0.63	1.1	0.84 (0.63-1.1)
ATP1B3	6.3e-07	2.2	1.6	3	2.2 (1.6-3)
ATP2A2	0.048	1.4	1	1.8	1.4 (1-1.8)
ATP6AP2	5.5e-05	0.63	0.51	0.79	0.63 (0.51-0.79)
ATP6V1G1	5.8e-05	0.64	0.52	0.8	0.64 (0.52-0.8)
ATRNL1	0.57	0.95	0.81	1.1	0.95 (0.81-1.1)
ATXN10	0.51	1.1	0.79	1.6	1.1 (0.79-1.6)
ATXN2L	0.034	1.2	1	1.4	1.2 (1-1.4)
AUH	0.36	0.9	0.72	1.1	0.9 (0.72-1.1)
AZIN1	0.023	0.72	0.54	0.96	0.72 (0.54-0.96)
B3GALT4	0.94	1	0.78	1.3	1 (0.78-1.3)
BACH1	0.012	0.74	0.59	0.94	0.74 (0.59-0.94)
BAG2	0.83	1	0.87	1.2	1 (0.87-1.2)
BAG5	0.66	0.91	0.62	1.4	0.91 (0.62-1.4)
BAP1	0.00032	1.5	1.2	1.9	1.5 (1.2-1.9)
BAZ2A	0.0041	1.5	1.1	1.9	1.5 (1.1-1.9)
BBIP1	0.065	1.2	0.99	1.5	1.2 (0.99-1.5)
BCKDK	0.09	1.3	0.96	1.8	1.3 (0.96-1.8)
BCL11A	0.13	0.91	0.8	1	0.91 (0.8-1)
BCL2	0.00052	1.2	1.1	1.4	1.2 (1.1-1.4)
BCL2A1	0.0026	0.83	0.73	0.94	0.83 (0.73-0.94)
BCL7A	0.25	0.94	0.84	1	0.94 (0.84-1)
BECN1	0.0014	1.6	1.2	2.1	1.6 (1.2-2.1)
BMS1	0.0045	1.5	1.1	1.9	1.5 (1.1-1.9)
BRD2	0.72	1	0.82	1.3	1 (0.82-1.3)
BTF3	0.17	0.67	0.38	1.2	0.67 (0.38-1.2)
BTF3P11	0.94	1	0.91	1.1	1 (0.91-1.1)
BTN3A3	0.24	0.9	0.74	1.1	0.9 (0.74-1.1)
BYSL	0.00014	1.5	1.2	1.9	1.5 (1.2-1.9)
BZW1	0.0001	0.42	0.27	0.65	0.42 (0.27-0.65)
C12orf29	0.029	0.83	0.7	0.98	0.83 (0.7-0.98)
C19orf54	0.43	1.1	0.86	1.4	1.1 (0.86-1.4)
C1D	0.0028	0.72	0.59	0.9	0.72 (0.59-0.9)
C1orf54	8.9e-06	0.64	0.52	0.78	0.64 (0.52-0.78)
CACYBP	0.13	0.8	0.6	1.1	0.8 (0.6-1.1)
CADPS	0.96	1	0.87	1.1	1 (0.87-1.1)
CALML4	0.014	0.78	0.63	0.95	0.78 (0.63-0.95)
CAMKK2	0.63	1	0.88	1.2	1 (0.88-1.2)
CAMLG	0.0052	0.69	0.54	0.9	0.69 (0.54-0.9)
CAPG	0.0018	0.81	0.71	0.92	0.81 (0.71-0.92)
CAPZA1	0.64	0.88	0.51	1.5	0.88 (0.51-1.5)
CASP1	0.93	1	0.79	1.3	1 (0.79-1.3)
CASR	0.33	1.1	0.87	1.5	1.1 (0.87-1.5)
CAST	0.32	0.85	0.62	1.2	0.85 (0.62-1.2)
CAT	0.073	0.75	0.55	1	0.75 (0.55-1)
CBFA2T3	0.17	0.9	0.78	1	0.9 (0.78-1)
CBX1	0.2	0.83	0.63	1.1	0.83 (0.63-1.1)
CCDC85B	3.4e-07	1.6	1.3	1.9	1.6 (1.3-1.9)
CCDC86	0.0003	1.5	1.2	1.9	1.5 (1.2-1.9)
CCL4	0.59	1	0.9	1.2	1 (0.9-1.2)
CCNB1	0.26	0.9	0.75	1.1	0.9 (0.75-1.1)
CCNB1IP1	0.53	1.1	0.86	1.3	1.1 (0.86-1.3)
CCNG1	0.0049	0.74	0.59	0.91	0.74 (0.59-0.91)
CCR7	0.00014	1.2	1.1	1.4	1.2 (1.1-1.4)
CCT2	0.22	1.3	0.87	1.8	1.3 (0.87-1.8)
CCT6A	0.73	0.95	0.69	1.3	0.95 (0.69-1.3)
CCT8	0.56	1.1	0.73	1.8	1.1 (0.73-1.8)
CD22	0.82	0.99	0.88	1.1	0.99 (0.88-1.1)
CD3G	8.5e-05	0.82	0.74	0.9	0.82 (0.74-0.9)
CD55	0.2	0.9	0.76	1.1	0.9 (0.76-1.1)
CD70	0.0015	1.2	1.1	1.3	1.2 (1.1-1.3)
CD86	6.2e-05	0.75	0.65	0.86	0.75 (0.65-0.86)
CD9	0.00012	0.8	0.72	0.9	0.8 (0.72-0.9)
CD99	0.051	0.83	0.69	1	0.83 (0.69-1)
CDC20	0.29	1.1	0.92	1.3	1.1 (0.92-1.3)
CDC25A	0.017	1.2	1	1.4	1.2 (1-1.4)
CDC7	0.85	1	0.78	1.3	1 (0.78-1.3)
CDK10	0.017	1.4	1.1	1.8	1.4 (1.1-1.8)
CDK12	0.013	1.6	1.1	2.2	1.6 (1.1-2.2)
CDK16	0.001	1.5	1.2	1.8	1.5 (1.2-1.8)
CDK2AP1	0.22	1.2	0.9	1.6	1.2 (0.9-1.6)
CDKL1	0.77	1	0.89	1.2	1 (0.89-1.2)
CDKN1A	0.28	1.1	0.92	1.3	1.1 (0.92-1.3)
CEBPB	0.45	1.1	0.9	1.3	1.1 (0.9-1.3)
CEBPG	0.16	1.3	0.9	2	1.3 (0.9-2)
CEBPZ	0.23	0.86	0.68	1.1	0.86 (0.68-1.1)
CENPF	0.44	0.92	0.75	1.1	0.92 (0.75-1.1)
CEP104	0.14	0.84	0.67	1.1	0.84 (0.67-1.1)
CEP350	1.3e-05	0.45	0.31	0.64	0.45 (0.31-0.64)
CERK	0.33	1.1	0.88	1.5	1.1 (0.88-1.5)
CFL2	0.0054	0.69	0.54	0.9	0.69 (0.54-0.9)
CHI3L2	0.45	1	0.93	1.2	1 (0.93-1.2)
CHORDC1	0.18	0.81	0.6	1.1	0.81 (0.6-1.1)
CHUK	0.94	0.99	0.76	1.3	0.99 (0.76-1.3)
CIR1	0.034	0.72	0.53	0.98	0.72 (0.53-0.98)
CIRBP	0.63	1.1	0.81	1.4	1.1 (0.81-1.4)
CLEC2B	0.016	0.86	0.76	0.97	0.86 (0.76-0.97)
CLEC4M	0.002	1.2	1.1	1.4	1.2 (1.1-1.4)
CLIC6	0.01	0.83	0.72	0.96	0.83 (0.72-0.96)
CLIP1	0.24	0.88	0.71	1.1	0.88 (0.71-1.1)
CLP1	0.74	1.1	0.69	1.7	1.1 (0.69-1.7)
CMTM8	0.8	1	0.89	1.2	1 (0.89-1.2)
CMTR1	0.011	1.4	1.1	1.8	1.4 (1.1-1.8)
CNOT3	0.00014	1.4	1.2	1.7	1.4 (1.2-1.7)
CNOT4	0.28	0.8	0.53	1.2	0.8 (0.53-1.2)
COL4A2	0.035	0.86	0.75	0.99	0.86 (0.75-0.99)
COMT	0.21	1.2	0.88	1.7	1.2 (0.88-1.7)
COPB1	0.016	0.61	0.41	0.91	0.61 (0.41-0.91)
COPS2	0.34	0.87	0.66	1.2	0.87 (0.66-1.2)
COPS8	0.00085	0.53	0.37	0.77	0.53 (0.37-0.77)
COQ2	0.51	1.1	0.85	1.4	1.1 (0.85-1.4)
COX11	0.0037	0.76	0.63	0.91	0.76 (0.63-0.91)
COX7A2	0.58	0.94	0.75	1.2	0.94 (0.75-1.2)
COX7B	0.011	0.66	0.48	0.91	0.66 (0.48-0.91)
CREBBP	0.94	0.99	0.75	1.3	0.99 (0.75-1.3)
CREG1	0.56	1.1	0.85	1.3	1.1 (0.85-1.3)
CRIM1	0.0032	0.77	0.64	0.92	0.77 (0.64-0.92)
CRY1	3e-06	0.74	0.65	0.84	0.74 (0.65-0.84)
CRYZ	0.82	0.98	0.83	1.2	0.98 (0.83-1.2)
CSE1L	0.56	1.1	0.78	1.6	1.1 (0.78-1.6)
CSTF2T	0.51	0.88	0.6	1.3	0.88 (0.6-1.3)
CTNNAL1	0.26	0.89	0.73	1.1	0.89 (0.73-1.1)
CTPS1	0.00015	1.6	1.3	2	1.6 (1.3-2)
CUL4B	0.059	0.76	0.56	1	0.76 (0.56-1)
CXCL1	0.25	1.1	0.96	1.2	1.1 (0.96-1.2)
CYBA	0.18	1.2	0.93	1.5	1.2 (0.93-1.5)
CYC1	0.14	1.2	0.94	1.6	1.2 (0.94-1.6)
CYCS	0.62	1.1	0.81	1.4	1.1 (0.81-1.4)
CYP27A1	1.9e-06	0.75	0.67	0.85	0.75 (0.67-0.85)
CYP2A13	0.79	0.98	0.87	1.1	0.98 (0.87-1.1)
CYSTM1	0.23	0.86	0.67	1.1	0.86 (0.67-1.1)
DANCR	0.00034	1.4	1.2	1.7	1.4 (1.2-1.7)
DAPK3	0.14	0.9	0.77	1	0.9 (0.77-1)
DCK	2.7e-05	0.69	0.58	0.82	0.69 (0.58-0.82)
DCLRE1A	0.53	0.93	0.74	1.2	0.93 (0.74-1.2)
DCN	0.00023	0.84	0.77	0.92	0.84 (0.77-0.92)
DCTD	6.7e-09	2.3	1.7	3.1	2.3 (1.7-3.1)
DCTPP1	0.054	1.3	1	1.6	1.3 (1-1.6)
DDB1	0.028	1.4	1	1.8	1.4 (1-1.8)
DDX10	0.6	1.1	0.81	1.4	1.1 (0.81-1.4)
DDX20	0.0062	1.7	1.2	2.5	1.7 (1.2-2.5)
DDX21	0.012	1.5	1.1	2.1	1.5 (1.1-2.1)
DDX27	0.046	1.3	1	1.8	1.3 (1-1.8)
DDX28	0.081	1.3	0.96	1.9	1.3 (0.96-1.9)
DDX31	0.061	1.3	0.99	1.7	1.3 (0.99-1.7)
DDX46	0.62	0.88	0.54	1.4	0.88 (0.54-1.4)
DEAF1	0.012	1.3	1.1	1.7	1.3 (1.1-1.7)
DECR1	0.9	0.98	0.68	1.4	0.98 (0.68-1.4)
DEPDC5	0.092	1.1	0.98	1.3	1.1 (0.98-1.3)
DHCR7	0.018	1.3	1	1.5	1.3 (1-1.5)
DHX29	0.12	0.75	0.53	1.1	0.75 (0.53-1.1)
DHX37	0.0005	1.5	1.2	1.9	1.5 (1.2-1.9)
DIS3	0.014	0.74	0.58	0.94	0.74 (0.58-0.94)
DKK1	0.7	1	0.92	1.1	1 (0.92-1.1)
DLD	0.038	0.72	0.53	0.98	0.72 (0.53-0.98)
DLEU1	0.068	1.2	0.99	1.3	1.2 (0.99-1.3)
DLGAP5	0.89	0.99	0.81	1.2	0.99 (0.81-1.2)
DMPK	0.016	1.2	1	1.5	1.2 (1-1.5)
DMXL2	0.5	0.94	0.77	1.1	0.94 (0.77-1.1)
DNAJB11	1.5e-06	1.7	1.4	2.1	1.7 (1.4-2.1)
DNAJC9	0.11	1.3	0.95	1.7	1.3 (0.95-1.7)
DNASE2	0.27	0.83	0.6	1.2	0.83 (0.6-1.2)
DOK3	0.0043	1.2	1.1	1.4	1.2 (1.1-1.4)
DRG1	0.24	0.81	0.56	1.2	0.81 (0.56-1.2)
DSTN	0.27	0.88	0.7	1.1	0.88 (0.7-1.1)
DTL	0.55	1.1	0.87	1.3	1.1 (0.87-1.3)
DUSP11	0.2	0.78	0.53	1.1	0.78 (0.53-1.1)
DUSP5	0.00014	1.2	1.1	1.4	1.2 (1.1-1.4)
DYNC1LI1	0.4	0.86	0.59	1.2	0.86 (0.59-1.2)
DYNC2LI1	0.17	0.87	0.72	1.1	0.87 (0.72-1.1)
DYNLT3	9.3e-07	0.54	0.42	0.69	0.54 (0.42-0.69)
DYRK3	0.66	1	0.87	1.2	1 (0.87-1.2)
E2F5	0.23	0.93	0.82	1	0.93 (0.82-1)
EEF1A2	0.17	0.94	0.87	1	0.94 (0.87-1)
EFS	0.017	0.84	0.72	0.97	0.84 (0.72-0.97)
EGR1	0.00079	0.76	0.65	0.89	0.76 (0.65-0.89)
EI24	0.99	1	0.74	1.4	1 (0.74-1.4)
EID1	0.35	0.86	0.63	1.2	0.86 (0.63-1.2)
EIF1AX	0.33	0.87	0.66	1.1	0.87 (0.66-1.1)
EIF2A	0.74	1.1	0.78	1.4	1.1 (0.78-1.4)
EIF2B2	0.79	1.1	0.73	1.5	1.1 (0.73-1.5)
EIF2B4	3.8e-07	2.9	1.9	4.3	2.9 (1.9-4.3)
EIF2S2	0.066	1.5	0.97	2.2	1.5 (0.97-2.2)
EIF3A	0.061	0.71	0.5	1	0.71 (0.5-1)
EIF3B	0.00033	1.5	1.2	1.9	1.5 (1.2-1.9)
EIF3D	0.0034	1.6	1.2	2.2	1.6 (1.2-2.2)
EIF3G	0.087	1.4	0.95	2	1.4 (0.95-2)
EIF3M	0.14	0.8	0.59	1.1	0.8 (0.59-1.1)
EIF4A3	0.00014	1.9	1.4	2.6	1.9 (1.4-2.6)
EIF4EBP1	0.6	1.1	0.84	1.3	1.1 (0.84-1.3)
EIF4G2	0.011	1.9	1.2	3.2	1.9 (1.2-3.2)
EIF5	0.011	0.77	0.62	0.94	0.77 (0.62-0.94)
EIF5B	0.014	0.79	0.66	0.95	0.79 (0.66-0.95)
EIF6	5.4e-05	1.8	1.3	2.3	1.8 (1.3-2.3)
ELAC1	0.56	0.94	0.78	1.1	0.94 (0.78-1.1)
ELAVL1	0.0012	1.4	1.1	1.7	1.4 (1.1-1.7)
ELOVL5	0.079	0.77	0.57	1	0.77 (0.57-1)
EMC2	0.098	0.78	0.59	1	0.78 (0.59-1)
EMG1	0.0028	1.5	1.1	1.9	1.5 (1.1-1.9)
ENO2	0.73	1	0.91	1.1	1 (0.91-1.1)
EP300	0.061	1.3	0.99	1.8	1.3 (0.99-1.8)
ERCC6L	0.11	1.1	0.97	1.3	1.1 (0.97-1.3)
ERH	0.016	1.5	1.1	2.2	1.5 (1.1-2.2)
ERI2	0.84	0.97	0.7	1.3	0.97 (0.7-1.3)
ETF1	1.4e-05	2.4	1.6	3.6	2.4 (1.6-3.6)
ETHE1	0.77	0.96	0.76	1.2	0.96 (0.76-1.2)
EXO1	0.0048	1.3	1.1	1.6	1.3 (1.1-1.6)
EXOSC3	0.18	0.86	0.68	1.1	0.86 (0.68-1.1)
EXOSC5	0.002	1.5	1.2	2	1.5 (1.2-2)
EXT2	0.19	0.81	0.6	1.1	0.81 (0.6-1.1)
FABP5	0.14	1.2	0.95	1.5	1.2 (0.95-1.5)
FAM102A	0.44	0.92	0.75	1.1	0.92 (0.75-1.1)
FAM162A	0.0086	0.76	0.62	0.93	0.76 (0.62-0.93)
FAM216A	0.094	1.2	0.97	1.4	1.2 (0.97-1.4)
FAM76A	0.57	0.93	0.71	1.2	0.93 (0.71-1.2)
FANCC	0.0095	1.5	1.1	2	1.5 (1.1-2)
FAP	1e-06	0.82	0.76	0.89	0.82 (0.76-0.89)
FAR1	0.74	0.95	0.68	1.3	0.95 (0.68-1.3)
FASLG	0.37	0.92	0.77	1.1	0.92 (0.77-1.1)
FASTKD2	0.98	1	0.73	1.4	1 (0.73-1.4)
FBLL1	9.9e-05	1.3	1.1	1.5	1.3 (1.1-1.5)
FBXO28	0.053	0.76	0.57	1	0.76 (0.57-1)
FCF1	0.13	0.75	0.52	1.1	0.75 (0.52-1.1)
FDXACB1	0.51	1.1	0.88	1.3	1.1 (0.88-1.3)
FGB	0.083	1.2	0.98	1.4	1.2 (0.98-1.4)
FGFR2	0.61	0.94	0.74	1.2	0.94 (0.74-1.2)
FGR	0.95	1	0.86	1.2	1 (0.86-1.2)
FH	0.037	1.3	1	1.8	1.3 (1-1.8)
FLAD1	0.0071	1.5	1.1	2.1	1.5 (1.1-2.1)
FLNA	0.085	1.1	0.99	1.3	1.1 (0.99-1.3)
FLT1	0.7	1.1	0.78	1.4	1.1 (0.78-1.4)
FLT4	0.00057	1.4	1.2	1.8	1.4 (1.2-1.8)
FOXN3	0.44	0.92	0.74	1.1	0.92 (0.74-1.1)
FOXO1	0.13	0.83	0.66	1.1	0.83 (0.66-1.1)
FPGS	0.00071	1.5	1.2	1.9	1.5 (1.2-1.9)
FPGT	0.1	0.84	0.68	1	0.84 (0.68-1)
FXR2	0.0066	1.4	1.1	1.9	1.4 (1.1-1.9)
FYN	0.078	0.87	0.74	1	0.87 (0.74-1)
G3BP2	0.0065	0.61	0.43	0.87	0.61 (0.43-0.87)
GALNT2	0.005	1.2	1.1	1.4	1.2 (1.1-1.4)
GALNT7	0.032	0.79	0.63	0.98	0.79 (0.63-0.98)
GANAB	1.4e-05	1.4	1.2	1.7	1.4 (1.2-1.7)
GAR1	0.15	1.2	0.93	1.6	1.2 (0.93-1.6)
GART	0.0003	1.8	1.3	2.4	1.8 (1.3-2.4)
GAS5	0.0002	1.5	1.2	1.9	1.5 (1.2-1.9)
GAS7	0.98	1	0.81	1.2	1 (0.81-1.2)
GBE1	0.0071	0.76	0.63	0.93	0.76 (0.63-0.93)
GBP1	0.066	0.9	0.8	1	0.9 (0.8-1)
GCH1	1	1	0.82	1.2	1 (0.82-1.2)
GCHFR	0.0025	0.83	0.73	0.94	0.83 (0.73-0.94)
GCLM	0.0078	0.78	0.65	0.94	0.78 (0.65-0.94)
GDF3	0.77	1	0.89	1.2	1 (0.89-1.2)
GEMIN4	0.093	1.3	0.96	1.6	1.3 (0.96-1.6)
GFM1	0.54	1.1	0.79	1.6	1.1 (0.79-1.6)
GINS1	0.78	0.97	0.81	1.2	0.97 (0.81-1.2)
GKAP1	0.19	0.87	0.71	1.1	0.87 (0.71-1.1)
GLO1	5.9e-07	2.3	1.6	3.1	2.3 (1.6-3.1)
GLS2	0.19	0.91	0.78	1.1	0.91 (0.78-1.1)
GLUL	0.15	1.2	0.94	1.5	1.2 (0.94-1.5)
GMFG	0.85	1	0.85	1.2	1 (0.85-1.2)
GMNN	0.39	0.92	0.76	1.1	0.92 (0.76-1.1)
GNB2	0.25	0.84	0.63	1.1	0.84 (0.63-1.1)
GNE	0.96	0.99	0.73	1.4	0.99 (0.73-1.4)
GNG11	0.0071	0.88	0.81	0.97	0.88 (0.81-0.97)
GNG7	0.98	1	0.85	1.2	1 (0.85-1.2)
GNL2	0.4	1.1	0.85	1.5	1.1 (0.85-1.5)
GNL3L	0.2	1.1	0.93	1.4	1.1 (0.93-1.4)
GNS	0.23	1.1	0.93	1.4	1.1 (0.93-1.4)
GOLGA4	0.00056	1.8	1.3	2.5	1.8 (1.3-2.5)
GOSR1	0.7	1.1	0.72	1.6	1.1 (0.72-1.6)
GPI	0.035	1.3	1	1.6	1.3 (1-1.6)
GPR160	0.089	0.91	0.82	1	0.91 (0.82-1)
GPR183	0.58	0.97	0.87	1.1	0.97 (0.87-1.1)
GPT2	0.00066	1.3	1.1	1.5	1.3 (1.1-1.5)
GRAMD1B	0.8	1	0.87	1.2	1 (0.87-1.2)
GRINA	0.0014	1.2	1.1	1.3	1.2 (1.1-1.3)
GSPT2	0.1	0.87	0.73	1	0.87 (0.73-1)
GTF2A2	0.37	1.2	0.84	1.6	1.2 (0.84-1.6)
GTF2E2	0.23	1.2	0.88	1.7	1.2 (0.88-1.7)
GTF2H1	0.032	0.69	0.49	0.97	0.69 (0.49-0.97)
GTF2H5	0.27	0.87	0.69	1.1	0.87 (0.69-1.1)
GTPBP10	0.0058	0.85	0.75	0.95	0.85 (0.75-0.95)
HCCS	0.45	0.9	0.69	1.2	0.9 (0.69-1.2)
HCK	0.01	1.2	1	1.3	1.2 (1-1.3)
HEATR3	0.59	0.91	0.65	1.3	0.91 (0.65-1.3)
HEXB	0.45	0.92	0.73	1.1	0.92 (0.73-1.1)
HGS	0.00048	1.4	1.1	1.6	1.4 (1.1-1.6)
HIF1A	6.5e-09	0.38	0.27	0.52	0.38 (0.27-0.52)
HLA.E	0.0076	0.69	0.52	0.9	0.69 (0.52-0.9)
HMCES	0.004	0.85	0.77	0.95	0.85 (0.77-0.95)
HMG20B	0.027	1.3	1	1.7	1.3 (1-1.7)
HMGA1	0.00022	1.4	1.2	1.6	1.4 (1.2-1.6)
HMGCS1	0.33	0.89	0.72	1.1	0.89 (0.72-1.1)
HMGN3	0.059	0.84	0.71	1	0.84 (0.71-1)
HNRNPA1	0.0014	1.4	1.1	1.7	1.4 (1.1-1.7)
HNRNPA2B1	0.42	1.1	0.83	1.6	1.1 (0.83-1.6)
HNRNPD	0.4	1.2	0.81	1.7	1.2 (0.81-1.7)
HOXC5	0.0038	1.2	1.1	1.4	1.2 (1.1-1.4)
HPCAL1	0.22	1.1	0.93	1.4	1.1 (0.93-1.4)
HPRT1	0.0024	0.72	0.59	0.89	0.72 (0.59-0.89)
HPS5	0.43	0.89	0.66	1.2	0.89 (0.66-1.2)
HS2ST1	0.00032	0.71	0.59	0.86	0.71 (0.59-0.86)
HSP90B1	0.26	0.95	0.86	1	0.95 (0.86-1)
HSPB11	0.0012	0.71	0.58	0.87	0.71 (0.58-0.87)
HSPE1	0.66	0.95	0.76	1.2	0.95 (0.76-1.2)
HSPH1	0.0044	1.5	1.1	1.9	1.5 (1.1-1.9)
ICAM2	0.77	1	0.83	1.3	1 (0.83-1.3)
IDH2	0.55	1.1	0.89	1.2	1.1 (0.89-1.2)
IDH3B	0.0012	1.7	1.2	2.3	1.7 (1.2-2.3)
IER3	0.18	0.9	0.77	1.1	0.9 (0.77-1.1)
IFIT1	0.21	0.95	0.87	1	0.95 (0.87-1)
IFIT5	0.35	0.92	0.76	1.1	0.92 (0.76-1.1)
IFT80	0.17	0.84	0.65	1.1	0.84 (0.65-1.1)
IGFBP2	0.00018	0.87	0.8	0.93	0.87 (0.8-0.93)
IGHV5.78	0.078	0.91	0.81	1	0.91 (0.81-1)
IGKC	0.73	1	0.93	1.1	1 (0.93-1.1)
IK	0.67	0.91	0.6	1.4	0.91 (0.6-1.4)
IKZF5	0.0066	0.68	0.51	0.9	0.68 (0.51-0.9)
IL10	0.58	1	0.92	1.2	1 (0.92-1.2)
IL21R	0.0034	0.75	0.62	0.91	0.75 (0.62-0.91)
IL24	0.49	1	0.92	1.2	1 (0.92-1.2)
IL6ST	0.11	0.86	0.71	1	0.86 (0.71-1)
IL7	0.0026	0.86	0.78	0.95	0.86 (0.78-0.95)
ILF3	0.0026	1.5	1.1	1.8	1.5 (1.1-1.8)
INHBE	0.21	1.1	0.97	1.2	1.1 (0.97-1.2)
INSL3	0.27	1.1	0.9	1.4	1.1 (0.9-1.4)
INTS10	0.64	0.92	0.63	1.3	0.92 (0.63-1.3)
INTS6	0.0077	0.72	0.56	0.92	0.72 (0.56-0.92)
IPO5	0.16	1.2	0.92	1.6	1.2 (0.92-1.6)
IRF1	0.94	1	0.85	1.2	1 (0.85-1.2)
IRF2BP2	0.016	0.78	0.64	0.96	0.78 (0.64-0.96)
IRF4	1.2e-05	1.2	1.1	1.4	1.2 (1.1-1.4)
IRF8	0.00016	0.67	0.55	0.83	0.67 (0.55-0.83)
IRF9	0.0052	1.3	1.1	1.6	1.3 (1.1-1.6)
ISCA1	0.49	0.91	0.69	1.2	0.91 (0.69-1.2)
ISG15	0.43	1.1	0.92	1.2	1.1 (0.92-1.2)
ISG20	0.23	1.1	0.94	1.3	1.1 (0.94-1.3)
ITGAD	0.32	0.95	0.85	1.1	0.95 (0.85-1.1)
ITPA	0.23	1.3	0.84	2.1	1.3 (0.84-2.1)
ITSN2	2.4e-05	0.54	0.4	0.72	0.54 (0.4-0.72)
JAG1	0.00026	0.76	0.65	0.88	0.76 (0.65-0.88)
JTB	0.45	0.86	0.58	1.3	0.86 (0.58-1.3)
JUND	0.098	1.2	0.96	1.5	1.2 (0.96-1.5)
KAT2B	0.0035	0.69	0.54	0.88	0.69 (0.54-0.88)
KAT5	0.0053	1.4	1.1	1.7	1.4 (1.1-1.7)
KAT8	0.044	0.7	0.49	0.99	0.7 (0.49-0.99)
KBTBD8	0.93	1	0.85	1.2	1 (0.85-1.2)
KCNN3	0.42	0.96	0.87	1.1	0.96 (0.87-1.1)
KDM4B	0.46	1.1	0.88	1.3	1.1 (0.88-1.3)
KDM6B	0.014	1.3	1.1	1.6	1.3 (1.1-1.6)
KDR	0.026	0.81	0.67	0.97	0.81 (0.67-0.97)
KIF14	0.16	1.2	0.95	1.4	1.2 (0.95-1.4)
KIF23	0.012	1.3	1.1	1.6	1.3 (1.1-1.6)
KIN	0.013	0.74	0.58	0.94	0.74 (0.58-0.94)
KLF12	0.018	0.75	0.6	0.95	0.75 (0.6-0.95)
KLF4	0.083	0.9	0.8	1	0.9 (0.8-1)
KLHDC2	0.015	0.68	0.5	0.93	0.68 (0.5-0.93)
KLHL23	0.66	1	0.94	1.1	1 (0.94-1.1)
KPNA2	0.21	1.2	0.88	1.8	1.2 (0.88-1.8)
KRI1	0.032	1.4	1	1.8	1.4 (1-1.8)
KRIT1	0.8	0.97	0.75	1.2	0.97 (0.75-1.2)
KTN1	0.1	0.74	0.51	1.1	0.74 (0.51-1.1)
KYNU	2e-05	0.71	0.6	0.83	0.71 (0.6-0.83)
LAMC1	0.82	1	0.82	1.3	1 (0.82-1.3)
LAMP2	0.00013	0.67	0.55	0.82	0.67 (0.55-0.82)
LARP4	0.19	1.3	0.89	1.8	1.3 (0.89-1.8)
LARP4B	0.012	1.4	1.1	1.9	1.4 (1.1-1.9)
LCK	9.8e-05	0.81	0.72	0.9	0.81 (0.72-0.9)
LDHA	0.0019	0.51	0.33	0.78	0.51 (0.33-0.78)
LDHB	0.11	1.5	0.91	2.5	1.5 (0.91-2.5)
LEF1	0.78	0.98	0.87	1.1	0.98 (0.87-1.1)
LENG1	0.82	0.97	0.77	1.2	0.97 (0.77-1.2)
LENG8	1.8e-05	1.2	1.1	1.4	1.2 (1.1-1.4)
LEPR	0.1	1.2	0.97	1.4	1.2 (0.97-1.4)
LETMD1	0.002	1.4	1.1	1.8	1.4 (1.1-1.8)
LILRB4	0.32	0.92	0.79	1.1	0.92 (0.79-1.1)
LIMK1	0.24	0.88	0.71	1.1	0.88 (0.71-1.1)
LIMK2	0.4	1.1	0.84	1.5	1.1 (0.84-1.5)
LINC00342	0.0099	1.2	1.1	1.4	1.2 (1.1-1.4)
LINC01004	0.015	1.2	1	1.3	1.2 (1-1.3)
LPGAT1	0.26	1.1	0.91	1.4	1.1 (0.91-1.4)
LPIN1	0.55	0.95	0.79	1.1	0.95 (0.79-1.1)
LRBA	0.082	0.77	0.58	1	0.77 (0.58-1)
LRIG1	0.15	0.86	0.71	1.1	0.86 (0.71-1.1)
LRIG2	0.03	1.4	1	1.9	1.4 (1-1.9)
LRP1	0.068	1.1	0.99	1.3	1.1 (0.99-1.3)
LSM10	0.71	1.1	0.8	1.4	1.1 (0.8-1.4)
LSM14A	0.014	0.68	0.5	0.93	0.68 (0.5-0.93)
LSM7	0.75	1.1	0.78	1.4	1.1 (0.78-1.4)
LSS	0.081	1.2	0.98	1.4	1.2 (0.98-1.4)
LTB	0.044	0.9	0.81	1	0.9 (0.81-1)
LTN1	0.33	0.85	0.62	1.2	0.85 (0.62-1.2)
LY75	4.7e-10	0.55	0.45	0.66	0.55 (0.45-0.66)
LY96	0.0071	0.76	0.63	0.93	0.76 (0.63-0.93)
LYPLA1	0.2	0.82	0.6	1.1	0.82 (0.6-1.1)
LYZ	1.7e-10	0.56	0.47	0.67	0.56 (0.47-0.67)
MAD2L1	0.91	0.99	0.82	1.2	0.99 (0.82-1.2)
MAGOHB	0.86	1	0.85	1.2	1 (0.85-1.2)
MAK16	0.17	0.82	0.61	1.1	0.82 (0.61-1.1)
MAP2K2	0.013	1.3	1.1	1.6	1.3 (1.1-1.6)
MAP3K11	0.6	1.1	0.82	1.4	1.1 (0.82-1.4)
MAP3K5	0.43	1.1	0.89	1.3	1.1 (0.89-1.3)
MAP3K7	0.15	1.3	0.92	1.7	1.3 (0.92-1.7)
MAP4K1	0.027	1.2	1	1.4	1.2 (1-1.4)
MAPK3	0.39	1.1	0.87	1.4	1.1 (0.87-1.4)
MAPRE2	0.75	1	0.83	1.3	1 (0.83-1.3)
MASP2	0.38	1.1	0.89	1.3	1.1 (0.89-1.3)
MAZ	0.00051	1.4	1.1	1.6	1.4 (1.1-1.6)
MBNL1	0.00033	0.54	0.39	0.76	0.54 (0.39-0.76)
MBP	0.82	1	0.86	1.2	1 (0.86-1.2)
MCTS1	0.00041	0.66	0.52	0.83	0.66 (0.52-0.83)
MDH1	0.0012	0.61	0.45	0.82	0.61 (0.45-0.82)
MED17	0.53	1.1	0.8	1.6	1.1 (0.8-1.6)
MED24	0.86	0.99	0.84	1.2	0.99 (0.84-1.2)
MEGF8	0.0094	1.3	1.1	1.7	1.3 (1.1-1.7)
METTL17	0.00066	1.5	1.2	2	1.5 (1.2-2)
METTL18	0.0035	0.69	0.53	0.88	0.69 (0.53-0.88)
METTL9	0.019	0.7	0.52	0.94	0.7 (0.52-0.94)
MGAT2	0.14	0.8	0.59	1.1	0.8 (0.59-1.1)
MGAT4B	3.2e-05	1.8	1.3	2.3	1.8 (1.3-2.3)
MICU1	0.0002	1.8	1.3	2.5	1.8 (1.3-2.5)
MID1IP1	0.4	1.1	0.9	1.3	1.1 (0.9-1.3)
MINPP1	0.17	0.86	0.69	1.1	0.86 (0.69-1.1)
MKNK1	0.014	1.4	1.1	1.9	1.4 (1.1-1.9)
MLANA	0.49	1	0.92	1.2	1 (0.92-1.2)
MMP7	0.2	0.95	0.89	1	0.95 (0.89-1)
MNAT1	0.036	0.8	0.65	0.99	0.8 (0.65-0.99)
MND1	0.29	0.92	0.8	1.1	0.92 (0.8-1.1)
MNDA	0.2	0.94	0.86	1	0.94 (0.86-1)
MORC3	0.11	1.2	0.95	1.6	1.2 (0.95-1.6)
MPHOSPH6	0.48	1.1	0.84	1.5	1.1 (0.84-1.5)
MPND	0.39	1.1	0.9	1.3	1.1 (0.9-1.3)
MPP4	0.36	1.1	0.94	1.2	1.1 (0.94-1.2)
MRPL1	0.33	0.9	0.74	1.1	0.9 (0.74-1.1)
MRPL10	0.05	0.71	0.5	1	0.71 (0.5-1)
MRPL12	0.00022	1.7	1.3	2.2	1.7 (1.3-2.2)
MRPL13	0.032	0.81	0.67	0.98	0.81 (0.67-0.98)
MRPL14	0.78	0.97	0.77	1.2	0.97 (0.77-1.2)
MRPL15	0.94	0.99	0.74	1.3	0.99 (0.74-1.3)
MRPL17	0.5	0.91	0.68	1.2	0.91 (0.68-1.2)
MRPL21	0.0074	1.4	1.1	1.9	1.4 (1.1-1.9)
MRPL23	0.57	1.1	0.81	1.5	1.1 (0.81-1.5)
MRPL27	0.032	1.4	1	1.8	1.4 (1-1.8)
MRPL3	0.0006	1.8	1.3	2.5	1.8 (1.3-2.5)
MRPL32	0.039	0.78	0.61	0.99	0.78 (0.61-0.99)
MRPL34	0.7	1.1	0.79	1.4	1.1 (0.79-1.4)
MRPL37	0.0027	1.6	1.2	2.2	1.6 (1.2-2.2)
MRPL4	0.027	1.3	1	1.6	1.3 (1-1.6)
MRPL41	0.002	1.6	1.2	2	1.6 (1.2-2)
MRPL42	0.21	0.88	0.71	1.1	0.88 (0.71-1.1)
MRPL45	0.011	1.5	1.1	2.1	1.5 (1.1-2.1)
MRPL49	0.03	1.4	1	1.9	1.4 (1-1.9)
MRPL57	0.83	1	0.76	1.4	1 (0.76-1.4)
MRPS11	0.6	1.1	0.83	1.4	1.1 (0.83-1.4)
MRPS12	0.027	1.3	1	1.7	1.3 (1-1.7)
MRPS28	0.22	0.85	0.65	1.1	0.85 (0.65-1.1)
MRPS35	0.0016	1.9	1.3	2.7	1.9 (1.3-2.7)
MRTO4	0.016	1.3	1.1	1.7	1.3 (1.1-1.7)
MT1F	0.017	1.2	1	1.3	1.2 (1-1.3)
MT1G	0.00087	1.2	1.1	1.3	1.2 (1.1-1.3)
MT1X	0.02	1.1	1	1.3	1.1 (1-1.3)
MTA1	0.0016	1.3	1.1	1.6	1.3 (1.1-1.6)
MTERF3	0.26	0.83	0.6	1.1	0.83 (0.6-1.1)
MTERF4	0.00017	0.57	0.43	0.77	0.57 (0.43-0.77)
MTG1	0.043	1.3	1	1.8	1.3 (1-1.8)
MTHFD2	0.068	1.3	0.98	1.7	1.3 (0.98-1.7)
MTOR	0.012	1.4	1.1	1.7	1.4 (1.1-1.7)
MXI1	0.3	0.88	0.69	1.1	0.88 (0.69-1.1)
MYADM	0.063	0.86	0.74	1	0.86 (0.74-1)
MYBL2	0.14	1.1	0.97	1.3	1.1 (0.97-1.3)
MYCBP2	0.00012	0.63	0.49	0.79	0.63 (0.49-0.79)
MYD88	0.039	1.4	1	1.9	1.4 (1-1.9)
MYH6	0.033	0.9	0.81	0.99	0.9 (0.81-0.99)
MYL12A	0.23	0.85	0.66	1.1	0.85 (0.66-1.1)
MYOF	0.32	0.94	0.82	1.1	0.94 (0.82-1.1)
NACC2	0.3	0.92	0.78	1.1	0.92 (0.78-1.1)
NAE1	0.19	1.2	0.9	1.7	1.2 (0.9-1.7)
NAF1	0.36	1.1	0.9	1.4	1.1 (0.9-1.4)
NAGPA	0.0014	1.6	1.2	2.2	1.6 (1.2-2.2)
NBEAL2	0.0008	1.2	1.1	1.4	1.2 (1.1-1.4)
NCOA3	0.00015	0.66	0.54	0.82	0.66 (0.54-0.82)
NDC1	0.42	0.9	0.69	1.2	0.9 (0.69-1.2)
NDUFA2	0.077	0.74	0.53	1	0.74 (0.53-1)
NDUFA5	0.16	0.84	0.65	1.1	0.84 (0.65-1.1)
NDUFA7	0.076	0.82	0.66	1	0.82 (0.66-1)
NDUFAB1	0.4	0.87	0.62	1.2	0.87 (0.62-1.2)
NDUFB6	0.024	0.75	0.59	0.96	0.75 (0.59-0.96)
NDUFV1	0.0061	1.4	1.1	1.8	1.4 (1.1-1.8)
NEDD4L	0.35	0.93	0.81	1.1	0.93 (0.81-1.1)
NEK2	0.63	1	0.87	1.2	1 (0.87-1.2)
NEK7	0.0018	0.77	0.65	0.91	0.77 (0.65-0.91)
NEURL2	0.0033	1.2	1.1	1.4	1.2 (1.1-1.4)
NFE2L2	1.1e-05	0.57	0.44	0.73	0.57 (0.44-0.73)
NFKB2	0.013	1.2	1	1.4	1.2 (1-1.4)
NFKBIA	0.18	0.84	0.66	1.1	0.84 (0.66-1.1)
NHLRC2	0.93	0.99	0.76	1.3	0.99 (0.76-1.3)
NLE1	4.8e-08	2	1.6	2.6	2 (1.6-2.6)
NLK	0.00031	0.64	0.5	0.81	0.64 (0.5-0.81)
NLN	0.18	1.1	0.95	1.3	1.1 (0.95-1.3)
NMD3	0.053	0.78	0.6	1	0.78 (0.6-1)
NME1	0.00049	1.5	1.2	1.9	1.5 (1.2-1.9)
NME3	0.038	1.2	1	1.5	1.2 (1-1.5)
NME4	0.018	1.3	1	1.6	1.3 (1-1.6)
NMI	0.36	1.1	0.88	1.4	1.1 (0.88-1.4)
NMT1	0.082	1.4	0.96	2	1.4 (0.96-2)
NOB1	0.05	1.3	1	1.7	1.3 (1-1.7)
NOL11	0.017	1.6	1.1	2.4	1.6 (1.1-2.4)
NOL9	3.5e-05	1.4	1.2	1.6	1.4 (1.2-1.6)
NOP10	0.2	1.2	0.89	1.7	1.2 (0.89-1.7)
NOP14	0.004	1.5	1.1	1.9	1.5 (1.1-1.9)
NOP2	2.1e-05	1.7	1.3	2.1	1.7 (1.3-2.1)
NOP58	0.0022	1.6	1.2	2.1	1.6 (1.2-2.1)
NOS3	0.11	1.1	0.98	1.3	1.1 (0.98-1.3)
NOSTRIN	0.32	1.1	0.93	1.3	1.1 (0.93-1.3)
NPC2	0.45	0.91	0.7	1.2	0.91 (0.7-1.2)
NPIPA1	0.0011	1.2	1.1	1.4	1.2 (1.1-1.4)
NPTN	0.017	0.72	0.55	0.94	0.72 (0.55-0.94)
NR0B1	0.44	0.94	0.79	1.1	0.94 (0.79-1.1)
NR1H2	0.025	1.3	1	1.7	1.3 (1-1.7)
NR2F2	0.0079	0.8	0.68	0.94	0.8 (0.68-0.94)
NSL1	0.0087	0.72	0.56	0.92	0.72 (0.56-0.92)
NSUN5P1	0.00041	1.4	1.2	1.6	1.4 (1.2-1.6)
NUCB2	7.6e-05	0.71	0.6	0.84	0.71 (0.6-0.84)
NUDT16	0.0037	1.5	1.1	1.9	1.5 (1.1-1.9)
NUF2	0.094	0.86	0.72	1	0.86 (0.72-1)
NUP133	0.044	0.69	0.47	0.99	0.69 (0.47-0.99)
NUPR1	0.0082	0.85	0.76	0.96	0.85 (0.76-0.96)
OAS2	0.001	1.3	1.1	1.5	1.3 (1.1-1.5)
OAT	1.1e-06	0.67	0.57	0.79	0.67 (0.57-0.79)
OGFR	5.1e-05	1.5	1.3	1.9	1.5 (1.3-1.9)
OGFRL1	0.062	0.85	0.72	1	0.85 (0.72-1)
OIP5	0.27	1.1	0.93	1.3	1.1 (0.93-1.3)
OIP5.AS1	0.13	1.3	0.93	1.7	1.3 (0.93-1.7)
OTUD6B	0.83	0.97	0.76	1.2	0.97 (0.76-1.2)
OVOL3	0.81	1	0.89	1.2	1 (0.89-1.2)
P4HB	0.0037	1.4	1.1	1.8	1.4 (1.1-1.8)
PABPC1	0.48	0.86	0.56	1.3	0.86 (0.56-1.3)
PACS1	0.42	1.1	0.87	1.4	1.1 (0.87-1.4)
PAFAH1B1	1	1	0.71	1.4	1 (0.71-1.4)
PALLD	7.7e-07	0.68	0.58	0.79	0.68 (0.58-0.79)
PARG	0.00018	1.6	1.3	2.1	1.6 (1.3-2.1)
PBK	0.2	0.91	0.79	1	0.91 (0.79-1)
PCBP2	0.83	1	0.77	1.4	1 (0.77-1.4)
PCK2	0.0001	1.7	1.3	2.3	1.7 (1.3-2.3)
PCNA	0.36	0.88	0.66	1.2	0.88 (0.66-1.2)
PCOLCE	3.5e-05	0.79	0.71	0.88	0.79 (0.71-0.88)
PDAP1	0.018	1.3	1	1.6	1.3 (1-1.6)
PDCD10	0.077	0.8	0.62	1	0.8 (0.62-1)
PDCD11	3.2e-07	1.8	1.4	2.2	1.8 (1.4-2.2)
PDCD5	0.063	1.3	0.99	1.7	1.3 (0.99-1.7)
PDGFC	9.8e-06	0.74	0.65	0.85	0.74 (0.65-0.85)
PDK4	0.014	1.1	1	1.3	1.1 (1-1.3)
PDPK1	0.44	1.1	0.93	1.2	1.1 (0.93-1.2)
PDS5B	0.015	0.67	0.48	0.92	0.67 (0.48-0.92)
PDZK1	0.98	1	0.91	1.1	1 (0.91-1.1)
PELO	0.55	0.9	0.62	1.3	0.9 (0.62-1.3)
PES1	0.004	1.5	1.1	1.9	1.5 (1.1-1.9)
PFDN1	0.078	0.75	0.55	1	0.75 (0.55-1)
PFDN4	0.054	0.84	0.7	1	0.84 (0.7-1)
PFKL	0.84	1	0.83	1.2	1 (0.83-1.2)
PGAM1	0.7	1.1	0.71	1.7	1.1 (0.71-1.7)
PGD	0.0034	1.3	1.1	1.6	1.3 (1.1-1.6)
PGK1	0.0039	0.56	0.38	0.83	0.56 (0.38-0.83)
PGM2	0.0013	0.66	0.52	0.85	0.66 (0.52-0.85)
PHF13	0.03	1.4	1	1.9	1.4 (1-1.9)
PHF14	0.28	0.88	0.7	1.1	0.88 (0.7-1.1)
PHF2	0.11	1.2	0.96	1.6	1.2 (0.96-1.6)
PHF3	0.03	0.7	0.5	0.97	0.7 (0.5-0.97)
PHLPP1	0.075	0.89	0.79	1	0.89 (0.79-1)
PI4KB	0.016	1.5	1.1	2	1.5 (1.1-2)
PIGO	0.0063	1.6	1.1	2.3	1.6 (1.1-2.3)
PIGP	0.12	0.8	0.6	1.1	0.8 (0.6-1.1)
PIGQ	0.00073	1.5	1.2	1.9	1.5 (1.2-1.9)
PIH1D1	0.31	1.2	0.83	1.8	1.2 (0.83-1.8)
PIK3CA	0.25	0.87	0.68	1.1	0.87 (0.68-1.1)
PIK3CD	0.031	1.2	1	1.4	1.2 (1-1.4)
PIK3IP1	0.0077	0.77	0.63	0.93	0.77 (0.63-0.93)
PIK3R1	1.4e-05	0.64	0.52	0.78	0.64 (0.52-0.78)
PIK3R3	0.48	1.1	0.86	1.4	1.1 (0.86-1.4)
PIN4	0.0016	0.62	0.47	0.84	0.62 (0.47-0.84)
PITPNM1	0.052	1.2	1	1.3	1.2 (1-1.3)
PKM	0.0045	1.2	1.1	1.4	1.2 (1.1-1.4)
PKN2	0.0023	0.68	0.53	0.87	0.68 (0.53-0.87)
PLA2G4A	0.19	0.91	0.8	1	0.91 (0.8-1)
PLAA	0.0029	0.67	0.51	0.87	0.67 (0.51-0.87)
PLEK	0.43	0.92	0.75	1.1	0.92 (0.75-1.1)
PLEKHB2	0.55	1.1	0.77	1.6	1.1 (0.77-1.6)
PLEKHM2	0.81	1	0.78	1.4	1 (0.78-1.4)
PLXNC1	0.015	0.79	0.66	0.96	0.79 (0.66-0.96)
PMPCA	0.35	1.2	0.84	1.6	1.2 (0.84-1.6)
PNO1	0.49	0.92	0.74	1.2	0.92 (0.74-1.2)
PNP	2.4e-07	1.7	1.4	2.1	1.7 (1.4-2.1)
PNPT1	5.8e-05	1.6	1.3	2.1	1.6 (1.3-2.1)
POLA2	0.92	0.99	0.78	1.2	0.99 (0.78-1.2)
POLDIP3	0.0003	1.7	1.3	2.3	1.7 (1.3-2.3)
POLE3	0.00019	1.5	1.2	1.9	1.5 (1.2-1.9)
POLR2I	0.95	1	0.77	1.3	1 (0.77-1.3)
POLR3G	5.9e-05	1.4	1.2	1.6	1.4 (1.2-1.6)
POP4	0.016	0.67	0.49	0.93	0.67 (0.49-0.93)
POP5	0.18	1.2	0.91	1.7	1.2 (0.91-1.7)
POP7	0.61	1.1	0.82	1.4	1.1 (0.82-1.4)
POU2F2	0.091	1.1	0.98	1.3	1.1 (0.98-1.3)
PPIL1	0.85	1	0.84	1.2	1 (0.84-1.2)
PPIP5K2	0.18	0.82	0.61	1.1	0.82 (0.61-1.1)
PPP1R10	0.0026	1.3	1.1	1.6	1.3 (1.1-1.6)
PPP1R11	0.13	1.3	0.93	1.8	1.3 (0.93-1.8)
PPP1R12B	0.51	1.1	0.87	1.3	1.1 (0.87-1.3)
PPP1R14B	0.0038	1.4	1.1	1.8	1.4 (1.1-1.8)
PPP3CC	0.85	1	0.8	1.3	1 (0.8-1.3)
PPP4C	0.009	1.3	1.1	1.6	1.3 (1.1-1.6)
PPWD1	0.069	1.4	0.97	2.1	1.4 (0.97-2.1)
PRDX1	0.22	1.2	0.9	1.6	1.2 (0.9-1.6)
PRDX4	0.53	0.94	0.76	1.1	0.94 (0.76-1.1)
PRIM2	0.49	1.1	0.87	1.4	1.1 (0.87-1.4)
PRKAR2B	0.084	0.91	0.82	1	0.91 (0.82-1)
PRMT1	0.00031	1.5	1.2	1.9	1.5 (1.2-1.9)
PRMT3	0.81	0.97	0.79	1.2	0.97 (0.79-1.2)
PRNP	0.0039	0.73	0.59	0.9	0.73 (0.59-0.9)
PRPH	0.0066	1.2	1.1	1.4	1.2 (1.1-1.4)
PRPSAP2	1e-06	0.64	0.54	0.77	0.64 (0.54-0.77)
PRRC2A	0.0052	1.3	1.1	1.6	1.3 (1.1-1.6)
PRTFDC1	6e-05	0.76	0.66	0.87	0.76 (0.66-0.87)
PSAT1	0.012	1.2	1	1.3	1.2 (1-1.3)
PSMA2	0.11	0.74	0.52	1.1	0.74 (0.52-1.1)
PSMA4	0.082	0.74	0.52	1	0.74 (0.52-1)
PSMB5	1.8e-06	2.2	1.6	3	2.2 (1.6-3)
PSMC3	0.76	0.95	0.69	1.3	0.95 (0.69-1.3)
PSMD11	0.00033	1.5	1.2	1.8	1.5 (1.2-1.8)
PSMD12	0.16	0.76	0.51	1.1	0.76 (0.51-1.1)
PSMD14	0.0017	0.54	0.37	0.79	0.54 (0.37-0.79)
PSMD6	0.52	0.87	0.56	1.3	0.87 (0.56-1.3)
PSMD7	0.21	0.8	0.56	1.1	0.8 (0.56-1.1)
PSMG1	0.3	1.1	0.89	1.5	1.1 (0.89-1.5)
PTBP2	0.36	1.1	0.86	1.5	1.1 (0.86-1.5)
PTGDS	0.002	0.82	0.72	0.93	0.82 (0.72-0.93)
PTGES3	2.2e-05	2.5	1.7	3.9	2.5 (1.7-3.9)
PTK2B	0.24	1.1	0.95	1.2	1.1 (0.95-1.2)
PTPN1	0.32	1.1	0.92	1.3	1.1 (0.92-1.3)
PTPN13	0.0021	0.8	0.69	0.92	0.8 (0.69-0.92)
PTPRG	0.019	1.2	1	1.4	1.2 (1-1.4)
PTPRK	1.4e-05	0.7	0.6	0.82	0.7 (0.6-0.82)
PTPRS	0.075	0.86	0.73	1	0.86 (0.73-1)
PTTG2	0.26	0.93	0.82	1.1	0.93 (0.82-1.1)
PURB	0.99	1	0.89	1.1	1 (0.89-1.1)
PWP1	0.0039	0.71	0.56	0.89	0.71 (0.56-0.89)
PWP2	4.9e-06	1.8	1.4	2.3	1.8 (1.4-2.3)
PYCR1	0.0038	1.3	1.1	1.6	1.3 (1.1-1.6)
R3HDM1	0.81	1	0.72	1.5	1 (0.72-1.5)
R3HDM2	0.015	1.3	1	1.6	1.3 (1-1.6)
RAB1A	0.047	0.71	0.51	1	0.71 (0.51-1)
RAB29	0.16	1.1	0.96	1.3	1.1 (0.96-1.3)
RAB5A	0.22	0.78	0.52	1.2	0.78 (0.52-1.2)
RABEPK	0.25	1.2	0.9	1.5	1.2 (0.9-1.5)
RABGEF1	0.0017	0.73	0.6	0.89	0.73 (0.6-0.89)
RAD52	0.085	1.2	0.97	1.5	1.2 (0.97-1.5)
RALGPS2	0.56	1	0.92	1.2	1 (0.92-1.2)
RAMP1	0.00089	0.72	0.59	0.87	0.72 (0.59-0.87)
RAMP2	1	1	0.88	1.1	1 (0.88-1.1)
RAN	0.14	1.3	0.92	1.8	1.3 (0.92-1.8)
RANBP1	0.0011	1.3	1.1	1.6	1.3 (1.1-1.6)
RAP1A	0.017	0.73	0.56	0.95	0.73 (0.56-0.95)
RARRES1	5e-06	0.74	0.65	0.84	0.74 (0.65-0.84)
RASIP1	0.19	0.88	0.72	1.1	0.88 (0.72-1.1)
RBBP4	0.84	0.98	0.78	1.2	0.98 (0.78-1.2)
RBFOX2	0.0073	0.76	0.62	0.93	0.76 (0.62-0.93)
RBM25	0.37	1.1	0.85	1.6	1.1 (0.85-1.6)
RBM8A	0.00052	1.7	1.3	2.4	1.7 (1.3-2.4)
RCBTB2	0.0048	0.82	0.72	0.94	0.82 (0.72-0.94)
RELB	0.84	0.98	0.78	1.2	0.98 (0.78-1.2)
REV3L	0.26	0.88	0.7	1.1	0.88 (0.7-1.1)
RFK	0.052	0.85	0.72	1	0.85 (0.72-1)
RGL1	0.21	1.1	0.93	1.4	1.1 (0.93-1.4)
RGP1	0.0021	1.7	1.2	2.5	1.7 (1.2-2.5)
RGS1	0.0039	0.84	0.75	0.95	0.84 (0.75-0.95)
RGS4	0.00014	0.79	0.7	0.89	0.79 (0.7-0.89)
RHOG	0.64	0.94	0.73	1.2	0.94 (0.73-1.2)
RIMS3	0.33	1.1	0.93	1.2	1.1 (0.93-1.2)
RIOK1	0.16	1.2	0.92	1.6	1.2 (0.92-1.6)
RIOK2	0.48	0.9	0.67	1.2	0.9 (0.67-1.2)
RIOK3	0.0004	0.53	0.38	0.76	0.53 (0.38-0.76)
RNF11	0.13	0.88	0.74	1	0.88 (0.74-1)
RNF126	0.00091	1.4	1.2	1.8	1.4 (1.2-1.8)
RNF138	0.7	0.95	0.73	1.2	0.95 (0.73-1.2)
RNF20	0.97	0.99	0.62	1.6	0.99 (0.62-1.6)
RNH1	3.9e-05	1.4	1.2	1.7	1.4 (1.2-1.7)
RP2	0.072	0.84	0.69	1	0.84 (0.69-1)
RPF1	0.35	0.86	0.63	1.2	0.86 (0.63-1.2)
RPL11	0.27	0.61	0.26	1.5	0.61 (0.26-1.5)
RPL22L1	0.96	1	0.86	1.2	1 (0.86-1.2)
RPL27A	0.36	1.1	0.88	1.4	1.1 (0.88-1.4)
RPL29	0.099	1.8	0.9	3.5	1.8 (0.9-3.5)
RPLP0	0.51	1.5	0.44	5.3	1.5 (0.44-5.3)
RPLP1	0.027	4.2	1.2	15	4.2 (1.2-15)
RPLP2	0.1	1.2	0.96	1.6	1.2 (0.96-1.6)
RPN2	0.08	1.4	0.96	2.1	1.4 (0.96-2.1)
RPP40	0.0025	1.4	1.1	1.8	1.4 (1.1-1.8)
RPS11	0.064	0.82	0.67	1	0.82 (0.67-1)
RPS19	0.84	0.89	0.28	2.8	0.89 (0.28-2.8)
RPS21	0.23	0.61	0.27	1.4	0.61 (0.27-1.4)
RPS4Y1	0.28	1	0.98	1.1	1 (0.98-1.1)
RPUSD1	0.00032	1.7	1.3	2.2	1.7 (1.3-2.2)
RPUSD2	0.013	1.4	1.1	1.8	1.4 (1.1-1.8)
RPUSD4	0.2	1.3	0.89	1.8	1.3 (0.89-1.8)
RRM2	0.037	1.3	1	1.6	1.3 (1-1.6)
RRN3	0.19	1.2	0.91	1.6	1.2 (0.91-1.6)
RRP12	0.0001	1.6	1.3	2	1.6 (1.3-2)
RRP1B	0.17	1.2	0.92	1.6	1.2 (0.92-1.6)
RRP36	0.074	1.4	0.97	1.9	1.4 (0.97-1.9)
RRP8	0.79	1	0.74	1.5	1 (0.74-1.5)
RSAD2	0.18	0.92	0.81	1	0.92 (0.81-1)
RSL1D1	0.0096	1.5	1.1	2	1.5 (1.1-2)
RTCB	0.12	1.4	0.91	2.3	1.4 (0.91-2.3)
RYBP	0.3	1.2	0.88	1.5	1.2 (0.88-1.5)
S100A11	0.19	0.9	0.76	1.1	0.9 (0.76-1.1)
SACM1L	0.032	0.71	0.52	0.97	0.71 (0.52-0.97)
SAMD9	0.074	0.84	0.7	1	0.84 (0.7-1)
SART1	0.18	1.3	0.9	1.8	1.3 (0.9-1.8)
SAT1	0.058	1.3	0.99	1.8	1.3 (0.99-1.8)
SC5D	0.00019	0.72	0.61	0.86	0.72 (0.61-0.86)
SCAMP1	0.16	0.75	0.5	1.1	0.75 (0.5-1.1)
SCAMP3	0.0088	1.7	1.1	2.5	1.7 (1.1-2.5)
SCAND2P	0.57	1.1	0.82	1.4	1.1 (0.82-1.4)
SCAP	8.3e-06	2	1.5	2.8	2 (1.5-2.8)
SCARB1	0.54	0.95	0.79	1.1	0.95 (0.79-1.1)
SCD	0.49	0.94	0.78	1.1	0.94 (0.78-1.1)
SCML1	0.089	0.9	0.79	1	0.9 (0.79-1)
SCP2	0.0013	0.55	0.38	0.79	0.55 (0.38-0.79)
SCRG1	0.7	0.97	0.82	1.1	0.97 (0.82-1.1)
SDCBP	0.38	0.89	0.69	1.2	0.89 (0.69-1.2)
SDF2L1	0.11	1.2	0.95	1.6	1.2 (0.95-1.6)
SDHD	0.0076	0.67	0.5	0.9	0.67 (0.5-0.9)
SEC24A	0.011	0.73	0.57	0.93	0.73 (0.57-0.93)
SEC24B	0.002	0.61	0.45	0.83	0.61 (0.45-0.83)
SEC61B	0.026	1.4	1	1.8	1.4 (1-1.8)
SEC62	0.047	0.83	0.69	1	0.83 (0.69-1)
SERINC3	0.0062	0.58	0.39	0.86	0.58 (0.39-0.86)
SERINC5	7.4e-06	0.7	0.6	0.82	0.7 (0.6-0.82)
SERP1	0.14	1.3	0.92	1.8	1.3 (0.92-1.8)
SESN2	0.17	1.2	0.93	1.5	1.2 (0.93-1.5)
SF1	0.00075	1.3	1.1	1.6	1.3 (1.1-1.6)
SFTPC	0.9	1	0.88	1.2	1 (0.88-1.2)
SGMS1	0.67	0.96	0.79	1.2	0.96 (0.79-1.2)
SHMT2	0.14	1.2	0.95	1.5	1.2 (0.95-1.5)
SIPA1	0.4	1.1	0.89	1.3	1.1 (0.89-1.3)
SIRPA	0.5	0.94	0.78	1.1	0.94 (0.78-1.1)
SIRT7	0.0091	1.4	1.1	1.9	1.4 (1.1-1.9)
SLC1A4	0.18	1.1	0.95	1.3	1.1 (0.95-1.3)
SLC25A3	0.58	0.87	0.53	1.4	0.87 (0.53-1.4)
SLC25A5	0.026	1.4	1	1.9	1.4 (1-1.9)
SLC30A5	0.00025	0.65	0.51	0.82	0.65 (0.51-0.82)
SLC30A7	0.44	0.87	0.62	1.2	0.87 (0.62-1.2)
SLC35A1	0.66	0.94	0.7	1.2	0.94 (0.7-1.2)
SLC35B3	0.02	0.69	0.5	0.94	0.69 (0.5-0.94)
SLC38A2	0.22	0.85	0.67	1.1	0.85 (0.67-1.1)
SLC39A14	0.0079	1.3	1.1	1.5	1.3 (1.1-1.5)
SLC39A6	0.84	1	0.8	1.3	1 (0.8-1.3)
SLC3A2	0.002	1.5	1.2	2	1.5 (1.2-2)
SLC43A1	1.7e-05	1.5	1.3	1.9	1.5 (1.3-1.9)
SLC44A1	0.56	0.95	0.8	1.1	0.95 (0.8-1.1)
SLC44A2	0.11	1.2	0.96	1.5	1.2 (0.96-1.5)
SLC7A11	0.00017	0.78	0.68	0.89	0.78 (0.68-0.89)
SLC7A5	0.012	1.3	1.1	1.5	1.3 (1.1-1.5)
SLCO2B1	0.53	1.1	0.89	1.2	1.1 (0.89-1.2)
SLK	0.65	0.93	0.69	1.3	0.93 (0.69-1.3)
SMAD1	0.002	0.78	0.67	0.91	0.78 (0.67-0.91)
SMARCE1	0.0081	0.68	0.51	0.9	0.68 (0.51-0.9)
SMG7	0.0042	1.3	1.1	1.6	1.3 (1.1-1.6)
SMOC2	0.00052	0.76	0.65	0.89	0.76 (0.65-0.89)
SND1.IT1	0.041	1.2	1	1.4	1.2 (1-1.4)
SNRPB	0.39	1.2	0.83	1.6	1.2 (0.83-1.6)
SNRPC	0.0092	1.5	1.1	2.1	1.5 (1.1-2.1)
SNRPF	0.8	0.96	0.72	1.3	0.96 (0.72-1.3)
SNX2	0.062	0.8	0.63	1	0.8 (0.63-1)
SOCS6	0.015	0.8	0.67	0.96	0.8 (0.67-0.96)
SOCS7	0.075	1.3	0.97	1.8	1.3 (0.97-1.8)
SOX5	0.57	1	0.93	1.1	1 (0.93-1.1)
SPARC	4.1e-05	0.71	0.6	0.84	0.71 (0.6-0.84)
SPARCL1	0.043	0.87	0.76	1	0.87 (0.76-1)
SPC25	0.085	0.87	0.75	1	0.87 (0.75-1)
SPHK1	0.088	0.88	0.75	1	0.88 (0.75-1)
SPIB	0.37	1.1	0.93	1.2	1.1 (0.93-1.2)
SPTLC1	0.56	0.89	0.59	1.3	0.89 (0.59-1.3)
SPTLC2	0.042	0.77	0.6	0.99	0.77 (0.6-0.99)
SREK1IP1	0.8	0.96	0.71	1.3	0.96 (0.71-1.3)
SRFBP1	0.009	0.77	0.63	0.94	0.77 (0.63-0.94)
SRP68	0.00031	1.7	1.3	2.3	1.7 (1.3-2.3)
SRP9	4.7e-06	0.56	0.43	0.71	0.56 (0.43-0.71)
SRPK1	0.0013	1.8	1.3	2.6	1.8 (1.3-2.6)
SRRM2	0.0011	1.4	1.1	1.6	1.4 (1.1-1.6)
SRSF10	0.038	0.71	0.51	0.98	0.71 (0.51-0.98)
SRSF11	0.032	1.3	1	1.6	1.3 (1-1.6)
SSB	0.017	0.74	0.58	0.95	0.74 (0.58-0.95)
SSBP2	1.4e-06	0.77	0.7	0.86	0.77 (0.7-0.86)
SSTR5	0.39	0.95	0.84	1.1	0.95 (0.84-1.1)
STAT1	0.12	0.86	0.7	1	0.86 (0.7-1)
STAT3	0.98	1	0.79	1.3	1 (0.79-1.3)
STIP1	5.6e-05	1.6	1.3	1.9	1.6 (1.3-1.9)
STK17A	7.5e-08	0.62	0.52	0.73	0.62 (0.52-0.73)
STK3	0.16	0.88	0.73	1.1	0.88 (0.73-1.1)
STRAP	0.21	0.77	0.5	1.2	0.77 (0.5-1.2)
STS	8.5e-07	0.63	0.52	0.75	0.63 (0.52-0.75)
STT3A	0.94	0.99	0.79	1.2	0.99 (0.79-1.2)
STX7	0.35	0.88	0.67	1.1	0.88 (0.67-1.1)
STXBP3	0.088	0.79	0.6	1	0.79 (0.6-1)
SUCLA2	0.99	1	0.73	1.4	1 (0.73-1.4)
SUCLG2	0.0087	1.5	1.1	2.1	1.5 (1.1-2.1)
SUMO4	0.074	1.4	0.97	2.1	1.4 (0.97-2.1)
SUPT5H	0.0061	1.5	1.1	1.9	1.5 (1.1-1.9)
SUPT6H	0.00051	1.4	1.2	1.7	1.4 (1.2-1.7)
SUZ12	0.37	1.2	0.81	1.7	1.2 (0.81-1.7)
SYNCRIP	0.37	0.9	0.71	1.1	0.9 (0.71-1.1)
SYNGR2	0.22	0.87	0.7	1.1	0.87 (0.7-1.1)
SYNGR3	0.027	0.89	0.81	0.99	0.89 (0.81-0.99)
TAF1	0.0021	0.66	0.51	0.86	0.66 (0.51-0.86)
TAF15	0.0026	1.5	1.2	2	1.5 (1.2-2)
TAF6L	0.0011	1.6	1.2	2.1	1.6 (1.2-2.1)
TAGLN2	0.074	1.3	0.98	1.6	1.3 (0.98-1.6)
TAOK1	0.013	0.6	0.4	0.9	0.6 (0.4-0.9)
TAPBP	0.0032	1.2	1.1	1.4	1.2 (1.1-1.4)
TBC1D9	0.77	0.98	0.84	1.1	0.98 (0.84-1.1)
TBCC	0.26	0.85	0.65	1.1	0.85 (0.65-1.1)
TCAP	0.93	1	0.91	1.1	1 (0.91-1.1)
TCEA1	0.61	0.93	0.7	1.2	0.93 (0.7-1.2)
TCERG1	1	1	0.71	1.4	1 (0.71-1.4)
TCF25	0.047	1.3	1	1.6	1.3 (1-1.6)
TCF3	0.16	1.2	0.94	1.4	1.2 (0.94-1.4)
TCF7L1	0.19	1.1	0.95	1.3	1.1 (0.95-1.3)
TDG	0.37	0.86	0.62	1.2	0.86 (0.62-1.2)
TDP2	5.3e-05	0.59	0.45	0.76	0.59 (0.45-0.76)
TERF1	0.015	0.74	0.58	0.94	0.74 (0.58-0.94)
TFAM	0.5	0.93	0.74	1.2	0.93 (0.74-1.2)
TFB1M	0.14	0.81	0.62	1.1	0.81 (0.62-1.1)
TFE3	0.036	0.73	0.55	0.98	0.73 (0.55-0.98)
TFRC	0.51	1.1	0.85	1.4	1.1 (0.85-1.4)
TGDS	0.54	0.92	0.71	1.2	0.92 (0.71-1.2)
TGFB1	0.00072	1.4	1.2	1.7	1.4 (1.2-1.7)
TGM2	0.54	1.1	0.88	1.3	1.1 (0.88-1.3)
THOP1	0.00011	1.5	1.2	1.9	1.5 (1.2-1.9)
TIA1	0.56	1.1	0.8	1.5	1.1 (0.8-1.5)
TIFA	0.032	0.75	0.57	0.98	0.75 (0.57-0.98)
TKT	0.6	1.1	0.84	1.4	1.1 (0.84-1.4)
TLN1	1.1e-05	1.3	1.2	1.5	1.3 (1.2-1.5)
TLR10	0.0052	0.82	0.71	0.94	0.82 (0.71-0.94)
TM2D2	0.39	0.88	0.65	1.2	0.88 (0.65-1.2)
TMC6	0.16	1.1	0.96	1.3	1.1 (0.96-1.3)
TMED9	0.2	1.3	0.88	1.8	1.3 (0.88-1.8)
TMEM120A	0.14	0.86	0.69	1.1	0.86 (0.69-1.1)
TMEM251	0.031	0.79	0.65	0.98	0.79 (0.65-0.98)
TNFAIP3	0.28	0.88	0.7	1.1	0.88 (0.7-1.1)
TNFAIP8	0.084	1.3	0.97	1.6	1.3 (0.97-1.6)
TNIP2	0.03	1.3	1	1.6	1.3 (1-1.6)
TNPO1	0.00079	0.68	0.54	0.85	0.68 (0.54-0.85)
TNPO2	0.00049	1.4	1.2	1.8	1.4 (1.2-1.8)
TOB1	9.7e-05	0.68	0.56	0.82	0.68 (0.56-0.82)
TOX4	0.11	1.3	0.93	1.9	1.3 (0.93-1.9)
TP53	0.0042	1.3	1.1	1.5	1.3 (1.1-1.5)
TP53BP2	0.072	0.77	0.59	1	0.77 (0.59-1)
TPCN2	0.031	1.3	1	1.6	1.3 (1-1.6)
TPD52	0.64	0.96	0.81	1.1	0.96 (0.81-1.1)
TPM4	0.3	1.1	0.9	1.4	1.1 (0.9-1.4)
TPR	0.065	0.77	0.59	1	0.77 (0.59-1)
TPRA1	0.00051	1.7	1.3	2.3	1.7 (1.3-2.3)
TRIB3	0.00021	1.6	1.3	2.1	1.6 (1.3-2.1)
TRIM4	0.93	0.99	0.72	1.3	0.99 (0.72-1.3)
TRIP4	0.096	0.71	0.48	1.1	0.71 (0.48-1.1)
TRMT61B	0.017	0.69	0.5	0.93	0.69 (0.5-0.93)
TSFM	0.25	1.2	0.87	1.7	1.2 (0.87-1.7)
TSPO	0.36	0.93	0.78	1.1	0.93 (0.78-1.1)
TSR2	0.036	1.3	1	1.6	1.3 (1-1.6)
TSR3	0.052	1.4	1	1.9	1.4 (1-1.9)
TSTD1	0.15	1.1	0.96	1.3	1.1 (0.96-1.3)
TTC39A	0.99	1	0.86	1.2	1 (0.86-1.2)
TUBB6	0.44	0.94	0.8	1.1	0.94 (0.8-1.1)
TXN	0.14	1.2	0.95	1.4	1.2 (0.95-1.4)
TXNDC9	0.0053	0.71	0.55	0.9	0.71 (0.55-0.9)
UBA2	0.047	0.78	0.61	1	0.78 (0.61-1)
UBE2F	0.11	0.78	0.58	1.1	0.78 (0.58-1.1)
UBE2J1	0.16	0.86	0.69	1.1	0.86 (0.69-1.1)
UBE2M	0.00011	1.5	1.2	1.8	1.5 (1.2-1.8)
UBE2S	0.0017	1.4	1.1	1.7	1.4 (1.1-1.7)
UBR7	0.005	0.64	0.47	0.88	0.64 (0.47-0.88)
UBTF	0.011	1.4	1.1	1.8	1.4 (1.1-1.8)
UCHL3	0.48	0.92	0.74	1.2	0.92 (0.74-1.2)
UCHL5	0.63	0.94	0.73	1.2	0.94 (0.73-1.2)
UGDH	0.7	1	0.82	1.3	1 (0.82-1.3)
UHRF1	0.032	1.2	1	1.4	1.2 (1-1.4)
UMPS	0.0011	1.6	1.2	2.2	1.6 (1.2-2.2)
UQCR11	0.87	0.97	0.64	1.5	0.97 (0.64-1.5)
UQCRC1	0.00044	1.8	1.3	2.5	1.8 (1.3-2.5)
UQCRQ	0.21	1.3	0.87	1.8	1.3 (0.87-1.8)
URB2	0.1	1.2	0.96	1.5	1.2 (0.96-1.5)
USP10	0.11	0.81	0.63	1	0.81 (0.63-1)
UTP14A	0.33	0.89	0.7	1.1	0.89 (0.7-1.1)
UTP18	0.32	0.81	0.54	1.2	0.81 (0.54-1.2)
UTP3	0.016	0.78	0.64	0.96	0.78 (0.64-0.96)
VAMP2	0.00034	1.4	1.1	1.6	1.4 (1.1-1.6)
VEGFA	0.85	1	0.88	1.2	1 (0.88-1.2)
VMP1	0.4	1.1	0.91	1.3	1.1 (0.91-1.3)
VNN2	3.3e-06	0.77	0.69	0.86	0.77 (0.69-0.86)
WBP4	0.19	0.84	0.65	1.1	0.84 (0.65-1.1)
WDR12	0.0016	1.6	1.2	2.2	1.6 (1.2-2.2)
WDR18	0.0067	1.4	1.1	1.8	1.4 (1.1-1.8)
WDR3	0.18	1.2	0.92	1.6	1.2 (0.92-1.6)
WDR37	0.16	1.2	0.92	1.6	1.2 (0.92-1.6)
WDR7	0.37	1.1	0.86	1.5	1.1 (0.86-1.5)
WDR74	0.00019	1.6	1.2	2	1.6 (1.2-2)
WRN	0.87	1	0.77	1.4	1 (0.77-1.4)
WWOX	0.11	1.3	0.94	1.8	1.3 (0.94-1.8)
WWP1	0.041	0.77	0.6	0.99	0.77 (0.6-0.99)
WWTR1	5.7e-05	0.79	0.7	0.88	0.79 (0.7-0.88)
XK	7.6e-05	1.2	1.1	1.2	1.2 (1.1-1.2)
XPO1	0.096	0.72	0.48	1.1	0.72 (0.48-1.1)
XPOT	0.00047	1.7	1.3	2.4	1.7 (1.3-2.4)
XRCC5	0.49	1.1	0.77	1.7	1.1 (0.77-1.7)
YAF2	0.012	0.74	0.59	0.94	0.74 (0.59-0.94)
YBX3	0.0049	1.3	1.1	1.6	1.3 (1.1-1.6)
YIF1B	0.00094	1.7	1.3	2.4	1.7 (1.3-2.4)
YRDC	0.32	1.1	0.88	1.5	1.1 (0.88-1.5)
YTHDF3	1.7e-05	0.53	0.4	0.71	0.53 (0.4-0.71)
YY1	0.00055	0.55	0.4	0.77	0.55 (0.4-0.77)
ZBED1	0.31	1.1	0.9	1.4	1.1 (0.9-1.4)
ZBED3	0.038	1.3	1	1.6	1.3 (1-1.6)
ZBTB11	0.26	0.83	0.6	1.2	0.83 (0.6-1.2)
ZBTB18	0.74	1	0.82	1.3	1 (0.82-1.3)
ZBTB7A	0.026	0.74	0.57	0.97	0.74 (0.57-0.97)
ZDHHC5	0.5	1.1	0.76	1.7	1.1 (0.76-1.7)
ZEB2	0.81	0.97	0.79	1.2	0.97 (0.79-1.2)
ZFP62	0.035	0.72	0.53	0.98	0.72 (0.53-0.98)
ZFX	0.043	0.77	0.6	0.99	0.77 (0.6-0.99)
ZMPSTE24	0.16	1.3	0.88	2	1.3 (0.88-2)
ZMYND11	0.44	0.91	0.71	1.2	0.91 (0.71-1.2)
ZNF148	0.0019	0.75	0.62	0.9	0.75 (0.62-0.9)
ZNF207	0.36	0.79	0.49	1.3	0.79 (0.49-1.3)
ZNF318	0.14	0.85	0.69	1.1	0.85 (0.69-1.1)
ZNF330	0.33	1.2	0.8	1.9	1.2 (0.8-1.9)
ZNF367	0.4	1.1	0.9	1.3	1.1 (0.9-1.3)
ZNF43	0.00032	0.67	0.54	0.84	0.67 (0.54-0.84)
ZNF451	0.48	1.2	0.77	1.7	1.2 (0.77-1.7)
ZNF490	0.81	0.97	0.77	1.2	0.97 (0.77-1.2)
ZNF506	0.77	0.97	0.77	1.2	0.97 (0.77-1.2)
ZNF593	0.027	1.3	1	1.6	1.3 (1-1.6)
ZNF598	6.9e-07	1.6	1.3	2	1.6 (1.3-2)
ZNF627	0.0058	0.74	0.6	0.92	0.74 (0.6-0.92)
ZNF658	0.082	0.89	0.79	1	0.89 (0.79-1)
ZNF91	0.027	0.83	0.7	0.98	0.83 (0.7-0.98)
ZNHIT6	0.25	0.86	0.67	1.1	0.86 (0.67-1.1)
ZSCAN9	0.00015	1.4	1.2	1.7	1.4 (1.2-1.7)
ZWINT	0.0014	1.3	1.1	1.6	1.3 (1.1-1.6)

## Sheet: Lasso Cox
	Gene	Coef
1	APOD	0.0745373
2	ATF4	0.0614374
3	ATP1B3	0.0902408
4	BYSL	0.125021
5	BZW1	-0.0614721
6	C1orf54	-0.0555585
7	CAPG	-0.0176156
8	CD3G	-0.00154895
9	CD70	0.0974177
10	CD9	-0.0488741
11	CEP350	-0.171119
12	CLEC4M	0.0596044
13	EGR1	-0.0997177
14	GCLM	0.0878428
15	GOLGA4	0.22692
16	HIF1A	-0.134112
17	HOXC5	0.0588126
18	IKZF5	-0.0177137
19	IRF8	-0.148095
20	LDHA	-0.916915
21	LY75	-0.174919
22	LYZ	-0.259894
23	MCTS1	-0.0956281
24	MT1G	0.121981
25	NEURL2	0.119104
26	NLE1	0.306463
27	PARG	0.00959731
28	PNPT1	0.162358
29	PRMT1	-0.112167
30	RGP1	0.0455735
31	RGS4	-0.0424846
32	RPP40	0.00345644
33	SCAP	0.0258511
34	SLC7A11	-0.0538135
35	TAF1	-0.134559
36	TAF15	0.0734792
37	TGFB1	0.0661305
38	UBR7	-0.00299857
39	XK	0.0263648
40	XPOT	0.1443
41	YBX3	0.0427356

## Sheet: Multivariable Cox
coef exp(coef) se(coef) z Pr(>|z|)
APOD 0.185732 1.204100 0.053373 3.480 0.000502 ***
ATF4 0.206531 1.229406 0.301420 0.685 0.493221
ATP1B3 -0.084929 0.918578 0.224790 -0.378 0.705569
BYSL 0.340442 1.405569 0.189209 1.799 0.071973 .
BZW1 -0.088656 0.915160 0.300845 -0.295 0.768230
C1orf54 -0.144608 0.865362 0.170456 -0.848 0.396239
CAPG -0.421626 0.655979 0.160269 -2.631 0.008520 **
CD3G -0.092314 0.911819 0.092761 -0.995 0.319647
CD70 0.243280 1.275425 0.064226 3.788 0.000152 ***
CD9 -0.050504 0.950750 0.071235 -0.709 0.478339
CEP350 -0.432853 0.648656 0.243332 -1.779 0.075263 .
CLEC4M 0.088901 1.092972 0.073239 1.214 0.224805
EGR1 -0.155967 0.855587 0.102138 -1.527 0.126754
GCLM 0.754312 2.126148 0.179687 4.198 2.69e-05 ***
GOLGA4 0.495399 1.641153 0.244473 2.026 0.042724 *
HIF1A -0.409581 0.663928 0.271807 -1.507 0.131841
HOXC5 0.086489 1.090340 0.073911 1.170 0.241930
IKZF5 -0.579333 0.560272 0.256807 -2.256 0.024076 *
IRF8 -0.248185 0.780216 0.126669 -1.959 0.050076 .
LDHA -2.000347 0.135288 0.385847 -5.184 2.17e-07 ***
LY75 -0.005408 0.994606 0.164219 -0.033 0.973728
LYZ 0.046703 1.047811 0.192929 0.242 0.808721
MCTS1 -0.287676 0.750004 0.204536 -1.406 0.159581
MT1G 0.194525 1.214734 0.077560 2.508 0.012140 *
NEURL2 0.202417 1.224359 0.077948 2.597 0.009409 **
NLE1 0.611415 1.843038 0.208340 2.935 0.003339 **
PARG 0.127014 1.135433 0.180017 0.706 0.480457
PNPT1 0.635507 1.887979 0.186866 3.401 0.000672 ***
PRMT1 -0.818692 0.441008 0.209558 -3.907 9.35e-05 ***
RGP1 -0.084853 0.918647 0.228511 -0.371 0.710391
RGS4 -0.025158 0.975156 0.087473 -0.288 0.773650
RPP40 0.223669 1.250657 0.201359 1.111 0.266655
SCAP -0.057956 0.943691 0.255224 -0.227 0.820361
SLC7A11 -0.107008 0.898518 0.105026 -1.019 0.308263
TAF1 -0.463185 0.629276 0.198559 -2.333 0.019662 *
TAF15 0.381328 1.464227 0.189011 2.017 0.043644 *
TGFB1 0.431421 1.539443 0.184317 2.341 0.019251 *
UBR7 -0.046338 0.954719 0.201954 -0.229 0.818521
XK 0.087851 1.091825 0.052786 1.664 0.096053 .
XPOT 0.138355 1.148383 0.239247 0.578 0.563065
YBX3 0.059978 1.061813 0.117763 0.509 0.610538

## Sheet: gsea_report_for_high risk
NAME	GS<br> follow link to MSigDB	GS DETAILS	SIZE	ES	NES	NOM p-val	FDR q-val	FWER p-val	RANK AT MAX	LEADING EDGE
HALLMARK_INTERFERON_GAMMA_RESPONSE	HALLMARK_INTERFERON_GAMMA_RESPONSE	Details ...	111	0.496784	2.54695	0	0	0	1311	tags=65%, list=33%, signal=94%
HALLMARK_INTERFERON_ALPHA_RESPONSE	HALLMARK_INTERFERON_ALPHA_RESPONSE	Details ...	58	0.556977	2.3791	0	0	0	1292	tags=72%, list=32%, signal=105%
HALLMARK_COMPLEMENT	HALLMARK_COMPLEMENT	Details ...	66	0.468831	2.17578	0	0	0	1650	tags=82%, list=41%, signal=137%
HALLMARK_INFLAMMATORY_RESPONSE	HALLMARK_INFLAMMATORY_RESPONSE	Details ...	80	0.402315	1.95195	0	0.00541129	0.02	1400	tags=68%, list=35%, signal=102%
HALLMARK_ESTROGEN_RESPONSE_LATE	HALLMARK_ESTROGEN_RESPONSE_LATE	Details ...	62	0.360569	1.76002	0.0131579	0.025452	0.11	1569	tags=63%, list=39%, signal=102%
HALLMARK_IL6_JAK_STAT3_SIGNALING	HALLMARK_IL6_JAK_STAT3_SIGNALING	Details ...	38	0.420466	1.70463	0	0.0381757	0.2	1400	tags=66%, list=35%, signal=100%
HALLMARK_ADIPOGENESIS	HALLMARK_ADIPOGENESIS	Details ...	51	0.377159	1.65162	0.0135135	0.0534595	0.29	1106	tags=39%, list=28%, signal=53%
HALLMARK_IL2_STAT5_SIGNALING	HALLMARK_IL2_STAT5_SIGNALING	Details ...	70	0.319422	1.47257	0.0133333	0.167155	0.65	1417	tags=64%, list=35%, signal=98%
HALLMARK_ALLOGRAFT_REJECTION	HALLMARK_ALLOGRAFT_REJECTION	Details ...	71	0.317794	1.43779	0.0384615	0.196894	0.76	656	tags=30%, list=16%, signal=35%
HALLMARK_XENOBIOTIC_METABOLISM	HALLMARK_XENOBIOTIC_METABOLISM	Details ...	58	0.315692	1.43136	0.0735294	0.179147	0.77	1311	tags=48%, list=33%, signal=71%
HALLMARK_KRAS_SIGNALING_UP	HALLMARK_KRAS_SIGNALING_UP	Details ...	63	0.314719	1.40806	0.056338	0.195741	0.78	1345	tags=59%, list=34%, signal=87%
HALLMARK_UV_RESPONSE_UP	HALLMARK_UV_RESPONSE_UP	Details ...	41	0.330649	1.32113	0.121212	0.291657	0.95	942	tags=34%, list=24%, signal=44%
HALLMARK_KRAS_SIGNALING_DN	HALLMARK_KRAS_SIGNALING_DN	Details ...	37	0.357134	1.31925	0.119403	0.271882	0.95	1159	tags=59%, list=29%, signal=83%
HALLMARK_COAGULATION	HALLMARK_COAGULATION	Details ...	35	0.32871	1.25455	0.115942	0.364686	0.97	1126	tags=51%, list=28%, signal=71%
HALLMARK_REACTIVE_OXYGEN_SPECIES_PATHWAY	HALLMARK_REACTIVE_OXYGEN_SPECIES_PATHWAY	Details ...	15	0.413269	1.23929	0.214286	0.374298	0.97	383	tags=20%, list=10%, signal=22%
HALLMARK_BILE_ACID_METABOLISM	HALLMARK_BILE_ACID_METABOLISM	Details ...	33	0.32214	1.23906	0.179487	0.350905	0.97	1106	tags=42%, list=28%, signal=58%
HALLMARK_UV_RESPONSE_DN	HALLMARK_UV_RESPONSE_DN	Details ...	47	0.291465	1.21454	0.219178	0.373874	0.99	1101	tags=40%, list=27%, signal=55%
HALLMARK_PEROXISOME	HALLMARK_PEROXISOME	Details ...	35	0.291111	1.20335	0.160714	0.371826	1	1106	tags=34%, list=28%, signal=47%
HALLMARK_PROTEIN_SECRETION	HALLMARK_PROTEIN_SECRETION	Details ...	33	0.29855	1.16019	0.25	0.425619	1	2396	tags=91%, list=60%, signal=224%
HALLMARK_APICAL_JUNCTION	HALLMARK_APICAL_JUNCTION	Details ...	40	0.288723	1.15482	0.328571	0.413562	1	1315	tags=50%, list=33%, signal=74%
HALLMARK_UNFOLDED_PROTEIN_RESPONSE	HALLMARK_UNFOLDED_PROTEIN_RESPONSE	Details ...	34	0.27712	1.13394	0.238806	0.433822	1	2905	tags=100%, list=72%, signal=361%
HALLMARK_CHOLESTEROL_HOMEOSTASIS	HALLMARK_CHOLESTEROL_HOMEOSTASIS	Details ...	18	0.353945	1.12981	0.288136	0.420967	1	1610	tags=61%, list=40%, signal=102%
HALLMARK_ESTROGEN_RESPONSE_EARLY	HALLMARK_ESTROGEN_RESPONSE_EARLY	Details ...	59	0.241664	1.0751	0.360465	0.511635	1	1270	tags=51%, list=32%, signal=73%
HALLMARK_APOPTOSIS	HALLMARK_APOPTOSIS	Details ...	62	0.221812	1.00748	0.485714	0.616875	1	1417	tags=44%, list=35%, signal=66%
HALLMARK_FATTY_ACID_METABOLISM	HALLMARK_FATTY_ACID_METABOLISM	Details ...	59	0.238005	0.995646	0.402985	0.618086	1	1826	tags=54%, list=46%, signal=98%
HALLMARK_TNFA_SIGNALING_VIA_NFKB	HALLMARK_TNFA_SIGNALING_VIA_NFKB	Details ...	76	0.207349	0.919838	0.571429	0.751493	1	1514	tags=54%, list=38%, signal=85%
HALLMARK_HEME_METABOLISM	HALLMARK_HEME_METABOLISM	Details ...	59	0.204203	0.908799	0.657895	0.744255	1	1868	tags=58%, list=47%, signal=106%
HALLMARK_HYPOXIA	HALLMARK_HYPOXIA	Details ...	73	0.184286	0.85756	0.676056	0.818921	1	425	tags=15%, list=11%, signal=17%
HALLMARK_ANDROGEN_RESPONSE	HALLMARK_ANDROGEN_RESPONSE	Details ...	31	0.194426	0.75805	0.835821	0.954591	1	1562	tags=42%, list=39%, signal=68%
HALLMARK_TGF_BETA_SIGNALING	HALLMARK_TGF_BETA_SIGNALING	Details ...	18	0.226778	0.75046	0.842857	0.934183	1	1373	tags=50%, list=34%, signal=76%
HALLMARK_OXIDATIVE_PHOSPHORYLATION	HALLMARK_OXIDATIVE_PHOSPHORYLATION		33	0.156217	0.61851	0.958333	1	1	2833	tags=91%, list=71%, signal=308%
HALLMARK_P53_PATHWAY	HALLMARK_P53_PATHWAY		60	0.124194	0.564247	1	1	1	1102	tags=28%, list=28%, signal=38%
HALLMARK_MTORC1_SIGNALING	HALLMARK_MTORC1_SIGNALING		63	0.120833	0.534663	0.969697	0.987855	1	1370	tags=29%, list=34%, signal=43%

## Sheet: Drugs responses
	AKT inhibitor				Bortezomib				Docetaxe				Pazopanib				5-Fluorouracil				Doxorubicin				Methotrexate				Lenalidomide				Gefitinib				Mitomycin C				Ruxolitinib				Veliparib
sample	predictedPtype	risk		sample	predictedPtype	risk		sample	predictedPtype	risk		sample	predictedPtype	risk		sample	predictedPtype	risk		sample	predictedPtype	risk		sample	predictedPtype	risk		sample	predictedPtype	risk		sample	predictedPtype	risk		sample	predictedPtype	risk		sample	predictedPtype	risk		sample	predictedPtype	risk
GSM274896	2.45633	low		GSM274896	-5.72553	low		GSM274896	-4.98679	low		GSM274896	3.29809	low		GSM274896	3.78294	low		GSM274896	-1.92641	low		GSM274896	-0.183443	low		GSM274896	4.05765	low		GSM274896	1.22631	low		GSM274896	-0.881072	low		GSM274896	4.14481	low		GSM274896	4.07351	low
GSM274895	2.46795	high		GSM274895	-5.82266	high		GSM274895	-4.42767	high		GSM274895	3.32917	high		GSM274895	3.30855	high		GSM274895	-2.31075	high		GSM274895	-0.547288	high		GSM274895	3.98746	high		GSM274895	1.19844	high		GSM274895	-1.29046	high		GSM274895	4.05	high		GSM274895	4.06017	high
GSM274897	2.46409	high		GSM274897	-5.47155	high		GSM274897	-5.03878	high		GSM274897	3.32244	high		GSM274897	2.43563	high		GSM274897	-2.34745	high		GSM274897	-1.43654	high		GSM274897	3.55373	high		GSM274897	1.15704	high		GSM274897	-1.09606	high		GSM274897	4.01891	high		GSM274897	3.75123	high
GSM274898	2.36833	high		GSM274898	-5.32617	high		GSM274898	-4.99611	high		GSM274898	3.31986	high		GSM274898	3.12424	high		GSM274898	-2.2321	high		GSM274898	-1.2661	high		GSM274898	3.7253	high		GSM274898	1.14838	high		GSM274898	-1.48438	high		GSM274898	4.08568	high		GSM274898	3.85919	high
GSM274899	2.42279	high		GSM274899	-5.73457	high		GSM274899	-5.47141	high		GSM274899	3.32296	high		GSM274899	3.75319	high		GSM274899	-2.09084	high		GSM274899	-0.551105	high		GSM274899	3.84173	high		GSM274899	1.19538	high		GSM274899	-1.15271	high		GSM274899	4.05843	high		GSM274899	3.94265	high
GSM274900	2.52124	low		GSM274900	-5.66975	low		GSM274900	-5.1094	low		GSM274900	3.34251	low		GSM274900	4.03798	low		GSM274900	-1.92286	low		GSM274900	-0.372555	low		GSM274900	3.97353	low		GSM274900	1.16769	low		GSM274900	-0.800115	low		GSM274900	4.24207	low		GSM274900	4.01018	low
GSM274901	2.47395	high		GSM274901	-5.65955	high		GSM274901	-4.56239	high		GSM274901	3.31127	high		GSM274901	2.0621	high		GSM274901	-2.1589	high		GSM274901	-1.09646	high		GSM274901	3.7234	high		GSM274901	1.17413	high		GSM274901	-1.49037	high		GSM274901	4.15031	high		GSM274901	3.83918	high
GSM274902	2.30144	low		GSM274902	-5.37554	low		GSM274902	-4.9071	low		GSM274902	3.29534	low		GSM274902	3.20965	low		GSM274902	-2.28333	low		GSM274902	-1.33326	low		GSM274902	3.69674	low		GSM274902	1.16557	low		GSM274902	-1.07373	low		GSM274902	3.82143	low		GSM274902	3.73747	low
GSM274903	2.66084	low		GSM274903	-6.05178	low		GSM274903	-4.90191	low		GSM274903	3.32935	low		GSM274903	4.40172	low		GSM274903	-1.74477	low		GSM274903	-0.0780325	low		GSM274903	4.03096	low		GSM274903	1.21668	low		GSM274903	-0.714366	low		GSM274903	4.17299	low		GSM274903	4.14443	low
GSM274904	2.42213	high		GSM274904	-5.41089	high		GSM274904	-4.69167	high		GSM274904	3.32386	high		GSM274904	3.80217	high		GSM274904	-2.07374	high		GSM274904	-0.463132	high		GSM274904	3.93704	high		GSM274904	1.18272	high		GSM274904	-1.00854	high		GSM274904	4.15467	high		GSM274904	4.01029	high
GSM274905	2.34292	low		GSM274905	-5.87663	low		GSM274905	-4.7863	low		GSM274905	3.29682	low		GSM274905	3.65226	low		GSM274905	-2.08274	low		GSM274905	-0.176262	low		GSM274905	3.84563	low		GSM274905	1.19076	low		GSM274905	-1.11511	low		GSM274905	4.14382	low		GSM274905	3.94501	low
GSM274906	2.42482	high		GSM274906	-5.71054	high		GSM274906	-4.83369	high		GSM274906	3.31762	high		GSM274906	3.79859	high		GSM274906	-1.85134	high		GSM274906	-0.304942	high		GSM274906	4.09077	high		GSM274906	1.20964	high		GSM274906	-1.08621	high		GSM274906	4.17765	high		GSM274906	4.11435	high
GSM274907	2.5341	high		GSM274907	-5.65712	high		GSM274907	-5.01848	high		GSM274907	3.29637	high		GSM274907	3.63926	high		GSM274907	-1.89097	high		GSM274907	-0.631768	high		GSM274907	3.94973	high		GSM274907	1.20083	high		GSM274907	-0.241299	high		GSM274907	4.07099	high		GSM274907	4.01418	high
GSM274908	2.41374	low		GSM274908	-5.54178	low		GSM274908	-4.92769	low		GSM274908	3.28616	low		GSM274908	3.21828	low		GSM274908	-2.35462	low		GSM274908	-1.08204	low		GSM274908	3.74216	low		GSM274908	1.16204	low		GSM274908	-0.852416	low		GSM274908	4.01352	low		GSM274908	3.77649	low
GSM274909	2.37995	low		GSM274909	-5.77624	low		GSM274909	-4.6825	low		GSM274909	3.30238	low		GSM274909	3.08087	low		GSM274909	-2.64788	low		GSM274909	-0.523759	low		GSM274909	3.90287	low		GSM274909	1.17229	low		GSM274909	-1.51864	low		GSM274909	4.01307	low		GSM274909	3.87043	low
GSM274910	2.41728	low		GSM274910	-5.81373	low		GSM274910	-4.57057	low		GSM274910	3.28535	low		GSM274910	3.79193	low		GSM274910	-2.08214	low		GSM274910	-0.384575	low		GSM274910	3.82109	low		GSM274910	1.18409	low		GSM274910	-0.727927	low		GSM274910	4.18169	low		GSM274910	3.91575	low
GSM274911	2.50515	high		GSM274911	-5.93562	high		GSM274911	-4.81194	high		GSM274911	3.28077	high		GSM274911	3.67037	high		GSM274911	-1.85778	high		GSM274911	0.0807156	high		GSM274911	4.10178	high		GSM274911	1.23048	high		GSM274911	-0.523627	high		GSM274911	4.36011	high		GSM274911	4.11036	high
GSM274912	2.42932	low		GSM274912	-5.78786	low		GSM274912	-5.37672	low		GSM274912	3.28663	low		GSM274912	3.39165	low		GSM274912	-2.21638	low		GSM274912	-0.654081	low		GSM274912	3.78795	low		GSM274912	1.20303	low		GSM274912	-1.06941	low		GSM274912	4.02603	low		GSM274912	3.85192	low
GSM274913	2.58288	high		GSM274913	-5.65256	high		GSM274913	-4.58567	high		GSM274913	3.32455	high		GSM274913	3.49101	high		GSM274913	-2.17792	high		GSM274913	-0.743303	high		GSM274913	4.17302	high		GSM274913	1.19476	high		GSM274913	-1.14077	high		GSM274913	3.91885	high		GSM274913	4.10443	high
GSM274914	2.41266	high		GSM274914	-5.64259	high		GSM274914	-4.88735	high		GSM274914	3.33506	high		GSM274914	2.85029	high		GSM274914	-2.36316	high		GSM274914	-0.672198	high		GSM274914	3.88526	high		GSM274914	1.16098	high		GSM274914	-1.16244	high		GSM274914	3.94595	high		GSM274914	3.94227	high
GSM274915	2.38715	high		GSM274915	-5.80209	high		GSM274915	-4.81842	high		GSM274915	3.33152	high		GSM274915	3.4747	high		GSM274915	-1.94272	high		GSM274915	-0.733803	high		GSM274915	3.90615	high		GSM274915	1.17832	high		GSM274915	-0.79738	high		GSM274915	4.14018	high		GSM274915	4.02376	high
GSM274916	2.62488	low		GSM274916	-5.94172	low		GSM274916	-4.42953	low		GSM274916	3.35293	low		GSM274916	3.5798	low		GSM274916	-2.32243	low		GSM274916	-0.443666	low		GSM274916	4.01142	low		GSM274916	1.18991	low		GSM274916	-0.851629	low		GSM274916	4.23078	low		GSM274916	3.97424	low
GSM274917	2.55499	high		GSM274917	-5.7353	high		GSM274917	-4.97351	high		GSM274917	3.32156	high		GSM274917	3.764	high		GSM274917	-1.91628	high		GSM274917	-0.396471	high		GSM274917	3.93187	high		GSM274917	1.18788	high		GSM274917	-1.08286	high		GSM274917	4.19171	high		GSM274917	3.965	high
GSM274918	2.53084	high		GSM274918	-5.66544	high		GSM274918	-4.46298	high		GSM274918	3.31725	high		GSM274918	3.94992	high		GSM274918	-2.47084	high		GSM274918	-0.304736	high		GSM274918	4.10888	high		GSM274918	1.18373	high		GSM274918	-1.07312	high		GSM274918	4.23676	high		GSM274918	4.03963	high
GSM274919	2.48638	high		GSM274919	-5.57447	high		GSM274919	-4.86157	high		GSM274919	3.30592	high		GSM274919	2.9578	high		GSM274919	-2.1637	high		GSM274919	-1.05016	high		GSM274919	3.57375	high		GSM274919	1.17033	high		GSM274919	-1.30485	high		GSM274919	3.92287	high		GSM274919	3.63678	high
GSM274920	2.51215	low		GSM274920	-5.75792	low		GSM274920	-4.63864	low		GSM274920	3.29393	low		GSM274920	3.62155	low		GSM274920	-1.82811	low		GSM274920	-0.964146	low		GSM274920	3.70471	low		GSM274920	1.20294	low		GSM274920	-0.791279	low		GSM274920	4.18296	low		GSM274920	3.86463	low
GSM274921	2.28121	high		GSM274921	-5.876	high		GSM274921	-5.66383	high		GSM274921	3.31168	high		GSM274921	2.46986	high		GSM274921	-2.39555	high		GSM274921	-0.830806	high		GSM274921	3.70587	high		GSM274921	1.18139	high		GSM274921	-1.09306	high		GSM274921	3.87661	high		GSM274921	3.875	high
GSM274922	2.66563	low		GSM274922	-5.36195	low		GSM274922	-4.59481	low		GSM274922	3.3318	low		GSM274922	3.2551	low		GSM274922	-2.14014	low		GSM274922	-1.2025	low		GSM274922	3.70557	low		GSM274922	1.12863	low		GSM274922	-0.996267	low		GSM274922	4.13747	low		GSM274922	3.78371	low
GSM274923	2.4933	high		GSM274923	-5.63424	high		GSM274923	-4.8523	high		GSM274923	3.28814	high		GSM274923	3.09087	high		GSM274923	-2.2048	high		GSM274923	-0.789043	high		GSM274923	3.80568	high		GSM274923	1.19231	high		GSM274923	-1.25953	high		GSM274923	4.02378	high		GSM274923	3.78426	high
GSM274924	2.38748	high		GSM274924	-5.728	high		GSM274924	-4.75737	high		GSM274924	3.31176	high		GSM274924	3.04629	high		GSM274924	-2.07268	high		GSM274924	-0.718552	high		GSM274924	3.87439	high		GSM274924	1.20521	high		GSM274924	-0.879839	high		GSM274924	4.00507	high		GSM274924	3.89073	high
GSM274925	2.41644	high		GSM274925	-5.67409	high		GSM274925	-5.15902	high		GSM274925	3.31228	high		GSM274925	3.90685	high		GSM274925	-1.88983	high		GSM274925	-0.456067	high		GSM274925	3.98124	high		GSM274925	1.17667	high		GSM274925	-0.591382	high		GSM274925	4.31879	high		GSM274925	3.97636	high
GSM274926	2.50584	high		GSM274926	-5.81548	high		GSM274926	-4.93192	high		GSM274926	3.27653	high		GSM274926	3.3076	high		GSM274926	-1.99579	high		GSM274926	-0.514185	high		GSM274926	3.85815	high		GSM274926	1.21904	high		GSM274926	-0.963157	high		GSM274926	4.03403	high		GSM274926	3.87112	high
GSM274927	2.51742	low		GSM274927	-6.13922	low		GSM274927	-4.65743	low		GSM274927	3.2997	low		GSM274927	3.84249	low		GSM274927	-1.70227	low		GSM274927	0.0665484	low		GSM274927	4.16934	low		GSM274927	1.22911	low		GSM274927	-0.71824	low		GSM274927	4.21878	low		GSM274927	4.10034	low
GSM274928	2.54851	high		GSM274928	-5.85729	high		GSM274928	-4.94366	high		GSM274928	3.29264	high		GSM274928	3.68275	high		GSM274928	-1.87579	high		GSM274928	-0.298039	high		GSM274928	4.0308	high		GSM274928	1.21616	high		GSM274928	-0.709463	high		GSM274928	4.1718	high		GSM274928	4.02616	high
GSM274929	2.53133	low		GSM274929	-6.14011	low		GSM274929	-4.9916	low		GSM274929	3.25105	low		GSM274929	3.70714	low		GSM274929	-2.16028	low		GSM274929	-0.227069	low		GSM274929	4.21398	low		GSM274929	1.25364	low		GSM274929	-0.994414	low		GSM274929	4.23834	low		GSM274929	4.11062	low
GSM274930	2.62261	low		GSM274930	-5.8968	low		GSM274930	-4.65829	low		GSM274930	3.29931	low		GSM274930	3.46218	low		GSM274930	-2.14097	low		GSM274930	-0.711041	low		GSM274930	3.86031	low		GSM274930	1.18496	low		GSM274930	-1.04918	low		GSM274930	4.18207	low		GSM274930	3.84508	low
GSM274931	2.4983	low		GSM274931	-5.78133	low		GSM274931	-4.93329	low		GSM274931	3.29775	low		GSM274931	3.10702	low		GSM274931	-2.01521	low		GSM274931	-1.29271	low		GSM274931	3.71543	low		GSM274931	1.16811	low		GSM274931	-1.01467	low		GSM274931	3.92486	low		GSM274931	3.72755	low
GSM274932	2.57795	low		GSM274932	-6.04608	low		GSM274932	-4.98791	low		GSM274932	3.35098	low		GSM274932	3.93709	low		GSM274932	-2.01313	low		GSM274932	-0.129141	low		GSM274932	4.12727	low		GSM274932	1.18225	low		GSM274932	-0.600313	low		GSM274932	4.15009	low		GSM274932	4.16694	low
GSM274933	2.3871	high		GSM274933	-5.85277	high		GSM274933	-5.0245	high		GSM274933	3.30334	high		GSM274933	2.99342	high		GSM274933	-2.19559	high		GSM274933	-0.537274	high		GSM274933	3.90254	high		GSM274933	1.20242	high		GSM274933	-1.12713	high		GSM274933	3.96609	high		GSM274933	3.95922	high
GSM274934	2.45605	high		GSM274934	-5.79174	high		GSM274934	-4.91023	high		GSM274934	3.28836	high		GSM274934	3.11453	high		GSM274934	-2.00207	high		GSM274934	-0.589617	high		GSM274934	3.84893	high		GSM274934	1.19554	high		GSM274934	-1.09168	high		GSM274934	3.98936	high		GSM274934	3.87648	high
GSM274935	2.36759	low		GSM274935	-5.72043	low		GSM274935	-4.83905	low		GSM274935	3.29271	low		GSM274935	3.624	low		GSM274935	-2.56169	low		GSM274935	-0.271047	low		GSM274935	4.02345	low		GSM274935	1.21815	low		GSM274935	-1.2643	low		GSM274935	4.00722	low		GSM274935	3.93871	low
GSM274936	2.54826	low		GSM274936	-5.78829	low		GSM274936	-4.9839	low		GSM274936	3.2924	low		GSM274936	3.70752	low		GSM274936	-2.1162	low		GSM274936	-0.468315	low		GSM274936	3.93002	low		GSM274936	1.20635	low		GSM274936	-0.712904	low		GSM274936	4.08781	low		GSM274936	4.0125	low
GSM274937	2.47646	low		GSM274937	-5.82876	low		GSM274937	-4.20598	low		GSM274937	3.32332	low		GSM274937	3.60308	low		GSM274937	-1.97291	low		GSM274937	-0.613126	low		GSM274937	4.00048	low		GSM274937	1.16833	low		GSM274937	-0.774975	low		GSM274937	4.09621	low		GSM274937	4.00471	low
GSM274938	2.52632	high		GSM274938	-5.72441	high		GSM274938	-4.83305	high		GSM274938	3.32582	high		GSM274938	3.41562	high		GSM274938	-2.05794	high		GSM274938	-0.763325	high		GSM274938	3.81906	high		GSM274938	1.195	high		GSM274938	-0.88654	high		GSM274938	3.99737	high		GSM274938	3.93239	high
GSM274939	2.33738	high		GSM274939	-5.46619	high		GSM274939	-4.65309	high		GSM274939	3.30905	high		GSM274939	3.05844	high		GSM274939	-2.24756	high		GSM274939	-1.26919	high		GSM274939	3.50572	high		GSM274939	1.13792	high		GSM274939	-0.999333	high		GSM274939	3.96297	high		GSM274939	3.69998	high
GSM274940	2.55842	high		GSM274940	-5.4896	high		GSM274940	-4.45663	high		GSM274940	3.3428	high		GSM274940	3.69121	high		GSM274940	-2.29185	high		GSM274940	-0.567648	high		GSM274940	3.93975	high		GSM274940	1.13799	high		GSM274940	-0.564246	high		GSM274940	4.11181	high		GSM274940	3.95215	high
GSM274941	2.3014	high		GSM274941	-5.6625	high		GSM274941	-4.73696	high		GSM274941	3.31535	high		GSM274941	3.18897	high		GSM274941	-2.19013	high		GSM274941	-0.698513	high		GSM274941	3.70661	high		GSM274941	1.15841	high		GSM274941	-1.40217	high		GSM274941	4.02133	high		GSM274941	3.93026	high
GSM274942	2.62788	low		GSM274942	-5.79907	low		GSM274942	-4.73865	low		GSM274942	3.28654	low		GSM274942	3.33792	low		GSM274942	-1.75105	low		GSM274942	-0.917086	low		GSM274942	3.78424	low		GSM274942	1.18717	low		GSM274942	-1.09359	low		GSM274942	4.08592	low		GSM274942	3.81829	low
GSM274943	2.36391	low		GSM274943	-5.47005	low		GSM274943	-4.99568	low		GSM274943	3.37442	low		GSM274943	3.08519	low		GSM274943	-2.26271	low		GSM274943	-0.741079	low		GSM274943	3.69423	low		GSM274943	1.09836	low		GSM274943	-1.0714	low		GSM274943	4.16695	low		GSM274943	3.83316	low
GSM274944	2.60108	low		GSM274944	-5.86049	low		GSM274944	-5.00091	low		GSM274944	3.2771	low		GSM274944	3.55696	low		GSM274944	-2.01775	low		GSM274944	-0.127485	low		GSM274944	4.02858	low		GSM274944	1.21571	low		GSM274944	-1.06303	low		GSM274944	4.17755	low		GSM274944	4.02778	low
GSM274945	2.21705	high		GSM274945	-5.53865	high		GSM274945	-4.93974	high		GSM274945	3.31418	high		GSM274945	2.56894	high		GSM274945	-2.47786	high		GSM274945	-1.05256	high		GSM274945	3.44249	high		GSM274945	1.13548	high		GSM274945	-1.56054	high		GSM274945	3.8865	high		GSM274945	3.64586	high
GSM274946	2.33408	high		GSM274946	-5.85948	high		GSM274946	-4.88286	high		GSM274946	3.30191	high		GSM274946	3.94274	high		GSM274946	-1.90098	high		GSM274946	-0.336434	high		GSM274946	4.12637	high		GSM274946	1.21307	high		GSM274946	-0.869062	high		GSM274946	4.24412	high		GSM274946	4.16088	high
GSM274947	2.43882	low		GSM274947	-5.53444	low		GSM274947	-4.38742	low		GSM274947	3.33449	low		GSM274947	3.54121	low		GSM274947	-2.63055	low		GSM274947	-0.672461	low		GSM274947	4.02722	low		GSM274947	1.15444	low		GSM274947	-1.4453	low		GSM274947	4.37101	low		GSM274947	4.1043	low
GSM274948	2.52759	high		GSM274948	-5.26781	high		GSM274948	-5.44716	high		GSM274948	3.3266	high		GSM274948	2.77173	high		GSM274948	-2.57393	high		GSM274948	-1.08663	high		GSM274948	3.49271	high		GSM274948	1.14798	high		GSM274948	-1.68386	high		GSM274948	3.96396	high		GSM274948	3.62484	high
GSM274949	2.41859	low		GSM274949	-5.64674	low		GSM274949	-5.43113	low		GSM274949	3.30369	low		GSM274949	3.32953	low		GSM274949	-2.22136	low		GSM274949	-0.455083	low		GSM274949	3.60877	low		GSM274949	1.18239	low		GSM274949	-0.806524	low		GSM274949	4.17584	low		GSM274949	3.81785	low
GSM274950	2.49225	high		GSM274950	-5.56488	high		GSM274950	-4.88378	high		GSM274950	3.30709	high		GSM274950	3.19077	high		GSM274950	-1.8173	high		GSM274950	-0.987695	high		GSM274950	3.76807	high		GSM274950	1.18537	high		GSM274950	-0.647853	high		GSM274950	4.13976	high		GSM274950	3.87906	high
GSM274951	2.28308	high		GSM274951	-5.74649	high		GSM274951	-5.11011	high		GSM274951	3.29085	high		GSM274951	2.80353	high		GSM274951	-2.46825	high		GSM274951	-1.18903	high		GSM274951	3.66003	high		GSM274951	1.1569	high		GSM274951	-1.46773	high		GSM274951	3.92999	high		GSM274951	3.78009	high
GSM274952	2.23122	low		GSM274952	-6.28082	low		GSM274952	-5.33958	low		GSM274952	3.25456	low		GSM274952	4.0107	low		GSM274952	-1.93667	low		GSM274952	0.127378	low		GSM274952	4.05249	low		GSM274952	1.26955	low		GSM274952	-0.558166	low		GSM274952	4.29607	low		GSM274952	4.08008	low
GSM274953	2.42082	low		GSM274953	-5.52578	low		GSM274953	-4.8384	low		GSM274953	3.32752	low		GSM274953	3.12753	low		GSM274953	-2.17953	low		GSM274953	-0.84606	low		GSM274953	3.45268	low		GSM274953	1.16893	low		GSM274953	-1.35957	low		GSM274953	3.86427	low		GSM274953	3.66372	low
GSM274954	2.48485	high		GSM274954	-5.21895	high		GSM274954	-5.01833	high		GSM274954	3.37271	high		GSM274954	2.8514	high		GSM274954	-1.69225	high		GSM274954	-1.05197	high		GSM274954	3.58614	high		GSM274954	1.17967	high		GSM274954	-0.453248	high		GSM274954	3.95098	high		GSM274954	3.77867	high
GSM274955	2.46424	high		GSM274955	-5.75374	high		GSM274955	-4.8132	high		GSM274955	3.30789	high		GSM274955	3.25349	high		GSM274955	-1.96396	high		GSM274955	-0.323275	high		GSM274955	4.01851	high		GSM274955	1.2094	high		GSM274955	-1.17724	high		GSM274955	4.04992	high		GSM274955	3.93646	high
GSM274956	2.56815	high		GSM274956	-5.52735	high		GSM274956	-4.81549	high		GSM274956	3.33609	high		GSM274956	3.66926	high		GSM274956	-1.88581	high		GSM274956	-0.551728	high		GSM274956	3.9754	high		GSM274956	1.19131	high		GSM274956	-0.835636	high		GSM274956	4.22762	high		GSM274956	3.96423	high
GSM274957	2.40325	high		GSM274957	-5.75859	high		GSM274957	-5.05537	high		GSM274957	3.29919	high		GSM274957	3.28105	high		GSM274957	-2.04756	high		GSM274957	-0.686154	high		GSM274957	3.66131	high		GSM274957	1.20337	high		GSM274957	-1.03079	high		GSM274957	3.99898	high		GSM274957	3.80796	high
GSM274958	2.39851	high		GSM274958	-5.50984	high		GSM274958	-5.14027	high		GSM274958	3.3127	high		GSM274958	3.24226	high		GSM274958	-2.12819	high		GSM274958	-1.2562	high		GSM274958	3.77022	high		GSM274958	1.14645	high		GSM274958	-1.17575	high		GSM274958	4.05638	high		GSM274958	3.8854	high
GSM274959	2.40643	high		GSM274959	-5.86775	high		GSM274959	-4.53925	high		GSM274959	3.29863	high		GSM274959	2.90684	high		GSM274959	-1.89393	high		GSM274959	-0.527635	high		GSM274959	3.98837	high		GSM274959	1.1893	high		GSM274959	-0.89927	high		GSM274959	3.96153	high		GSM274959	3.93028	high
GSM274960	2.53814	low		GSM274960	-5.78206	low		GSM274960	-4.86364	low		GSM274960	3.29837	low		GSM274960	3.70909	low		GSM274960	-1.98306	low		GSM274960	-0.652679	low		GSM274960	3.87468	low		GSM274960	1.19694	low		GSM274960	-0.958635	low		GSM274960	4.07657	low		GSM274960	3.97727	low
GSM274961	2.4327	low		GSM274961	-5.73862	low		GSM274961	-4.89741	low		GSM274961	3.3104	low		GSM274961	3.98534	low		GSM274961	-1.89644	low		GSM274961	-0.973722	low		GSM274961	3.77699	low		GSM274961	1.18259	low		GSM274961	-0.301534	low		GSM274961	4.15679	low		GSM274961	3.96283	low
GSM274962	2.31719	high		GSM274962	-5.67609	high		GSM274962	-5.10518	high		GSM274962	3.29088	high		GSM274962	3.61483	high		GSM274962	-1.99878	high		GSM274962	-0.958672	high		GSM274962	3.83034	high		GSM274962	1.1979	high		GSM274962	-1.04977	high		GSM274962	4.08691	high		GSM274962	3.90506	high
GSM274963	2.51599	low		GSM274963	-6.16548	low		GSM274963	-4.62683	low		GSM274963	3.30689	low		GSM274963	3.96751	low		GSM274963	-1.92309	low		GSM274963	-0.0689382	low		GSM274963	4.23028	low		GSM274963	1.2378	low		GSM274963	-0.5933	low		GSM274963	4.27269	low		GSM274963	4.21106	low
GSM274964	2.33991	high		GSM274964	-5.48896	high		GSM274964	-4.87339	high		GSM274964	3.32077	high		GSM274964	3.09427	high		GSM274964	-2.34894	high		GSM274964	-1.28716	high		GSM274964	3.76686	high		GSM274964	1.16343	high		GSM274964	-1.526	high		GSM274964	3.97019	high		GSM274964	3.82158	high
GSM274965	2.51027	high		GSM274965	-5.75882	high		GSM274965	-4.97405	high		GSM274965	3.32792	high		GSM274965	3.10718	high		GSM274965	-2.38754	high		GSM274965	-0.686124	high		GSM274965	3.83047	high		GSM274965	1.15841	high		GSM274965	-1.30643	high		GSM274965	4.01757	high		GSM274965	3.84187	high
GSM274966	2.37579	low		GSM274966	-5.87969	low		GSM274966	-4.72092	low		GSM274966	3.28956	low		GSM274966	3.19583	low		GSM274966	-2.53896	low		GSM274966	-0.962194	low		GSM274966	3.8298	low		GSM274966	1.15942	low		GSM274966	-1.42189	low		GSM274966	4.12689	low		GSM274966	3.87999	low
GSM274967	2.40331	high		GSM274967	-5.91946	high		GSM274967	-4.34019	high		GSM274967	3.32149	high		GSM274967	3.98115	high		GSM274967	-1.64708	high		GSM274967	-0.00137188	high		GSM274967	4.00324	high		GSM274967	1.19847	high		GSM274967	-0.367426	high		GSM274967	4.14462	high		GSM274967	4.06201	high
GSM274968	2.458	high		GSM274968	-5.87123	high		GSM274968	-4.53293	high		GSM274968	3.31384	high		GSM274968	3.47479	high		GSM274968	-2.0778	high		GSM274968	-0.652559	high		GSM274968	4.0276	high		GSM274968	1.21141	high		GSM274968	-1.12148	high		GSM274968	4.09715	high		GSM274968	3.97497	high
GSM274969	2.54895	low		GSM274969	-5.9919	low		GSM274969	-4.56914	low		GSM274969	3.31496	low		GSM274969	4.52125	low		GSM274969	-1.74938	low		GSM274969	-0.249536	low		GSM274969	3.99782	low		GSM274969	1.20674	low		GSM274969	-0.556215	low		GSM274969	4.40098	low		GSM274969	4.0349	low
GSM274970	2.70461	high		GSM274970	-5.29777	high		GSM274970	-4.96837	high		GSM274970	3.31664	high		GSM274970	3.979	high		GSM274970	-1.46904	high		GSM274970	-0.65471	high		GSM274970	3.83026	high		GSM274970	1.19855	high		GSM274970	-0.352291	high		GSM274970	4.26635	high		GSM274970	3.87415	high
GSM274971	2.04842	high		GSM274971	-5.91844	high		GSM274971	-5.329	high		GSM274971	3.27646	high		GSM274971	3.20433	high		GSM274971	-2.53607	high		GSM274971	-0.703377	high		GSM274971	3.67886	high		GSM274971	1.18554	high		GSM274971	-1.27478	high		GSM274971	4.07469	high		GSM274971	3.73073	high
GSM274972	2.49657	high		GSM274972	-5.40591	high		GSM274972	-4.66744	high		GSM274972	3.31212	high		GSM274972	2.92794	high		GSM274972	-2.2752	high		GSM274972	-0.670483	high		GSM274972	3.76723	high		GSM274972	1.15545	high		GSM274972	-1.42405	high		GSM274972	3.99159	high		GSM274972	3.88458	high
GSM274973	2.40362	high		GSM274973	-5.92	high		GSM274973	-5.0909	high		GSM274973	3.28188	high		GSM274973	2.99943	high		GSM274973	-2.27963	high		GSM274973	-0.664773	high		GSM274973	3.90409	high		GSM274973	1.20844	high		GSM274973	-1.06647	high		GSM274973	4.12471	high		GSM274973	3.91571	high
GSM274974	2.51361	high		GSM274974	-5.59714	high		GSM274974	-4.50239	high		GSM274974	3.31693	high		GSM274974	3.37007	high		GSM274974	-2.03529	high		GSM274974	-0.202488	high		GSM274974	3.99237	high		GSM274974	1.19517	high		GSM274974	-1.25552	high		GSM274974	4.16737	high		GSM274974	3.89951	high
GSM274975	2.29208	high		GSM274975	-5.7371	high		GSM274975	-5.13837	high		GSM274975	3.28553	high		GSM274975	3.20873	high		GSM274975	-2.22728	high		GSM274975	-0.668978	high		GSM274975	3.79218	high		GSM274975	1.1749	high		GSM274975	-1.09585	high		GSM274975	3.95463	high		GSM274975	3.87083	high
GSM274976	2.40425	low		GSM274976	-6.118	low		GSM274976	-4.57537	low		GSM274976	3.28791	low		GSM274976	3.89958	low		GSM274976	-2.01047	low		GSM274976	-0.0684361	low		GSM274976	4.25234	low		GSM274976	1.22779	low		GSM274976	-0.865495	low		GSM274976	4.20755	low		GSM274976	4.19317	low
GSM274977	2.34468	low		GSM274977	-5.60641	low		GSM274977	-5.12609	low		GSM274977	3.26329	low		GSM274977	4.00197	low		GSM274977	-1.97677	low		GSM274977	-0.607668	low		GSM274977	3.97092	low		GSM274977	1.20364	low		GSM274977	-0.689498	low		GSM274977	4.23212	low		GSM274977	4.06301	low
GSM274978	2.50027	low		GSM274978	-5.4121	low		GSM274978	-4.89464	low		GSM274978	3.37407	low		GSM274978	3.35287	low		GSM274978	-1.60222	low		GSM274978	-0.272765	low		GSM274978	4.15914	low		GSM274978	1.20594	low		GSM274978	-0.773468	low		GSM274978	4.25489	low		GSM274978	4.06511	low
GSM274979	2.42714	high		GSM274979	-5.86062	high		GSM274979	-5.11544	high		GSM274979	3.25721	high		GSM274979	3.29907	high		GSM274979	-2.32085	high		GSM274979	-0.692222	high		GSM274979	3.90897	high		GSM274979	1.2166	high		GSM274979	-0.972296	high		GSM274979	4.24615	high		GSM274979	4.00296	high
GSM274980	2.34823	high		GSM274980	-5.63652	high		GSM274980	-5.25246	high		GSM274980	3.29503	high		GSM274980	3.25888	high		GSM274980	-2.5831	high		GSM274980	-1.18226	high		GSM274980	3.68184	high		GSM274980	1.15752	high		GSM274980	-1.84936	high		GSM274980	3.8453	high		GSM274980	3.72699	high
GSM274981	2.44414	high		GSM274981	-5.74272	high		GSM274981	-4.93962	high		GSM274981	3.29086	high		GSM274981	2.98873	high		GSM274981	-2.32549	high		GSM274981	-0.722599	high		GSM274981	3.87202	high		GSM274981	1.19497	high		GSM274981	-1.4211	high		GSM274981	4.04247	high		GSM274981	3.95316	high
GSM274982	2.40722	low		GSM274982	-6.21323	low		GSM274982	-4.94631	low		GSM274982	3.25815	low		GSM274982	4.15864	low		GSM274982	-1.90433	low		GSM274982	0.198388	low		GSM274982	4.15351	low		GSM274982	1.23576	low		GSM274982	-0.438435	low		GSM274982	4.46763	low		GSM274982	4.184	low
GSM274983	2.24524	high		GSM274983	-5.65331	high		GSM274983	-5.12831	high		GSM274983	3.30369	high		GSM274983	2.86772	high		GSM274983	-2.37154	high		GSM274983	-0.981486	high		GSM274983	3.62991	high		GSM274983	1.15447	high		GSM274983	-1.35972	high		GSM274983	4.01034	high		GSM274983	3.70977	high
GSM274984	2.38771	high		GSM274984	-5.66985	high		GSM274984	-4.99943	high		GSM274984	3.28975	high		GSM274984	3.21825	high		GSM274984	-2.24949	high		GSM274984	-0.844865	high		GSM274984	3.77877	high		GSM274984	1.1877	high		GSM274984	-1.53258	high		GSM274984	3.98793	high		GSM274984	3.81127	high
GSM274985	2.3511	low		GSM274985	-5.68301	low		GSM274985	-4.9093	low		GSM274985	3.29252	low		GSM274985	2.90904	low		GSM274985	-2.36568	low		GSM274985	-0.883529	low		GSM274985	3.78486	low		GSM274985	1.17533	low		GSM274985	-1.46248	low		GSM274985	4.04685	low		GSM274985	3.82885	low
GSM274986	2.32256	low		GSM274986	-6.01901	low		GSM274986	-4.69433	low		GSM274986	3.32414	low		GSM274986	3.49023	low		GSM274986	-2.50251	low		GSM274986	-0.52313	low		GSM274986	3.81134	low		GSM274986	1.18003	low		GSM274986	-1.31488	low		GSM274986	4.10372	low		GSM274986	3.90719	low
GSM274987	2.33066	low		GSM274987	-6.04027	low		GSM274987	-4.45699	low		GSM274987	3.32634	low		GSM274987	3.48949	low		GSM274987	-2.33887	low		GSM274987	-0.23077	low		GSM274987	4.0407	low		GSM274987	1.1788	low		GSM274987	-1.18493	low		GSM274987	4.09297	low		GSM274987	4.03682	low
GSM274988	2.46803	high		GSM274988	-5.84384	high		GSM274988	-4.88018	high		GSM274988	3.31919	high		GSM274988	3.05646	high		GSM274988	-2.41154	high		GSM274988	-0.801227	high		GSM274988	3.64231	high		GSM274988	1.16461	high		GSM274988	-1.3778	high		GSM274988	4.06958	high		GSM274988	3.7381	high
GSM274989	2.48065	low		GSM274989	-5.55911	low		GSM274989	-4.84975	low		GSM274989	3.34316	low		GSM274989	2.93717	low		GSM274989	-2.45772	low		GSM274989	-1.04034	low		GSM274989	3.82388	low		GSM274989	1.17639	low		GSM274989	-1.19367	low		GSM274989	4.01332	low		GSM274989	3.87898	low
GSM274990	2.36609	high		GSM274990	-5.90005	high		GSM274990	-4.83734	high		GSM274990	3.29142	high		GSM274990	4.05012	high		GSM274990	-1.86381	high		GSM274990	-0.389105	high		GSM274990	3.95846	high		GSM274990	1.21453	high		GSM274990	-0.984492	high		GSM274990	4.16338	high		GSM274990	4.00024	high
GSM274991	2.39145	low		GSM274991	-6.36673	low		GSM274991	-4.86234	low		GSM274991	3.26875	low		GSM274991	4.38991	low		GSM274991	-1.86701	low		GSM274991	0.223819	low		GSM274991	4.20568	low		GSM274991	1.27027	low		GSM274991	-0.37223	low		GSM274991	4.31428	low		GSM274991	4.21716	low
GSM274992	2.53744	high		GSM274992	-6.15975	high		GSM274992	-4.79839	high		GSM274992	3.32428	high		GSM274992	4.46685	high		GSM274992	-1.69902	high		GSM274992	-0.0641377	high		GSM274992	3.92137	high		GSM274992	1.22369	high		GSM274992	-0.311258	high		GSM274992	4.48376	high		GSM274992	4.1331	high
GSM274993	2.41551	low		GSM274993	-5.83709	low		GSM274993	-4.34845	low		GSM274993	3.30018	low		GSM274993	3.72571	low		GSM274993	-2.307	low		GSM274993	-0.415503	low		GSM274993	4.04683	low		GSM274993	1.19546	low		GSM274993	-1.10674	low		GSM274993	3.96978	low		GSM274993	4.03278	low
GSM274994	2.44565	low		GSM274994	-5.67587	low		GSM274994	-5.22319	low		GSM274994	3.32388	low		GSM274994	2.93458	low		GSM274994	-2.35938	low		GSM274994	-0.947325	low		GSM274994	3.66354	low		GSM274994	1.18568	low		GSM274994	-1.13113	low		GSM274994	4.29554	low		GSM274994	3.69592	low
GSM274995	2.39456	high		GSM274995	-5.46129	high		GSM274995	-5.01938	high		GSM274995	3.32417	high		GSM274995	2.21305	high		GSM274995	-2.30049	high		GSM274995	-1.44013	high		GSM274995	3.4081	high		GSM274995	1.14072	high		GSM274995	-1.3354	high		GSM274995	3.82619	high		GSM274995	3.63358	high
GSM274996	2.51488	low		GSM274996	-5.79851	low		GSM274996	-4.94729	low		GSM274996	3.34163	low		GSM274996	3.489	low		GSM274996	-1.76265	low		GSM274996	-0.897187	low		GSM274996	3.79196	low		GSM274996	1.17969	low		GSM274996	-0.726366	low		GSM274996	4.07552	low		GSM274996	3.92705	low
GSM274997	2.48267	high		GSM274997	-5.68159	high		GSM274997	-4.87161	high		GSM274997	3.31815	high		GSM274997	3.15121	high		GSM274997	-1.76666	high		GSM274997	-0.576476	high		GSM274997	3.89415	high		GSM274997	1.19185	high		GSM274997	-0.737617	high		GSM274997	4.08196	high		GSM274997	3.91516	high
GSM274998	2.31734	low		GSM274998	-5.91019	low		GSM274998	-4.55006	low		GSM274998	3.3148	low		GSM274998	3.57414	low		GSM274998	-1.55651	low		GSM274998	-0.822063	low		GSM274998	3.80577	low		GSM274998	1.18171	low		GSM274998	-0.796589	low		GSM274998	4.10656	low		GSM274998	4.00137	low
GSM274999	2.3898	high		GSM274999	-6.0125	high		GSM274999	-5.33774	high		GSM274999	3.25391	high		GSM274999	3.63854	high		GSM274999	-2.06871	high		GSM274999	-0.794475	high		GSM274999	3.73759	high		GSM274999	1.21329	high		GSM274999	-0.601037	high		GSM274999	4.08692	high		GSM274999	3.94527	high
GSM275000	2.51219	low		GSM275000	-5.85952	low		GSM275000	-4.83155	low		GSM275000	3.27671	low		GSM275000	4.0165	low		GSM275000	-1.58421	low		GSM275000	-0.572805	low		GSM275000	3.85672	low		GSM275000	1.21941	low		GSM275000	-0.387842	low		GSM275000	4.24289	low		GSM275000	3.97938	low
GSM275001	2.32008	high		GSM275001	-5.76137	high		GSM275001	-4.74269	high		GSM275001	3.30455	high		GSM275001	3.1784	high		GSM275001	-2.12884	high		GSM275001	-0.490201	high		GSM275001	3.88	high		GSM275001	1.19522	high		GSM275001	-1.26467	high		GSM275001	4.01014	high		GSM275001	3.94889	high
GSM275002	2.2958	high		GSM275002	-5.77455	high		GSM275002	-4.91233	high		GSM275002	3.28814	high		GSM275002	3.08917	high		GSM275002	-2.40656	high		GSM275002	-0.759605	high		GSM275002	3.79023	high		GSM275002	1.18535	high		GSM275002	-1.37139	high		GSM275002	4.02934	high		GSM275002	3.91889	high
GSM275003	2.49336	high		GSM275003	-6.12981	high		GSM275003	-5.36042	high		GSM275003	3.2596	high		GSM275003	3.53273	high		GSM275003	-1.91992	high		GSM275003	-0.901144	high		GSM275003	3.7541	high		GSM275003	1.19699	high		GSM275003	-0.604385	high		GSM275003	4.22048	high		GSM275003	3.97717	high
GSM275004	2.30836	high		GSM275004	-5.83693	high		GSM275004	-4.9377	high		GSM275004	3.29395	high		GSM275004	3.14942	high		GSM275004	-2.5789	high		GSM275004	-0.72809	high		GSM275004	3.84353	high		GSM275004	1.19959	high		GSM275004	-1.62813	high		GSM275004	3.95247	high		GSM275004	3.8454	high
GSM275005	2.60452	low		GSM275005	-5.95664	low		GSM275005	-4.5917	low		GSM275005	3.29833	low		GSM275005	4.17058	low		GSM275005	-1.75881	low		GSM275005	-0.0707479	low		GSM275005	4.06675	low		GSM275005	1.23592	low		GSM275005	-0.661011	low		GSM275005	4.16085	low		GSM275005	4.11682	low
GSM275006	2.44866	low		GSM275006	-5.94254	low		GSM275006	-5.18808	low		GSM275006	3.25208	low		GSM275006	3.79909	low		GSM275006	-2.05522	low		GSM275006	-0.427598	low		GSM275006	4.01125	low		GSM275006	1.22033	low		GSM275006	-0.859363	low		GSM275006	4.23146	low		GSM275006	4.06296	low
GSM275007	2.46481	low		GSM275007	-5.7764	low		GSM275007	-5.22918	low		GSM275007	3.28536	low		GSM275007	3.85399	low		GSM275007	-2.12817	low		GSM275007	-0.17296	low		GSM275007	3.98108	low		GSM275007	1.21796	low		GSM275007	-1.07244	low		GSM275007	4.23407	low		GSM275007	4.02599	low
GSM275008	2.53851	high		GSM275008	-5.75035	high		GSM275008	-4.291	high		GSM275008	3.33937	high		GSM275008	3.75974	high		GSM275008	-2.18448	high		GSM275008	-0.463586	high		GSM275008	4.02985	high		GSM275008	1.21478	high		GSM275008	-1.00385	high		GSM275008	4.12022	high		GSM275008	4.05423	high
GSM275009	2.36603	high		GSM275009	-5.5885	high		GSM275009	-4.8085	high		GSM275009	3.31043	high		GSM275009	3.12509	high		GSM275009	-2.12206	high		GSM275009	-0.964195	high		GSM275009	3.67572	high		GSM275009	1.15926	high		GSM275009	-0.935363	high		GSM275009	3.90721	high		GSM275009	3.84176	high
GSM275010	2.6731	high		GSM275010	-5.58141	high		GSM275010	-4.36483	high		GSM275010	3.33463	high		GSM275010	3.37484	high		GSM275010	-2.05808	high		GSM275010	-0.40462	high		GSM275010	3.92195	high		GSM275010	1.19692	high		GSM275010	-1.08356	high		GSM275010	4.15048	high		GSM275010	3.97356	high
GSM275011	2.53293	high		GSM275011	-5.89636	high		GSM275011	-4.33716	high		GSM275011	3.31002	high		GSM275011	3.19736	high		GSM275011	-2.22649	high		GSM275011	-0.808592	high		GSM275011	3.89412	high		GSM275011	1.19774	high		GSM275011	-1.30062	high		GSM275011	3.96899	high		GSM275011	3.80217	high
GSM275012	2.43248	high		GSM275012	-5.92358	high		GSM275012	-4.96464	high		GSM275012	3.28836	high		GSM275012	3.58652	high		GSM275012	-1.76656	high		GSM275012	-0.0608426	high		GSM275012	4.10598	high		GSM275012	1.25005	high		GSM275012	-0.859464	high		GSM275012	4.0877	high		GSM275012	4.05387	high
GSM275013	2.55434	high		GSM275013	-5.8588	high		GSM275013	-4.44669	high		GSM275013	3.34609	high		GSM275013	2.87226	high		GSM275013	-1.96423	high		GSM275013	-0.8032	high		GSM275013	3.86798	high		GSM275013	1.2004	high		GSM275013	-0.962774	high		GSM275013	4.12531	high		GSM275013	4.03988	high
GSM275014	2.47778	high		GSM275014	-5.39641	high		GSM275014	-4.47034	high		GSM275014	3.30912	high		GSM275014	3.18519	high		GSM275014	-2.08874	high		GSM275014	-0.832452	high		GSM275014	3.66778	high		GSM275014	1.16538	high		GSM275014	-1.36095	high		GSM275014	4.06798	high		GSM275014	3.83033	high
GSM275015	2.36363	high		GSM275015	-5.5107	high		GSM275015	-4.99467	high		GSM275015	3.29766	high		GSM275015	3.04259	high		GSM275015	-2.34288	high		GSM275015	-0.933336	high		GSM275015	3.93355	high		GSM275015	1.18019	high		GSM275015	-1.25249	high		GSM275015	4.10149	high		GSM275015	3.94582	high
GSM275016	2.40544	high		GSM275016	-5.89917	high		GSM275016	-4.91854	high		GSM275016	3.31202	high		GSM275016	3.57011	high		GSM275016	-2.61548	high		GSM275016	-0.985988	high		GSM275016	3.77196	high		GSM275016	1.17604	high		GSM275016	-1.63699	high		GSM275016	4.06209	high		GSM275016	3.83344	high
GSM275017	2.29495	high		GSM275017	-5.58862	high		GSM275017	-5.12196	high		GSM275017	3.31503	high		GSM275017	2.84529	high		GSM275017	-2.70214	high		GSM275017	-0.959038	high		GSM275017	3.58128	high		GSM275017	1.1767	high		GSM275017	-1.55671	high		GSM275017	3.89201	high		GSM275017	3.75061	high
GSM275018	2.48865	high		GSM275018	-5.6328	high		GSM275018	-5.15082	high		GSM275018	3.27375	high		GSM275018	3.81751	high		GSM275018	-2.31672	high		GSM275018	-0.730325	high		GSM275018	3.76546	high		GSM275018	1.17276	high		GSM275018	-1.41066	high		GSM275018	4.11739	high		GSM275018	3.87606	high
GSM275019	2.43508	high		GSM275019	-6.00219	high		GSM275019	-4.89512	high		GSM275019	3.30988	high		GSM275019	3.80806	high		GSM275019	-1.98519	high		GSM275019	-0.862976	high		GSM275019	3.78527	high		GSM275019	1.18878	high		GSM275019	-1.25628	high		GSM275019	4.05639	high		GSM275019	3.94584	high
GSM275020	2.57237	low		GSM275020	-5.66282	low		GSM275020	-4.69848	low		GSM275020	3.31935	low		GSM275020	3.3758	low		GSM275020	-2.2758	low		GSM275020	-0.470291	low		GSM275020	3.9621	low		GSM275020	1.19454	low		GSM275020	-1.11204	low		GSM275020	4.0793	low		GSM275020	3.99282	low
GSM275021	2.47636	high		GSM275021	-5.73093	high		GSM275021	-4.89878	high		GSM275021	3.3197	high		GSM275021	3.85037	high		GSM275021	-1.52026	high		GSM275021	0.0346394	high		GSM275021	4.16568	high		GSM275021	1.24745	high		GSM275021	-0.568245	high		GSM275021	4.333	high		GSM275021	4.17607	high
GSM275022	2.62107	high		GSM275022	-5.68215	high		GSM275022	-4.87122	high		GSM275022	3.30329	high		GSM275022	3.44393	high		GSM275022	-1.75042	high		GSM275022	-0.657828	high		GSM275022	3.95044	high		GSM275022	1.20502	high		GSM275022	-0.680887	high		GSM275022	3.96313	high		GSM275022	3.97648	high
GSM275023	2.36748	high		GSM275023	-6.14127	high		GSM275023	-5.08699	high		GSM275023	3.33393	high		GSM275023	3.14958	high		GSM275023	-1.24723	high		GSM275023	-0.147738	high		GSM275023	3.70473	high		GSM275023	1.28741	high		GSM275023	-0.227403	high		GSM275023	3.84607	high		GSM275023	4.01474	high
GSM275024	2.36998	high		GSM275024	-5.67857	high		GSM275024	-5.17457	high		GSM275024	3.27734	high		GSM275024	3.63757	high		GSM275024	-2.13302	high		GSM275024	-0.417396	high		GSM275024	4.00565	high		GSM275024	1.22313	high		GSM275024	-0.994388	high		GSM275024	4.16588	high		GSM275024	3.95699	high
GSM275025	2.44926	high		GSM275025	-5.80523	high		GSM275025	-5.10215	high		GSM275025	3.34636	high		GSM275025	3.57749	high		GSM275025	-1.62224	high		GSM275025	-0.657842	high		GSM275025	3.90167	high		GSM275025	1.19689	high		GSM275025	-0.740782	high		GSM275025	4.21997	high		GSM275025	4.04822	high
GSM275026	2.41274	high		GSM275026	-5.77937	high		GSM275026	-4.66426	high		GSM275026	3.30577	high		GSM275026	3.43119	high		GSM275026	-1.71218	high		GSM275026	-0.115679	high		GSM275026	4.00445	high		GSM275026	1.2078	high		GSM275026	-0.798698	high		GSM275026	4.13595	high		GSM275026	3.95033	high
GSM275027	2.3149	high		GSM275027	-5.66095	high		GSM275027	-5.17394	high		GSM275027	3.35626	high		GSM275027	2.34942	high		GSM275027	-2.22921	high		GSM275027	-1.12708	high		GSM275027	3.61191	high		GSM275027	1.11647	high		GSM275027	-1.3357	high		GSM275027	3.74562	high		GSM275027	3.73986	high
GSM275028	2.34733	high		GSM275028	-5.47159	high		GSM275028	-4.91035	high		GSM275028	3.32813	high		GSM275028	3.26171	high		GSM275028	-2.25554	high		GSM275028	-0.590576	high		GSM275028	3.80908	high		GSM275028	1.16723	high		GSM275028	-1.11668	high		GSM275028	4.16996	high		GSM275028	3.98571	high
GSM275029	2.314	high		GSM275029	-5.82119	high		GSM275029	-4.92164	high		GSM275029	3.307	high		GSM275029	3.37628	high		GSM275029	-2.31567	high		GSM275029	-0.646582	high		GSM275029	3.70206	high		GSM275029	1.16131	high		GSM275029	-1.3986	high		GSM275029	4.18214	high		GSM275029	3.92416	high
GSM275030	2.67963	high		GSM275030	-5.54689	high		GSM275030	-4.62543	high		GSM275030	3.34249	high		GSM275030	3.72347	high		GSM275030	-1.78639	high		GSM275030	-0.752677	high		GSM275030	3.85339	high		GSM275030	1.19094	high		GSM275030	-0.624414	high		GSM275030	4.28419	high		GSM275030	4.02679	high
GSM275031	2.16002	high		GSM275031	-5.85235	high		GSM275031	-5.04715	high		GSM275031	3.3138	high		GSM275031	2.9032	high		GSM275031	-2.34211	high		GSM275031	-1.16689	high		GSM275031	3.60045	high		GSM275031	1.14701	high		GSM275031	-1.54352	high		GSM275031	3.8922	high		GSM275031	3.82628	high
GSM275032	2.41096	high		GSM275032	-5.5707	high		GSM275032	-5.48704	high		GSM275032	3.28421	high		GSM275032	2.97541	high		GSM275032	-1.90578	high		GSM275032	-1.10732	high		GSM275032	3.56339	high		GSM275032	1.18453	high		GSM275032	-1.01487	high		GSM275032	4.13214	high		GSM275032	3.80498	high
GSM275033	2.26543	high		GSM275033	-5.94622	high		GSM275033	-5.10329	high		GSM275033	3.28593	high		GSM275033	3.49758	high		GSM275033	-2.1806	high		GSM275033	-0.389404	high		GSM275033	4.02572	high		GSM275033	1.2113	high		GSM275033	-1.19078	high		GSM275033	4.06777	high		GSM275033	4.08734	high
GSM275034	2.23416	low		GSM275034	-5.70737	low		GSM275034	-4.92333	low		GSM275034	3.30993	low		GSM275034	2.9935	low		GSM275034	-2.19769	low		GSM275034	-0.781971	low		GSM275034	3.64783	low		GSM275034	1.15018	low		GSM275034	-0.726824	low		GSM275034	4.1332	low		GSM275034	3.85424	low
GSM275035	2.28016	high		GSM275035	-5.81459	high		GSM275035	-5.1171	high		GSM275035	3.30891	high		GSM275035	2.77789	high		GSM275035	-2.18032	high		GSM275035	-0.873284	high		GSM275035	3.76943	high		GSM275035	1.18257	high		GSM275035	-0.925132	high		GSM275035	4.01554	high		GSM275035	3.93885	high
GSM275036	2.32806	high		GSM275036	-5.71661	high		GSM275036	-4.6451	high		GSM275036	3.30831	high		GSM275036	3.28944	high		GSM275036	-2.26996	high		GSM275036	-0.538641	high		GSM275036	3.91018	high		GSM275036	1.19245	high		GSM275036	-1.48336	high		GSM275036	4.10122	high		GSM275036	3.96083	high
GSM275037	2.28814	high		GSM275037	-5.77589	high		GSM275037	-5.04847	high		GSM275037	3.29759	high		GSM275037	2.84366	high		GSM275037	-2.40959	high		GSM275037	-1.05832	high		GSM275037	3.70681	high		GSM275037	1.16415	high		GSM275037	-1.45071	high		GSM275037	3.95807	high		GSM275037	3.80425	high
GSM275038	2.39829	high		GSM275038	-6.0139	high		GSM275038	-4.4598	high		GSM275038	3.27971	high		GSM275038	3.97045	high		GSM275038	-1.93489	high		GSM275038	0.240378	high		GSM275038	4.26321	high		GSM275038	1.24638	high		GSM275038	-0.798041	high		GSM275038	4.23936	high		GSM275038	4.20714	high
GSM275039	2.70358	high		GSM275039	-5.45653	high		GSM275039	-4.9493	high		GSM275039	3.32316	high		GSM275039	3.03479	high		GSM275039	-1.88032	high		GSM275039	-1.14014	high		GSM275039	3.51372	high		GSM275039	1.1484	high		GSM275039	-0.990487	high		GSM275039	3.97404	high		GSM275039	3.70409	high
GSM275040	2.35274	low		GSM275040	-5.48411	low		GSM275040	-4.47328	low		GSM275040	3.2906	low		GSM275040	3.27168	low		GSM275040	-2.1954	low		GSM275040	-0.716147	low		GSM275040	3.89404	low		GSM275040	1.14943	low		GSM275040	-0.81109	low		GSM275040	4.05829	low		GSM275040	3.91501	low
GSM275041	2.21273	high		GSM275041	-5.89091	high		GSM275041	-4.9825	high		GSM275041	3.34092	high		GSM275041	3.84497	high		GSM275041	-2.33781	high		GSM275041	-0.683151	high		GSM275041	3.83966	high		GSM275041	1.16863	high		GSM275041	-1.36952	high		GSM275041	4.07682	high		GSM275041	3.9275	high
GSM275042	2.30239	high		GSM275042	-5.58506	high		GSM275042	-5.30405	high		GSM275042	3.30645	high		GSM275042	2.68429	high		GSM275042	-2.22713	high		GSM275042	-1.16637	high		GSM275042	3.82933	high		GSM275042	1.18631	high		GSM275042	-1.38229	high		GSM275042	4.12867	high		GSM275042	3.87166	high
GSM275043	2.38869	high		GSM275043	-5.94998	high		GSM275043	-4.70067	high		GSM275043	3.29697	high		GSM275043	3.43858	high		GSM275043	-1.93954	high		GSM275043	0.179767	high		GSM275043	4.16344	high		GSM275043	1.22715	high		GSM275043	-0.932698	high		GSM275043	4.14756	high		GSM275043	4.1703	high
GSM275044	2.42804	high		GSM275044	-5.85209	high		GSM275044	-4.71341	high		GSM275044	3.29641	high		GSM275044	3.33041	high		GSM275044	-1.73843	high		GSM275044	-0.247338	high		GSM275044	4.006	high		GSM275044	1.21492	high		GSM275044	-0.714184	high		GSM275044	4.12847	high		GSM275044	4.02907	high
GSM275045	2.59019	high		GSM275045	-5.81659	high		GSM275045	-4.83763	high		GSM275045	3.30977	high		GSM275045	3.49866	high		GSM275045	-1.907	high		GSM275045	-0.904113	high		GSM275045	3.96402	high		GSM275045	1.18754	high		GSM275045	-0.969717	high		GSM275045	4.18834	high		GSM275045	3.96658	high
GSM275046	2.33349	low		GSM275046	-5.90527	low		GSM275046	-4.81985	low		GSM275046	3.28894	low		GSM275046	3.62061	low		GSM275046	-2.28567	low		GSM275046	-0.816263	low		GSM275046	3.74106	low		GSM275046	1.17386	low		GSM275046	-0.959673	low		GSM275046	4.21262	low		GSM275046	3.96081	low
GSM275047	2.32729	low		GSM275047	-5.87799	low		GSM275047	-4.93727	low		GSM275047	3.29218	low		GSM275047	3.58189	low		GSM275047	-2.01861	low		GSM275047	-0.35785	low		GSM275047	3.82335	low		GSM275047	1.19696	low		GSM275047	-0.773899	low		GSM275047	4.09124	low		GSM275047	4.03911	low
GSM275048	2.61751	high		GSM275048	-5.69802	high		GSM275048	-4.74007	high		GSM275048	3.2978	high		GSM275048	3.72155	high		GSM275048	-2.00955	high		GSM275048	-0.171689	high		GSM275048	3.98059	high		GSM275048	1.21281	high		GSM275048	-0.902427	high		GSM275048	4.32359	high		GSM275048	4.09	high
GSM275049	2.42837	high		GSM275049	-5.73913	high		GSM275049	-4.92803	high		GSM275049	3.29378	high		GSM275049	3.59044	high		GSM275049	-2.30765	high		GSM275049	-0.16746	high		GSM275049	4.07137	high		GSM275049	1.20891	high		GSM275049	-0.787445	high		GSM275049	4.33562	high		GSM275049	4.10147	high
GSM275050	2.42599	high		GSM275050	-6.07243	high		GSM275050	-5.11833	high		GSM275050	3.25423	high		GSM275050	3.71604	high		GSM275050	-1.61139	high		GSM275050	0.0394815	high		GSM275050	4.02985	high		GSM275050	1.23964	high		GSM275050	-0.500659	high		GSM275050	4.27266	high		GSM275050	4.07951	high
GSM275051	2.31965	high		GSM275051	-5.63915	high		GSM275051	-5.02046	high		GSM275051	3.2828	high		GSM275051	3.37097	high		GSM275051	-2.40013	high		GSM275051	-0.721495	high		GSM275051	3.76992	high		GSM275051	1.17508	high		GSM275051	-1.16732	high		GSM275051	4.0563	high		GSM275051	3.90496	high
GSM275052	2.41981	high		GSM275052	-5.80738	high		GSM275052	-4.59036	high		GSM275052	3.29923	high		GSM275052	3.40514	high		GSM275052	-2.08894	high		GSM275052	-0.461039	high		GSM275052	3.96969	high		GSM275052	1.1899	high		GSM275052	-0.949075	high		GSM275052	4.20566	high		GSM275052	3.98516	high
GSM275053	2.41941	high		GSM275053	-5.75112	high		GSM275053	-4.54975	high		GSM275053	3.29386	high		GSM275053	3.15448	high		GSM275053	-2.2562	high		GSM275053	-0.668149	high		GSM275053	3.85665	high		GSM275053	1.17207	high		GSM275053	-1.27664	high		GSM275053	4.08853	high		GSM275053	3.89417	high
GSM275054	2.45417	high		GSM275054	-5.84795	high		GSM275054	-4.92077	high		GSM275054	3.30536	high		GSM275054	3.38919	high		GSM275054	-2.26549	high		GSM275054	-0.599208	high		GSM275054	3.87853	high		GSM275054	1.20171	high		GSM275054	-1.20017	high		GSM275054	4.10739	high		GSM275054	3.94839	high
GSM275055	2.38717	high		GSM275055	-5.99404	high		GSM275055	-4.7601	high		GSM275055	3.27441	high		GSM275055	3.66875	high		GSM275055	-1.9901	high		GSM275055	-0.134577	high		GSM275055	4.17978	high		GSM275055	1.21016	high		GSM275055	-0.641965	high		GSM275055	4.16685	high		GSM275055	4.10575	high
GSM275056	2.40633	high		GSM275056	-5.57281	high		GSM275056	-5.04359	high		GSM275056	3.33724	high		GSM275056	3.69612	high		GSM275056	-1.88003	high		GSM275056	-0.56595	high		GSM275056	3.9296	high		GSM275056	1.14831	high		GSM275056	-0.421014	high		GSM275056	4.26158	high		GSM275056	4.0031	high
GSM275057	2.41002	high		GSM275057	-5.89	high		GSM275057	-4.92818	high		GSM275057	3.27322	high		GSM275057	3.63713	high		GSM275057	-2.10645	high		GSM275057	0.0121924	high		GSM275057	4.04252	high		GSM275057	1.21199	high		GSM275057	-0.973667	high		GSM275057	4.19923	high		GSM275057	4.05794	high
GSM275058	2.3818	high		GSM275058	-5.6118	high		GSM275058	-4.84406	high		GSM275058	3.30559	high		GSM275058	3.04197	high		GSM275058	-2.03643	high		GSM275058	-0.798709	high		GSM275058	3.78311	high		GSM275058	1.18039	high		GSM275058	-0.960547	high		GSM275058	4.13923	high		GSM275058	3.88344	high
GSM275059	2.36261	high		GSM275059	-5.88077	high		GSM275059	-5.17642	high		GSM275059	3.28524	high		GSM275059	3.53246	high		GSM275059	-1.95035	high		GSM275059	0.043887	high		GSM275059	3.86524	high		GSM275059	1.21174	high		GSM275059	-0.987666	high		GSM275059	4.22389	high		GSM275059	4.03968	high
GSM275060	2.43501	high		GSM275060	-5.83221	high		GSM275060	-4.78824	high		GSM275060	3.29244	high		GSM275060	3.57497	high		GSM275060	-1.90567	high		GSM275060	-0.0943855	high		GSM275060	4.0953	high		GSM275060	1.21106	high		GSM275060	-0.799946	high		GSM275060	4.1689	high		GSM275060	4.14488	high
GSM275061	2.29311	high		GSM275061	-5.89395	high		GSM275061	-4.77607	high		GSM275061	3.31254	high		GSM275061	3.20178	high		GSM275061	-2.129	high		GSM275061	-0.781361	high		GSM275061	3.74734	high		GSM275061	1.17931	high		GSM275061	-0.978283	high		GSM275061	4.16178	high		GSM275061	3.87985	high
GSM275062	2.79885	low		GSM275062	-4.92318	low		GSM275062	-4.25867	low		GSM275062	3.37587	low		GSM275062	3.08296	low		GSM275062	-1.75796	low		GSM275062	-0.899084	low		GSM275062	3.74473	low		GSM275062	1.18668	low		GSM275062	-0.699946	low		GSM275062	4.17967	low		GSM275062	3.80312	low
GSM275063	2.16611	high		GSM275063	-5.8723	high		GSM275063	-5.20575	high		GSM275063	3.29254	high		GSM275063	2.80296	high		GSM275063	-2.29004	high		GSM275063	-0.402743	high		GSM275063	3.81169	high		GSM275063	1.17011	high		GSM275063	-1.0275	high		GSM275063	4.0787	high		GSM275063	3.87801	high
GSM275064	2.32265	high		GSM275064	-6.01075	high		GSM275064	-4.91021	high		GSM275064	3.25844	high		GSM275064	3.55816	high		GSM275064	-2.01406	high		GSM275064	0.0345416	high		GSM275064	4.02221	high		GSM275064	1.21206	high		GSM275064	-0.977823	high		GSM275064	4.21605	high		GSM275064	4.09082	high
GSM275065	2.44142	high		GSM275065	-5.50023	high		GSM275065	-4.76047	high		GSM275065	3.29153	high		GSM275065	3.25785	high		GSM275065	-2.02437	high		GSM275065	-1.07616	high		GSM275065	3.45215	high		GSM275065	1.15067	high		GSM275065	-1.05168	high		GSM275065	4.02744	high		GSM275065	3.65244	high
GSM275066	2.30429	high		GSM275066	-5.96233	high		GSM275066	-5.8184	high		GSM275066	3.31493	high		GSM275066	4.00097	high		GSM275066	-1.99368	high		GSM275066	0.553838	high		GSM275066	4.21501	high		GSM275066	1.27558	high		GSM275066	-1.30415	high		GSM275066	4.30832	high		GSM275066	4.07512	high
GSM275067	2.50417	high		GSM275067	-5.63404	high		GSM275067	-5.01726	high		GSM275067	3.31803	high		GSM275067	3.07855	high		GSM275067	-2.04463	high		GSM275067	-0.745658	high		GSM275067	3.83749	high		GSM275067	1.17531	high		GSM275067	-1.1592	high		GSM275067	3.97646	high		GSM275067	3.92956	high
GSM275068	2.46034	high		GSM275068	-5.98177	high		GSM275068	-4.54916	high		GSM275068	3.29849	high		GSM275068	3.28585	high		GSM275068	-1.88063	high		GSM275068	-0.185563	high		GSM275068	4.14989	high		GSM275068	1.21271	high		GSM275068	-0.853115	high		GSM275068	4.24997	high		GSM275068	4.1026	high
GSM275069	2.28608	high		GSM275069	-5.43033	high		GSM275069	-5.00955	high		GSM275069	3.32122	high		GSM275069	2.51493	high		GSM275069	-2.36915	high		GSM275069	-1.4796	high		GSM275069	3.65466	high		GSM275069	1.14047	high		GSM275069	-1.24024	high		GSM275069	3.95719	high		GSM275069	3.71572	high
GSM275070	2.46643	high		GSM275070	-5.66919	high		GSM275070	-4.7181	high		GSM275070	3.30465	high		GSM275070	2.95121	high		GSM275070	-2.00458	high		GSM275070	-0.51566	high		GSM275070	3.95394	high		GSM275070	1.17983	high		GSM275070	-1.12802	high		GSM275070	4.06428	high		GSM275070	3.8837	high
GSM275071	2.35188	low		GSM275071	-5.84396	low		GSM275071	-4.82022	low		GSM275071	3.28433	low		GSM275071	3.08146	low		GSM275071	-2.39844	low		GSM275071	-0.572596	low		GSM275071	3.87586	low		GSM275071	1.16516	low		GSM275071	-1.54524	low		GSM275071	3.95931	low		GSM275071	3.90364	low
GSM275072	2.29982	high		GSM275072	-6.11769	high		GSM275072	-5.38052	high		GSM275072	3.24564	high		GSM275072	3.73903	high		GSM275072	-1.93015	high		GSM275072	0.328602	high		GSM275072	4.23329	high		GSM275072	1.23593	high		GSM275072	-0.773721	high		GSM275072	4.21636	high		GSM275072	4.22642	high
GSM275073	2.50844	high		GSM275073	-5.8885	high		GSM275073	-4.64579	high		GSM275073	3.31402	high		GSM275073	3.30587	high		GSM275073	-1.91315	high		GSM275073	-0.521548	high		GSM275073	3.86751	high		GSM275073	1.19953	high		GSM275073	-0.847869	high		GSM275073	4.22116	high		GSM275073	3.98683	high
GSM275074	2.48266	low		GSM275074	-5.84877	low		GSM275074	-5.29608	low		GSM275074	3.30309	low		GSM275074	3.69174	low		GSM275074	-1.95695	low		GSM275074	-0.22561	low		GSM275074	3.96105	low		GSM275074	1.20836	low		GSM275074	-0.631989	low		GSM275074	4.38929	low		GSM275074	4.06734	low
GSM275075	2.41305	high		GSM275075	-5.71909	high		GSM275075	-4.43094	high		GSM275075	3.3168	high		GSM275075	2.8125	high		GSM275075	-1.83707	high		GSM275075	-0.580752	high		GSM275075	3.81928	high		GSM275075	1.1984	high		GSM275075	-0.869201	high		GSM275075	4.03112	high		GSM275075	3.96686	high
GSM275076	2.31441	high		GSM275076	-5.91211	high		GSM275076	-4.80952	high		GSM275076	3.26862	high		GSM275076	4.05651	high		GSM275076	-1.63744	high		GSM275076	0.0838688	high		GSM275076	4.07042	high		GSM275076	1.24231	high		GSM275076	-0.608172	high		GSM275076	4.13017	high		GSM275076	4.06497	high
GSM275077	2.37709	low		GSM275077	-5.43311	low		GSM275077	-5.06304	low		GSM275077	3.32144	low		GSM275077	3.66656	low		GSM275077	-1.57728	low		GSM275077	0.199811	low		GSM275077	4.30855	low		GSM275077	1.21665	low		GSM275077	-0.455157	low		GSM275077	4.23354	low		GSM275077	4.12794	low
GSM275078	2.41847	high		GSM275078	-5.71481	high		GSM275078	-4.56146	high		GSM275078	3.33851	high		GSM275078	3.54994	high		GSM275078	-1.87495	high		GSM275078	0.5996	high		GSM275078	4.33626	high		GSM275078	1.22095	high		GSM275078	-0.876229	high		GSM275078	4.09993	high		GSM275078	4.11427	high
GSM275079	2.25318	high		GSM275079	-5.75179	high		GSM275079	-4.82457	high		GSM275079	3.30637	high		GSM275079	3.50315	high		GSM275079	-2.15833	high		GSM275079	-0.192027	high		GSM275079	4.00304	high		GSM275079	1.18365	high		GSM275079	-1.15188	high		GSM275079	3.93121	high		GSM275079	3.92726	high
GSM275080	2.15311	high		GSM275080	-6.01839	high		GSM275080	-5.23298	high		GSM275080	3.26739	high		GSM275080	3.48263	high		GSM275080	-2.02532	high		GSM275080	-0.345796	high		GSM275080	3.84012	high		GSM275080	1.20234	high		GSM275080	-1.14693	high		GSM275080	3.91814	high		GSM275080	3.89184	high
GSM275081	2.24819	low		GSM275081	-5.96526	low		GSM275081	-5.14443	low		GSM275081	3.25305	low		GSM275081	3.56297	low		GSM275081	-1.83712	low		GSM275081	0.479356	low		GSM275081	4.37106	low		GSM275081	1.25704	low		GSM275081	-0.831674	low		GSM275081	4.15482	low		GSM275081	4.20622	low
GSM275082	2.24252	low		GSM275082	-5.738	low		GSM275082	-4.70761	low		GSM275082	3.29297	low		GSM275082	4.05475	low		GSM275082	-1.61957	low		GSM275082	0.506467	low		GSM275082	4.41168	low		GSM275082	1.25239	low		GSM275082	-0.507987	low		GSM275082	4.12556	low		GSM275082	4.23379	low
GSM275083	2.39812	low		GSM275083	-6.0021	low		GSM275083	-5.1862	low		GSM275083	3.27831	low		GSM275083	4.32122	low		GSM275083	-1.5198	low		GSM275083	0.417487	low		GSM275083	4.29987	low		GSM275083	1.25175	low		GSM275083	-0.391382	low		GSM275083	4.14827	low		GSM275083	4.18628	low
GSM275084	2.37503	low		GSM275084	-5.72146	low		GSM275084	-4.75477	low		GSM275084	3.302	low		GSM275084	3.72071	low		GSM275084	-1.86749	low		GSM275084	-0.126662	low		GSM275084	4.11856	low		GSM275084	1.19348	low		GSM275084	-0.257935	low		GSM275084	4.0536	low		GSM275084	3.95565	low
GSM275085	2.21981	low		GSM275085	-6.07046	low		GSM275085	-4.73891	low		GSM275085	3.27824	low		GSM275085	3.84764	low		GSM275085	-1.66824	low		GSM275085	-0.0524808	low		GSM275085	4.05346	low		GSM275085	1.22779	low		GSM275085	-0.473887	low		GSM275085	4.05284	low		GSM275085	4.03329	low
GSM275086	2.45398	high		GSM275086	-5.52323	high		GSM275086	-5.20347	high		GSM275086	3.31753	high		GSM275086	3.53615	high		GSM275086	-1.45417	high		GSM275086	0.241202	high		GSM275086	4.18416	high		GSM275086	1.22405	high		GSM275086	-0.670156	high		GSM275086	4.15565	high		GSM275086	4.06653	high
GSM275087	2.40796	high		GSM275087	-5.44566	high		GSM275087	-4.96731	high		GSM275087	3.29618	high		GSM275087	4.07049	high		GSM275087	-1.50281	high		GSM275087	-0.251058	high		GSM275087	3.96449	high		GSM275087	1.18815	high		GSM275087	-0.313105	high		GSM275087	4.3156	high		GSM275087	3.99015	high
GSM275088	2.4306	low		GSM275088	-5.85051	low		GSM275088	-4.7909	low		GSM275088	3.28776	low		GSM275088	3.19868	low		GSM275088	-1.83217	low		GSM275088	-0.723352	low		GSM275088	3.98906	low		GSM275088	1.20234	low		GSM275088	-0.628809	low		GSM275088	3.75147	low		GSM275088	3.82031	low
GSM275089	2.06495	low		GSM275089	-5.87421	low		GSM275089	-4.87415	low		GSM275089	3.29257	low		GSM275089	3.59349	low		GSM275089	-1.88478	low		GSM275089	-0.382633	low		GSM275089	3.80908	low		GSM275089	1.17738	low		GSM275089	-0.895644	low		GSM275089	3.9644	low		GSM275089	3.88232	low
GSM275090	2.32387	low		GSM275090	-5.76699	low		GSM275090	-4.9604	low		GSM275090	3.29672	low		GSM275090	3.71046	low		GSM275090	-1.50338	low		GSM275090	-0.0399812	low		GSM275090	4.0472	low		GSM275090	1.20726	low		GSM275090	-0.703962	low		GSM275090	3.96224	low		GSM275090	4.04215	low
GSM275091	2.28436	high		GSM275091	-5.87867	high		GSM275091	-5.10789	high		GSM275091	3.28428	high		GSM275091	4.02531	high		GSM275091	-1.56848	high		GSM275091	-0.210307	high		GSM275091	3.90765	high		GSM275091	1.22569	high		GSM275091	-0.706718	high		GSM275091	4.12651	high		GSM275091	3.91779	high
GSM275092	2.20231	low		GSM275092	-6.29765	low		GSM275092	-4.84643	low		GSM275092	3.28312	low		GSM275092	3.92084	low		GSM275092	-1.78277	low		GSM275092	0.562493	low		GSM275092	4.19684	low		GSM275092	1.25701	low		GSM275092	-0.368152	low		GSM275092	4.26372	low		GSM275092	4.30438	low
GSM275093	2.2785	low		GSM275093	-5.70166	low		GSM275093	-5.36235	low		GSM275093	3.33885	low		GSM275093	4.26109	low		GSM275093	-1.31008	low		GSM275093	0.838767	low		GSM275093	4.47593	low		GSM275093	1.26021	low		GSM275093	-0.497718	low		GSM275093	4.48284	low		GSM275093	4.22211	low
GSM275094	2.045	low		GSM275094	-5.71762	low		GSM275094	-5.0316	low		GSM275094	3.29748	low		GSM275094	3.86782	low		GSM275094	-2.00661	low		GSM275094	0.415504	low		GSM275094	4.25272	low		GSM275094	1.23296	low		GSM275094	-0.586311	low		GSM275094	4.22827	low		GSM275094	4.14188	low
GSM275095	2.15754	low		GSM275095	-6.13247	low		GSM275095	-5.47518	low		GSM275095	3.26342	low		GSM275095	3.61496	low		GSM275095	-1.64801	low		GSM275095	0.0807709	low		GSM275095	4.07238	low		GSM275095	1.23366	low		GSM275095	-0.424854	low		GSM275095	4.12839	low		GSM275095	4.03774	low
GSM275096	2.2207	low		GSM275096	-5.68148	low		GSM275096	-4.8008	low		GSM275096	3.28952	low		GSM275096	3.41068	low		GSM275096	-2.10334	low		GSM275096	-0.599614	low		GSM275096	3.80722	low		GSM275096	1.16278	low		GSM275096	-1.13759	low		GSM275096	3.97527	low		GSM275096	3.79061	low
GSM275097	2.29837	low		GSM275097	-6.21031	low		GSM275097	-5.58943	low		GSM275097	3.25224	low		GSM275097	3.43575	low		GSM275097	-2.034	low		GSM275097	-0.250135	low		GSM275097	4.03947	low		GSM275097	1.22077	low		GSM275097	-0.591241	low		GSM275097	4.02908	low		GSM275097	4.01234	low
GSM275098	2.14187	low		GSM275098	-5.80355	low		GSM275098	-5.43179	low		GSM275098	3.32728	low		GSM275098	3.31709	low		GSM275098	-1.85002	low		GSM275098	-0.442746	low		GSM275098	3.65411	low		GSM275098	1.17783	low		GSM275098	-0.498225	low		GSM275098	4.05055	low		GSM275098	3.81641	low
GSM275099	2.27632	low		GSM275099	-5.95952	low		GSM275099	-5.29669	low		GSM275099	3.2888	low		GSM275099	4.03234	low		GSM275099	-1.84507	low		GSM275099	-0.385988	low		GSM275099	3.6923	low		GSM275099	1.1924	low		GSM275099	-0.682039	low		GSM275099	4.00279	low		GSM275099	3.8438	low
GSM275100	2.1487	low		GSM275100	-5.89948	low		GSM275100	-5.67476	low		GSM275100	3.29862	low		GSM275100	3.76565	low		GSM275100	-1.66517	low		GSM275100	-0.348467	low		GSM275100	3.76678	low		GSM275100	1.20627	low		GSM275100	-0.740285	low		GSM275100	3.9324	low		GSM275100	3.91701	low
GSM275101	2.20884	low		GSM275101	-6.22372	low		GSM275101	-5.10124	low		GSM275101	3.26779	low		GSM275101	3.80241	low		GSM275101	-2.04913	low		GSM275101	-0.188417	low		GSM275101	4.04707	low		GSM275101	1.20386	low		GSM275101	-0.695266	low		GSM275101	4.10432	low		GSM275101	4.07829	low
GSM275102	2.29497	low		GSM275102	-6.22867	low		GSM275102	-4.98406	low		GSM275102	3.24712	low		GSM275102	4.12877	low		GSM275102	-1.47741	low		GSM275102	0.423847	low		GSM275102	4.10911	low		GSM275102	1.24289	low		GSM275102	-0.500565	low		GSM275102	4.1696	low		GSM275102	4.095	low
GSM275103	2.32432	low		GSM275103	-5.77209	low		GSM275103	-4.99219	low		GSM275103	3.32002	low		GSM275103	3.75267	low		GSM275103	-1.93057	low		GSM275103	0.12109	low		GSM275103	4.08341	low		GSM275103	1.1912	low		GSM275103	-0.950469	low		GSM275103	3.9061	low		GSM275103	3.9793	low
GSM275104	2.20224	low		GSM275104	-5.84131	low		GSM275104	-5.33895	low		GSM275104	3.27869	low		GSM275104	2.93983	low		GSM275104	-2.42948	low		GSM275104	-1.23556	low		GSM275104	3.6526	low		GSM275104	1.15208	low		GSM275104	-1.1615	low		GSM275104	3.80398	low		GSM275104	3.71087	low
GSM275105	2.2755	high		GSM275105	-5.80952	high		GSM275105	-4.65155	high		GSM275105	3.2862	high		GSM275105	3.64332	high		GSM275105	-1.43573	high		GSM275105	-0.0612249	high		GSM275105	4.08653	high		GSM275105	1.23409	high		GSM275105	-0.640997	high		GSM275105	3.66963	high		GSM275105	3.94124	high
GSM275106	2.2705	low		GSM275106	-6.00309	low		GSM275106	-5.30844	low		GSM275106	3.25142	low		GSM275106	3.55729	low		GSM275106	-1.88932	low		GSM275106	-0.43251	low		GSM275106	3.78946	low		GSM275106	1.20834	low		GSM275106	-0.68805	low		GSM275106	3.98701	low		GSM275106	3.80897	low
GSM275107	2.24028	low		GSM275107	-5.93418	low		GSM275107	-4.71091	low		GSM275107	3.27666	low		GSM275107	3.82197	low		GSM275107	-2.29556	low		GSM275107	-0.036806	low		GSM275107	4.01524	low		GSM275107	1.2206	low		GSM275107	-1.03573	low		GSM275107	3.99198	low		GSM275107	4.00127	low
GSM275108	2.21629	low		GSM275108	-5.59733	low		GSM275108	-5.3659	low		GSM275108	3.29998	low		GSM275108	3.50575	low		GSM275108	-2.21138	low		GSM275108	-0.447067	low		GSM275108	3.66011	low		GSM275108	1.16738	low		GSM275108	-0.905716	low		GSM275108	4.1618	low		GSM275108	3.75316	low
GSM275109	2.14619	high		GSM275109	-6.30601	high		GSM275109	-5.02072	high		GSM275109	3.24991	high		GSM275109	3.72339	high		GSM275109	-1.9723	high		GSM275109	-0.461068	high		GSM275109	3.92741	high		GSM275109	1.19552	high		GSM275109	-0.936845	high		GSM275109	3.94396	high		GSM275109	3.95736	high
GSM275110	2.33928	high		GSM275110	-5.37888	high		GSM275110	-4.61144	high		GSM275110	3.46703	high		GSM275110	4.58028	high		GSM275110	-0.694789	high		GSM275110	1.52968	high		GSM275110	4.79064	high		GSM275110	1.26597	high		GSM275110	0.26107	high		GSM275110	4.70653	high		GSM275110	4.60195	high
GSM275111	2.24358	low		GSM275111	-5.94028	low		GSM275111	-5.20713	low		GSM275111	3.28023	low		GSM275111	3.21627	low		GSM275111	-1.88562	low		GSM275111	-0.44288	low		GSM275111	3.99576	low		GSM275111	1.19339	low		GSM275111	-0.844684	low		GSM275111	3.86588	low		GSM275111	3.91685	low
GSM275112	2.19727	low		GSM275112	-5.66683	low		GSM275112	-5.46096	low		GSM275112	3.30282	low		GSM275112	2.99195	low		GSM275112	-2.13094	low		GSM275112	-0.763412	low		GSM275112	3.81907	low		GSM275112	1.15419	low		GSM275112	-0.882733	low		GSM275112	3.71072	low		GSM275112	3.83998	low
GSM275113	2.19732	high		GSM275113	-6.05155	high		GSM275113	-5.45946	high		GSM275113	3.32328	high		GSM275113	4.1649	high		GSM275113	-1.8215	high		GSM275113	0.412961	high		GSM275113	4.34687	high		GSM275113	1.22366	high		GSM275113	-0.497375	high		GSM275113	4.28862	high		GSM275113	4.26427	high
GSM275114	2.30802	low		GSM275114	-5.96125	low		GSM275114	-5.8409	low		GSM275114	3.2998	low		GSM275114	4.37138	low		GSM275114	-1.70263	low		GSM275114	0.184431	low		GSM275114	4.05753	low		GSM275114	1.20053	low		GSM275114	-0.371059	low		GSM275114	4.33824	low		GSM275114	3.98613	low
GSM275115	2.40802	high		GSM275115	-5.54731	high		GSM275115	-5.22579	high		GSM275115	3.34217	high		GSM275115	3.15658	high		GSM275115	-1.87244	high		GSM275115	0.0730442	high		GSM275115	4.27663	high		GSM275115	1.21738	high		GSM275115	-0.883839	high		GSM275115	3.98274	high		GSM275115	4.08439	high
GSM275116	2.51095	high		GSM275116	-5.77761	high		GSM275116	-5.36157	high		GSM275116	3.30369	high		GSM275116	3.93867	high		GSM275116	-1.17253	high		GSM275116	0.0971406	high		GSM275116	4.11491	high		GSM275116	1.25466	high		GSM275116	-0.390592	high		GSM275116	4.12208	high		GSM275116	4.01499	high
GSM275117	2.43236	low		GSM275117	-5.43754	low		GSM275117	-4.49692	low		GSM275117	3.31266	low		GSM275117	4.146	low		GSM275117	-1.9368	low		GSM275117	0.0543149	low		GSM275117	3.98691	low		GSM275117	1.20229	low		GSM275117	-0.572641	low		GSM275117	4.09701	low		GSM275117	3.94905	low
GSM275118	2.14473	low		GSM275118	-5.97706	low		GSM275118	-5.58459	low		GSM275118	3.26864	low		GSM275118	3.68788	low		GSM275118	-1.64114	low		GSM275118	-0.238182	low		GSM275118	3.77367	low		GSM275118	1.21315	low		GSM275118	-0.433396	low		GSM275118	4.12011	low		GSM275118	3.91827	low
GSM275119	2.27436	low		GSM275119	-5.56782	low		GSM275119	-4.95984	low		GSM275119	3.32617	low		GSM275119	3.7934	low		GSM275119	-1.7001	low		GSM275119	-0.658006	low		GSM275119	3.68103	low		GSM275119	1.1712	low		GSM275119	-0.794681	low		GSM275119	3.96122	low		GSM275119	3.85917	low
GSM275120	2.04411	high		GSM275120	-6.11282	high		GSM275120	-4.76027	high		GSM275120	3.27286	high		GSM275120	3.98026	high		GSM275120	-2.02097	high		GSM275120	-0.481643	high		GSM275120	3.85419	high		GSM275120	1.18523	high		GSM275120	-0.711824	high		GSM275120	3.8885	high		GSM275120	3.93368	high
GSM275121	2.18264	high		GSM275121	-6.15657	high		GSM275121	-4.94749	high		GSM275121	3.25449	high		GSM275121	3.75597	high		GSM275121	-1.23191	high		GSM275121	0.173556	high		GSM275121	4.26816	high		GSM275121	1.28395	high		GSM275121	-0.0919995	high		GSM275121	4.06669	high		GSM275121	4.18735	high
GSM275122	2.34421	low		GSM275122	-5.92302	low		GSM275122	-5.573	low		GSM275122	3.25969	low		GSM275122	4.04376	low		GSM275122	-1.59675	low		GSM275122	-0.349079	low		GSM275122	3.92701	low		GSM275122	1.23622	low		GSM275122	-0.474704	low		GSM275122	3.83979	low		GSM275122	3.91244	low
GSM275123	2.16299	low		GSM275123	-6.08876	low		GSM275123	-5.30729	low		GSM275123	3.27243	low		GSM275123	3.41524	low		GSM275123	-1.93166	low		GSM275123	-0.463384	low		GSM275123	3.89974	low		GSM275123	1.20809	low		GSM275123	-0.802132	low		GSM275123	3.9868	low		GSM275123	4.01578	low
GSM275124	2.26965	low		GSM275124	-5.94863	low		GSM275124	-5.01076	low		GSM275124	3.26873	low		GSM275124	3.75929	low		GSM275124	-2.07693	low		GSM275124	-0.626384	low		GSM275124	3.65955	low		GSM275124	1.17566	low		GSM275124	-1.00457	low		GSM275124	3.87628	low		GSM275124	3.76023	low
GSM275125	2.27099	low		GSM275125	-5.76631	low		GSM275125	-5.55466	low		GSM275125	3.26232	low		GSM275125	3.60748	low		GSM275125	-2.03875	low		GSM275125	-0.891531	low		GSM275125	3.6024	low		GSM275125	1.17912	low		GSM275125	-0.873493	low		GSM275125	4.01619	low		GSM275125	3.77689	low
GSM275126	2.34543	low		GSM275126	-6.13659	low		GSM275126	-5.27444	low		GSM275126	3.28705	low		GSM275126	3.84814	low		GSM275126	-1.88856	low		GSM275126	-0.397721	low		GSM275126	3.9838	low		GSM275126	1.22038	low		GSM275126	-0.495084	low		GSM275126	4.03001	low		GSM275126	4.01904	low
GSM275127	2.11189	low		GSM275127	-5.88975	low		GSM275127	-4.96618	low		GSM275127	3.28058	low		GSM275127	3.84523	low		GSM275127	-2.03553	low		GSM275127	0.122437	low		GSM275127	4.00613	low		GSM275127	1.21176	low		GSM275127	-0.716286	low		GSM275127	4.12926	low		GSM275127	3.99377	low
GSM275128	2.24764	high		GSM275128	-5.79126	high		GSM275128	-5.06866	high		GSM275128	3.29602	high		GSM275128	3.53987	high		GSM275128	-1.83943	high		GSM275128	-0.198684	high		GSM275128	3.93199	high		GSM275128	1.18443	high		GSM275128	-0.906012	high		GSM275128	4.16624	high		GSM275128	3.90079	high
GSM275129	1.96347	low		GSM275129	-6.19086	low		GSM275129	-5.57392	low		GSM275129	3.24951	low		GSM275129	4.12451	low		GSM275129	-1.93013	low		GSM275129	0.0460424	low		GSM275129	4.1536	low		GSM275129	1.22412	low		GSM275129	-0.886226	low		GSM275129	4.10678	low		GSM275129	4.04923	low
GSM275130	2.07053	high		GSM275130	-6.05201	high		GSM275130	-4.91562	high		GSM275130	3.30776	high		GSM275130	3.86374	high		GSM275130	-2.06852	high		GSM275130	-0.528749	high		GSM275130	3.89069	high		GSM275130	1.1835	high		GSM275130	-1.21592	high		GSM275130	4.02718	high		GSM275130	3.9957	high
GSM275131	2.37746	high		GSM275131	-5.41397	high		GSM275131	-4.71793	high		GSM275131	3.31308	high		GSM275131	3.62694	high		GSM275131	-1.74161	high		GSM275131	-0.60689	high		GSM275131	3.76829	high		GSM275131	1.17304	high		GSM275131	-0.839008	high		GSM275131	3.9701	high		GSM275131	3.71563	high
GSM275132	2.15741	high		GSM275132	-5.65948	high		GSM275132	-4.70503	high		GSM275132	3.30709	high		GSM275132	3.36334	high		GSM275132	-1.93043	high		GSM275132	-0.792251	high		GSM275132	3.90476	high		GSM275132	1.18963	high		GSM275132	-1.20892	high		GSM275132	3.80013	high		GSM275132	3.88199	high
GSM275133	2.17373	low		GSM275133	-6.24988	low		GSM275133	-5.35818	low		GSM275133	3.2839	low		GSM275133	4.67695	low		GSM275133	-2.00608	low		GSM275133	-0.0110701	low		GSM275133	3.98877	low		GSM275133	1.22147	low		GSM275133	-0.542442	low		GSM275133	4.0933	low		GSM275133	4.04538	low
GSM275134	2.33285	low		GSM275134	-6.03915	low		GSM275134	-4.82169	low		GSM275134	3.31033	low		GSM275134	4.08275	low		GSM275134	-1.77135	low		GSM275134	0.0853789	low		GSM275134	4.10902	low		GSM275134	1.199	low		GSM275134	-0.804469	low		GSM275134	4.04815	low		GSM275134	4.03515	low
GSM275135	2.24943	high		GSM275135	-5.9365	high		GSM275135	-5.08144	high		GSM275135	3.28481	high		GSM275135	3.21179	high		GSM275135	-1.54142	high		GSM275135	-0.359997	high		GSM275135	4.08657	high		GSM275135	1.21613	high		GSM275135	-0.461716	high		GSM275135	3.98366	high		GSM275135	4.01874	high
GSM275136	2.34076	high		GSM275136	-5.3991	high		GSM275136	-4.70024	high		GSM275136	3.32023	high		GSM275136	3.79689	high		GSM275136	-1.50665	high		GSM275136	-0.0103638	high		GSM275136	4.07815	high		GSM275136	1.20959	high		GSM275136	-0.84093	high		GSM275136	3.95285	high		GSM275136	4.00514	high
GSM275137	2.19359	low		GSM275137	-6.09583	low		GSM275137	-5.31399	low		GSM275137	3.24174	low		GSM275137	4.4518	low		GSM275137	-1.51742	low		GSM275137	0.0650473	low		GSM275137	3.89696	low		GSM275137	1.23861	low		GSM275137	-0.433609	low		GSM275137	4.18607	low		GSM275137	4.02957	low
GSM275138	2.23246	low		GSM275138	-6.10348	low		GSM275138	-4.98388	low		GSM275138	3.25131	low		GSM275138	4.40636	low		GSM275138	-1.29073	low		GSM275138	0.117394	low		GSM275138	4.26843	low		GSM275138	1.26046	low		GSM275138	0.38469	low		GSM275138	4.10928	low		GSM275138	4.21896	low
GSM275139	2.48405	low		GSM275139	-5.2475	low		GSM275139	-5.01965	low		GSM275139	3.35398	low		GSM275139	3.91724	low		GSM275139	-1.2474	low		GSM275139	-0.366374	low		GSM275139	4.00159	low		GSM275139	1.20002	low		GSM275139	-0.839714	low		GSM275139	4.02532	low		GSM275139	3.9038	low
GSM275140	2.342	low		GSM275140	-5.71758	low		GSM275140	-5.27506	low		GSM275140	3.31087	low		GSM275140	2.64966	low		GSM275140	-2.164	low		GSM275140	-0.533564	low		GSM275140	3.96698	low		GSM275140	1.18234	low		GSM275140	-1.1808	low		GSM275140	3.8241	low		GSM275140	4.00452	low
GSM275141	2.39451	high		GSM275141	-5.84697	high		GSM275141	-5.01379	high		GSM275141	3.31038	high		GSM275141	3.97295	high		GSM275141	-1.51459	high		GSM275141	-0.3258	high		GSM275141	3.67825	high		GSM275141	1.19351	high		GSM275141	-0.44398	high		GSM275141	3.99328	high		GSM275141	3.79758	high
GSM275142	2.31471	high		GSM275142	-5.72232	high		GSM275142	-4.88439	high		GSM275142	3.27488	high		GSM275142	3.83225	high		GSM275142	-1.77632	high		GSM275142	-0.383246	high		GSM275142	4.00059	high		GSM275142	1.20825	high		GSM275142	-0.642015	high		GSM275142	4.06266	high		GSM275142	4.05476	high
GSM275143	2.37181	high		GSM275143	-5.88275	high		GSM275143	-4.65669	high		GSM275143	3.30926	high		GSM275143	3.93316	high		GSM275143	-1.82982	high		GSM275143	-0.0598698	high		GSM275143	3.83897	high		GSM275143	1.19872	high		GSM275143	-0.840819	high		GSM275143	4.15093	high		GSM275143	3.93264	high
GSM275144	2.39836	low		GSM275144	-6.04569	low		GSM275144	-5.23514	low		GSM275144	3.29605	low		GSM275144	3.97152	low		GSM275144	-1.66169	low		GSM275144	-0.0129779	low		GSM275144	3.92222	low		GSM275144	1.2196	low		GSM275144	-0.336891	low		GSM275144	4.16846	low		GSM275144	4.03485	low
GSM275145	2.216	low		GSM275145	-5.94938	low		GSM275145	-5.04369	low		GSM275145	3.28314	low		GSM275145	2.98371	low		GSM275145	-2.03218	low		GSM275145	-0.868799	low		GSM275145	3.78415	low		GSM275145	1.1609	low		GSM275145	-0.716492	low		GSM275145	3.87121	low		GSM275145	3.78546	low
GSM275146	2.37163	high		GSM275146	-5.78638	high		GSM275146	-4.34367	high		GSM275146	3.32289	high		GSM275146	3.57126	high		GSM275146	-1.77396	high		GSM275146	-0.592891	high		GSM275146	4.04142	high		GSM275146	1.18767	high		GSM275146	-0.703849	high		GSM275146	4.07567	high		GSM275146	4.02972	high
GSM275147	2.15255	low		GSM275147	-5.9985	low		GSM275147	-5.06558	low		GSM275147	3.27886	low		GSM275147	3.67516	low		GSM275147	-1.99788	low		GSM275147	-0.83944	low		GSM275147	3.75334	low		GSM275147	1.19575	low		GSM275147	-0.828088	low		GSM275147	3.78544	low		GSM275147	3.82515	low
GSM275148	2.39679	low		GSM275148	-5.92631	low		GSM275148	-5.23411	low		GSM275148	3.26672	low		GSM275148	4.10091	low		GSM275148	-1.54812	low		GSM275148	-0.286559	low		GSM275148	3.92907	low		GSM275148	1.21573	low		GSM275148	0.00321028	low		GSM275148	4.08228	low		GSM275148	4.0054	low
GSM275149	2.22599	low		GSM275149	-5.9196	low		GSM275149	-5.00277	low		GSM275149	3.28901	low		GSM275149	3.84422	low		GSM275149	-1.79101	low		GSM275149	0.0702633	low		GSM275149	4.14159	low		GSM275149	1.22405	low		GSM275149	-0.742963	low		GSM275149	4.02986	low		GSM275149	4.12347	low
GSM275150	2.01685	low		GSM275150	-5.7282	low		GSM275150	-5.29276	low		GSM275150	3.33551	low		GSM275150	3.7314	low		GSM275150	-1.9767	low		GSM275150	-0.0544193	low		GSM275150	3.91498	low		GSM275150	1.15022	low		GSM275150	-0.805651	low		GSM275150	4.0738	low		GSM275150	3.91679	low
GSM275151	2.2322	high		GSM275151	-5.74091	high		GSM275151	-4.77772	high		GSM275151	3.28857	high		GSM275151	3.98354	high		GSM275151	-1.42264	high		GSM275151	-0.465956	high		GSM275151	3.99469	high		GSM275151	1.21539	high		GSM275151	-0.250158	high		GSM275151	4.03814	high		GSM275151	3.98679	high
GSM275152	2.56511	low		GSM275152	-5.95626	low		GSM275152	-5.04311	low		GSM275152	3.29709	low		GSM275152	3.63316	low		GSM275152	-1.38763	low		GSM275152	-0.995071	low		GSM275152	3.77469	low		GSM275152	1.20808	low		GSM275152	-0.56723	low		GSM275152	3.98423	low		GSM275152	3.81924	low
GSM275153	2.22308	low		GSM275153	-6.08949	low		GSM275153	-5.69722	low		GSM275153	3.24174	low		GSM275153	3.86104	low		GSM275153	-2.22708	low		GSM275153	-0.140434	low		GSM275153	4.00012	low		GSM275153	1.22094	low		GSM275153	-0.743903	low		GSM275153	4.0591	low		GSM275153	3.98571	low
GSM275154	2.53162	low		GSM275154	-5.33459	low		GSM275154	-4.42264	low		GSM275154	3.38776	low		GSM275154	3.91597	low		GSM275154	-1.76608	low		GSM275154	0.165899	low		GSM275154	4.26653	low		GSM275154	1.19108	low		GSM275154	-0.276698	low		GSM275154	4.05615	low		GSM275154	4.10354	low
GSM275155	2.29561	high		GSM275155	-5.52126	high		GSM275155	-5.50436	high		GSM275155	3.32479	high		GSM275155	3.31889	high		GSM275155	-1.71483	high		GSM275155	-0.990231	high		GSM275155	3.71136	high		GSM275155	1.14738	high		GSM275155	-0.631029	high		GSM275155	3.85299	high		GSM275155	3.76227	high
GSM275156	2.41222	low		GSM275156	-5.96486	low		GSM275156	-5.35479	low		GSM275156	3.28203	low		GSM275156	3.62567	low		GSM275156	-1.91907	low		GSM275156	0.0610168	low		GSM275156	4.18504	low		GSM275156	1.22882	low		GSM275156	-0.741303	low		GSM275156	4.1193	low		GSM275156	3.98644	low
GSM275157	2.32047	low		GSM275157	-5.92341	low		GSM275157	-5.25408	low		GSM275157	3.25321	low		GSM275157	4.22052	low		GSM275157	-2.18215	low		GSM275157	0.062542	low		GSM275157	4.0575	low		GSM275157	1.21406	low		GSM275157	-0.58957	low		GSM275157	4.11622	low		GSM275157	4.0149	low
GSM275158	2.39731	low		GSM275158	-5.69691	low		GSM275158	-5.40066	low		GSM275158	3.32311	low		GSM275158	3.88661	low		GSM275158	-1.48782	low		GSM275158	0.118887	low		GSM275158	4.1716	low		GSM275158	1.22388	low		GSM275158	-0.252283	low		GSM275158	4.27125	low		GSM275158	4.08884	low
GSM275159	2.26231	high		GSM275159	-5.61476	high		GSM275159	-5.07141	high		GSM275159	3.32471	high		GSM275159	3.40089	high		GSM275159	-1.29977	high		GSM275159	0.0231032	high		GSM275159	4.24123	high		GSM275159	1.2239	high		GSM275159	-0.409355	high		GSM275159	4.1282	high		GSM275159	4.04629	high
GSM275160	2.31286	high		GSM275160	-5.85923	high		GSM275160	-5.07714	high		GSM275160	3.32072	high		GSM275160	3.42974	high		GSM275160	-1.12122	high		GSM275160	-0.363197	high		GSM275160	3.86095	high		GSM275160	1.18945	high		GSM275160	-0.540123	high		GSM275160	3.90879	high		GSM275160	3.72769	high
GSM275161	2.02705	high		GSM275161	-6.0876	high		GSM275161	-5.38463	high		GSM275161	3.2667	high		GSM275161	3.43301	high		GSM275161	-1.98388	high		GSM275161	-0.439969	high		GSM275161	3.83859	high		GSM275161	1.21872	high		GSM275161	-0.944096	high		GSM275161	3.90519	high		GSM275161	3.98654	high
GSM275162	2.26981	low		GSM275162	-5.97966	low		GSM275162	-4.76599	low		GSM275162	3.26686	low		GSM275162	3.69403	low		GSM275162	-1.76416	low		GSM275162	-0.17569	low		GSM275162	3.93221	low		GSM275162	1.21154	low		GSM275162	-0.681755	low		GSM275162	4.01203	low		GSM275162	3.99845	low
GSM275163	2.25121	low		GSM275163	-5.82041	low		GSM275163	-4.90469	low		GSM275163	3.29948	low		GSM275163	3.10743	low		GSM275163	-2.18524	low		GSM275163	-0.704551	low		GSM275163	3.82105	low		GSM275163	1.17017	low		GSM275163	-0.916933	low		GSM275163	3.91206	low		GSM275163	3.88435	low
GSM275164	2.51454	low		GSM275164	-6.17182	low		GSM275164	-5.1289	low		GSM275164	3.26746	low		GSM275164	4.51021	low		GSM275164	-1.32364	low		GSM275164	0.0524363	low		GSM275164	3.92952	low		GSM275164	1.23143	low		GSM275164	-0.0181857	low		GSM275164	4.19198	low		GSM275164	4.10231	low
GSM275165	2.28912	low		GSM275165	-5.71251	low		GSM275165	-5.3452	low		GSM275165	3.29885	low		GSM275165	3.54624	low		GSM275165	-1.80421	low		GSM275165	-0.0103816	low		GSM275165	3.97103	low		GSM275165	1.20063	low		GSM275165	-0.981398	low		GSM275165	3.98313	low		GSM275165	3.98059	low
GSM275166	2.31828	low		GSM275166	-5.77558	low		GSM275166	-4.94889	low		GSM275166	3.30765	low		GSM275166	3.62781	low		GSM275166	-2.24015	low		GSM275166	-0.34796	low		GSM275166	4.00551	low		GSM275166	1.16707	low		GSM275166	-1.1659	low		GSM275166	3.89002	low		GSM275166	3.97786	low
GSM275167	2.27519	low		GSM275167	-5.96326	low		GSM275167	-5.06172	low		GSM275167	3.31817	low		GSM275167	3.4255	low		GSM275167	-2.06025	low		GSM275167	0.0451895	low		GSM275167	4.08314	low		GSM275167	1.1896	low		GSM275167	-1.21717	low		GSM275167	3.96531	low		GSM275167	3.96214	low
GSM275168	2.28324	low		GSM275168	-5.95596	low		GSM275168	-5.07551	low		GSM275168	3.27822	low		GSM275168	4.36876	low		GSM275168	-1.3542	low		GSM275168	0.197199	low		GSM275168	4.14828	low		GSM275168	1.23924	low		GSM275168	-0.0960723	low		GSM275168	4.23312	low		GSM275168	4.15321	low
GSM275169	2.24595	high		GSM275169	-5.74905	high		GSM275169	-5.13305	high		GSM275169	3.30028	high		GSM275169	3.22504	high		GSM275169	-1.98697	high		GSM275169	-0.177285	high		GSM275169	3.89356	high		GSM275169	1.19539	high		GSM275169	-1.15418	high		GSM275169	3.88077	high		GSM275169	3.78825	high
GSM275170	2.33653	low		GSM275170	-5.97932	low		GSM275170	-4.26672	low		GSM275170	3.2698	low		GSM275170	4.13505	low		GSM275170	-1.52737	low		GSM275170	0.450145	low		GSM275170	4.37171	low		GSM275170	1.27717	low		GSM275170	-0.848562	low		GSM275170	4.06701	low		GSM275170	4.26833	low
GSM275171	2.65614	low		GSM275171	-5.35162	low		GSM275171	-4.86672	low		GSM275171	3.30118	low		GSM275171	3.77553	low		GSM275171	-1.45936	low		GSM275171	-0.02477	low		GSM275171	4.31296	low		GSM275171	1.22833	low		GSM275171	-0.750236	low		GSM275171	4.22556	low		GSM275171	4.1877	low
GSM275172	2.40752	high		GSM275172	-5.15575	high		GSM275172	-4.94576	high		GSM275172	3.35973	high		GSM275172	3.19277	high		GSM275172	-1.88814	high		GSM275172	0.0310237	high		GSM275172	4.15014	high		GSM275172	1.17448	high		GSM275172	-1.18008	high		GSM275172	4.02692	high		GSM275172	4.01292	high
GSM275173	2.39817	low		GSM275173	-5.97466	low		GSM275173	-4.93123	low		GSM275173	3.29475	low		GSM275173	3.76706	low		GSM275173	-1.50807	low		GSM275173	0.207118	low		GSM275173	4.19664	low		GSM275173	1.23917	low		GSM275173	-0.905287	low		GSM275173	3.92258	low		GSM275173	4.0666	low
GSM275174	2.50744	high		GSM275174	-5.56743	high		GSM275174	-5.28979	high		GSM275174	3.31052	high		GSM275174	4.03495	high		GSM275174	-1.48293	high		GSM275174	-0.112579	high		GSM275174	3.98131	high		GSM275174	1.19857	high		GSM275174	-0.383523	high		GSM275174	4.11167	high		GSM275174	3.98952	high
GSM275175	2.32431	low		GSM275175	-5.59388	low		GSM275175	-5.21017	low		GSM275175	3.31792	low		GSM275175	3.88259	low		GSM275175	-2.28319	low		GSM275175	-0.0580992	low		GSM275175	4.11274	low		GSM275175	1.19432	low		GSM275175	-1.07076	low		GSM275175	4.29651	low		GSM275175	4.0133	low
GSM275176	2.40138	high		GSM275176	-5.72533	high		GSM275176	-4.59209	high		GSM275176	3.30561	high		GSM275176	3.85528	high		GSM275176	-1.66148	high		GSM275176	-0.160786	high		GSM275176	3.99897	high		GSM275176	1.20418	high		GSM275176	-1.03122	high		GSM275176	3.98824	high		GSM275176	3.85415	high
GSM275177	2.40656	low		GSM275177	-5.3914	low		GSM275177	-5.54656	low		GSM275177	3.30535	low		GSM275177	3.72771	low		GSM275177	-1.66378	low		GSM275177	-0.123882	low		GSM275177	4.03036	low		GSM275177	1.20994	low		GSM275177	-0.984636	low		GSM275177	3.90647	low		GSM275177	3.88559	low
GSM275178	2.34013	low		GSM275178	-5.84807	low		GSM275178	-5.19544	low		GSM275178	3.29166	low		GSM275178	3.77565	low		GSM275178	-2.13186	low		GSM275178	0.0903704	low		GSM275178	4.18323	low		GSM275178	1.20532	low		GSM275178	-1.30974	low		GSM275178	4.10343	low		GSM275178	4.04097	low
GSM275179	2.41488	low		GSM275179	-5.31717	low		GSM275179	-5.1278	low		GSM275179	3.32358	low		GSM275179	3.49264	low		GSM275179	-1.86196	low		GSM275179	-0.112522	low		GSM275179	4.00609	low		GSM275179	1.18282	low		GSM275179	-1.15345	low		GSM275179	4.04494	low		GSM275179	4.06117	low
GSM275180	2.31059	high		GSM275180	-5.91296	high		GSM275180	-4.85038	high		GSM275180	3.24881	high		GSM275180	3.77081	high		GSM275180	-2.14467	high		GSM275180	-0.303235	high		GSM275180	3.89232	high		GSM275180	1.18403	high		GSM275180	-0.896487	high		GSM275180	4.00589	high		GSM275180	3.94988	high
GSM275181	2.21532	low		GSM275181	-5.69531	low		GSM275181	-4.85454	low		GSM275181	3.28992	low		GSM275181	3.38504	low		GSM275181	-1.75423	low		GSM275181	-0.285727	low		GSM275181	3.91649	low		GSM275181	1.20451	low		GSM275181	-1.07742	low		GSM275181	3.846	low		GSM275181	3.84043	low
GSM275182	2.17998	high		GSM275182	-6.12595	high		GSM275182	-4.84772	high		GSM275182	3.27307	high		GSM275182	3.75418	high		GSM275182	-1.9067	high		GSM275182	-0.139757	high		GSM275182	3.9846	high		GSM275182	1.20878	high		GSM275182	-0.867844	high		GSM275182	4.07178	high		GSM275182	3.95585	high
GSM275183	2.37026	high		GSM275183	-5.58611	high		GSM275183	-5.06412	high		GSM275183	3.28752	high		GSM275183	3.22976	high		GSM275183	-1.65728	high		GSM275183	-0.17649	high		GSM275183	4.0327	high		GSM275183	1.21477	high		GSM275183	-0.722023	high		GSM275183	4.02042	high		GSM275183	3.93741	high
GSM275184	2.35693	low		GSM275184	-5.99596	low		GSM275184	-4.81348	low		GSM275184	3.31898	low		GSM275184	4.68621	low		GSM275184	-1.24144	low		GSM275184	-0.385232	low		GSM275184	3.85704	low		GSM275184	1.20119	low		GSM275184	0.04576	low		GSM275184	4.14828	low		GSM275184	3.98199	low
GSM275185	2.23645	high		GSM275185	-5.86069	high		GSM275185	-5.03578	high		GSM275185	3.29214	high		GSM275185	3.19154	high		GSM275185	-1.75778	high		GSM275185	-0.707575	high		GSM275185	3.85235	high		GSM275185	1.18223	high		GSM275185	-0.59623	high		GSM275185	3.69311	high		GSM275185	3.84976	high
GSM275186	2.33805	low		GSM275186	-6.28491	low		GSM275186	-5.26173	low		GSM275186	3.25609	low		GSM275186	4.25483	low		GSM275186	-1.67693	low		GSM275186	0.707363	low		GSM275186	4.2427	low		GSM275186	1.28827	low		GSM275186	-0.42751	low		GSM275186	4.2505	low		GSM275186	4.18143	low
GSM275187	2.44859	low		GSM275187	-5.79613	low		GSM275187	-5.51801	low		GSM275187	3.28432	low		GSM275187	4.02823	low		GSM275187	-1.48492	low		GSM275187	0.189782	low		GSM275187	4.26458	low		GSM275187	1.20861	low		GSM275187	-0.521765	low		GSM275187	4.31805	low		GSM275187	4.06522	low
GSM275188	2.04059	high		GSM275188	-6.29696	high		GSM275188	-5.21802	high		GSM275188	3.26992	high		GSM275188	3.53603	high		GSM275188	-1.81363	high		GSM275188	-0.0700544	high		GSM275188	3.9803	high		GSM275188	1.2166	high		GSM275188	-0.536982	high		GSM275188	3.888	high		GSM275188	4.00809	high
GSM275189	2.34714	low		GSM275189	-5.7968	low		GSM275189	-4.9293	low		GSM275189	3.27993	low		GSM275189	3.51774	low		GSM275189	-1.73671	low		GSM275189	0.123318	low		GSM275189	4.17793	low		GSM275189	1.23695	low		GSM275189	-0.635892	low		GSM275189	4.10497	low		GSM275189	4.11243	low
GSM275190	2.28216	low		GSM275190	-6.16062	low		GSM275190	-4.76369	low		GSM275190	3.28639	low		GSM275190	4.76709	low		GSM275190	-1.1837	low		GSM275190	0.913559	low		GSM275190	4.52136	low		GSM275190	1.30123	low		GSM275190	0.207003	low		GSM275190	4.38321	low		GSM275190	4.40408	low
GSM275191	2.20608	low		GSM275191	-5.69197	low		GSM275191	-5.46261	low		GSM275191	3.28968	low		GSM275191	3.55218	low		GSM275191	-2.13352	low		GSM275191	-0.46079	low		GSM275191	3.76624	low		GSM275191	1.17872	low		GSM275191	-1.078	low		GSM275191	4.06081	low		GSM275191	3.76218	low
GSM275192	2.3434	high		GSM275192	-5.86952	high		GSM275192	-4.94919	high		GSM275192	3.31022	high		GSM275192	3.23143	high		GSM275192	-1.76391	high		GSM275192	-0.501875	high		GSM275192	3.98926	high		GSM275192	1.2106	high		GSM275192	-0.958682	high		GSM275192	3.86159	high		GSM275192	3.90058	high
GSM275193	2.14326	low		GSM275193	-6.4881	low		GSM275193	-5.01587	low		GSM275193	3.26139	low		GSM275193	3.80603	low		GSM275193	-1.89097	low		GSM275193	-0.208963	low		GSM275193	4.05342	low		GSM275193	1.20978	low		GSM275193	-0.295056	low		GSM275193	4.05939	low		GSM275193	4.14307	low
GSM275194	2.14027	low		GSM275194	-5.75923	low		GSM275194	-5.52646	low		GSM275194	3.29429	low		GSM275194	3.45603	low		GSM275194	-2.31791	low		GSM275194	-1.18753	low		GSM275194	3.54222	low		GSM275194	1.14337	low		GSM275194	-0.920259	low		GSM275194	4.05299	low		GSM275194	3.75467	low
GSM275195	2.41861	low		GSM275195	-5.60632	low		GSM275195	-4.90928	low		GSM275195	3.30161	low		GSM275195	3.98868	low		GSM275195	-1.51768	low		GSM275195	-0.473058	low		GSM275195	3.8019	low		GSM275195	1.20887	low		GSM275195	-0.30937	low		GSM275195	4.04063	low		GSM275195	3.89286	low
GSM275196	2.22593	low		GSM275196	-5.77019	low		GSM275196	-5.30565	low		GSM275196	3.28887	low		GSM275196	3.16838	low		GSM275196	-1.92844	low		GSM275196	-0.00217872	low		GSM275196	4.09466	low		GSM275196	1.19824	low		GSM275196	-1.17194	low		GSM275196	3.94464	low		GSM275196	4.02126	low
GSM275197	2.23395	low		GSM275197	-6.04418	low		GSM275197	-5.23665	low		GSM275197	3.30002	low		GSM275197	4.24113	low		GSM275197	-1.80942	low		GSM275197	0.577737	low		GSM275197	4.17863	low		GSM275197	1.24505	low		GSM275197	-0.651956	low		GSM275197	4.29934	low		GSM275197	4.12982	low
GSM275198	2.29659	high		GSM275198	-5.7284	high		GSM275198	-5.14862	high		GSM275198	3.27583	high		GSM275198	3.47365	high		GSM275198	-1.69079	high		GSM275198	-0.106602	high		GSM275198	4.06082	high		GSM275198	1.21569	high		GSM275198	-0.820245	high		GSM275198	3.91476	high		GSM275198	3.99926	high
GSM275199	2.1827	high		GSM275199	-6.10192	high		GSM275199	-5.22102	high		GSM275199	3.2715	high		GSM275199	3.42776	high		GSM275199	-1.69364	high		GSM275199	-0.852787	high		GSM275199	3.69117	high		GSM275199	1.16268	high		GSM275199	-0.273045	high		GSM275199	3.86296	high		GSM275199	3.74872	high
GSM275200	2.31302	high		GSM275200	-6.18774	high		GSM275200	-5.19851	high		GSM275200	3.2445	high		GSM275200	3.80897	high		GSM275200	-1.44633	high		GSM275200	0.273641	high		GSM275200	4.19942	high		GSM275200	1.26121	high		GSM275200	-0.178344	high		GSM275200	4.09505	high		GSM275200	4.11137	high
GSM275201	2.37497	low		GSM275201	-5.19991	low		GSM275201	-5.0063	low		GSM275201	3.38694	low		GSM275201	4.06726	low		GSM275201	-1.03125	low		GSM275201	0.257799	low		GSM275201	4.27127	low		GSM275201	1.20027	low		GSM275201	-0.267756	low		GSM275201	4.49852	low		GSM275201	4.05176	low
GSM275202	2.13856	low		GSM275202	-5.87117	low		GSM275202	-4.3773	low		GSM275202	3.29104	low		GSM275202	4.06554	low		GSM275202	-1.61727	low		GSM275202	0.197015	low		GSM275202	4.24936	low		GSM275202	1.24614	low		GSM275202	-0.753335	low		GSM275202	3.97332	low		GSM275202	4.12961	low
GSM275203	2.36666	high		GSM275203	-5.60804	high		GSM275203	-4.98392	high		GSM275203	3.30601	high		GSM275203	3.54534	high		GSM275203	-1.38064	high		GSM275203	-0.183896	high		GSM275203	3.91921	high		GSM275203	1.2168	high		GSM275203	-0.387276	high		GSM275203	3.94844	high		GSM275203	3.91895	high
GSM275204	2.37159	low		GSM275204	-5.64609	low		GSM275204	-5.25915	low		GSM275204	3.35089	low		GSM275204	3.89279	low		GSM275204	-1.76419	low		GSM275204	1.05427	low		GSM275204	4.41612	low		GSM275204	1.2364	low		GSM275204	-0.662205	low		GSM275204	4.12933	low		GSM275204	4.17699	low
GSM275205	2.29169	low		GSM275205	-6.2695	low		GSM275205	-5.01082	low		GSM275205	3.27996	low		GSM275205	4.13705	low		GSM275205	-2.00084	low		GSM275205	0.318591	low		GSM275205	4.00639	low		GSM275205	1.22457	low		GSM275205	-0.920718	low		GSM275205	4.13589	low		GSM275205	4.0754	low
GSM275206	2.29771	high		GSM275206	-5.84359	high		GSM275206	-5.20982	high		GSM275206	3.27696	high		GSM275206	3.63577	high		GSM275206	-1.55141	high		GSM275206	-0.256051	high		GSM275206	4.06691	high		GSM275206	1.23249	high		GSM275206	-0.917732	high		GSM275206	3.87998	high		GSM275206	3.95717	high
GSM275207	2.33926	high		GSM275207	-5.46611	high		GSM275207	-5.28969	high		GSM275207	3.30025	high		GSM275207	3.14064	high		GSM275207	-1.92605	high		GSM275207	0.0744467	high		GSM275207	4.19276	high		GSM275207	1.20647	high		GSM275207	-0.648546	high		GSM275207	3.86832	high		GSM275207	4.02416	high
GSM275208	2.35548	low		GSM275208	-5.67505	low		GSM275208	-5.12486	low		GSM275208	3.30338	low		GSM275208	3.78477	low		GSM275208	-1.43471	low		GSM275208	-0.266936	low		GSM275208	3.85747	low		GSM275208	1.1727	low		GSM275208	-0.399344	low		GSM275208	3.98432	low		GSM275208	3.90776	low
GSM275209	2.51042	high		GSM275209	-5.97106	high		GSM275209	-4.74207	high		GSM275209	3.27717	high		GSM275209	3.86196	high		GSM275209	-1.83743	high		GSM275209	-0.260843	high		GSM275209	4.27014	high		GSM275209	1.2164	high		GSM275209	-1.03048	high		GSM275209	4.07625	high		GSM275209	4.17428	high
GSM275210	2.20586	high		GSM275210	-6.10062	high		GSM275210	-5.07327	high		GSM275210	3.26458	high		GSM275210	3.16566	high		GSM275210	-1.97648	high		GSM275210	-0.674877	high		GSM275210	3.9026	high		GSM275210	1.2089	high		GSM275210	-1.21087	high		GSM275210	3.73833	high		GSM275210	3.84421	high
GSM275211	2.14641	low		GSM275211	-6.00994	low		GSM275211	-4.91892	low		GSM275211	3.25776	low		GSM275211	3.80555	low		GSM275211	-2.42285	low		GSM275211	-0.592697	low		GSM275211	3.91334	low		GSM275211	1.18872	low		GSM275211	-1.11511	low		GSM275211	3.93126	low		GSM275211	3.91452	low
GSM275212	2.39097	low		GSM275212	-5.91645	low		GSM275212	-5.55433	low		GSM275212	3.27344	low		GSM275212	3.03952	low		GSM275212	-2.29183	low		GSM275212	-1.10951	low		GSM275212	3.69243	low		GSM275212	1.18171	low		GSM275212	-0.927796	low		GSM275212	4.06512	low		GSM275212	3.86571	low
GSM275213	2.32005	low		GSM275213	-5.5947	low		GSM275213	-4.94993	low		GSM275213	3.28958	low		GSM275213	3.76542	low		GSM275213	-1.82691	low		GSM275213	-0.560788	low		GSM275213	3.88108	low		GSM275213	1.18135	low		GSM275213	-0.485844	low		GSM275213	4.07168	low		GSM275213	4.04308	low
GSM275214	2.2799	low		GSM275214	-6.28642	low		GSM275214	-5.14808	low		GSM275214	3.26416	low		GSM275214	3.97209	low		GSM275214	-1.39469	low		GSM275214	-0.107417	low		GSM275214	3.94863	low		GSM275214	1.23863	low		GSM275214	-0.328978	low		GSM275214	3.97789	low		GSM275214	3.9326	low
GSM275215	2.26683	high		GSM275215	-6.17329	high		GSM275215	-5.38976	high		GSM275215	3.31549	high		GSM275215	4.10428	high		GSM275215	-1.67645	high		GSM275215	0.307062	high		GSM275215	4.20894	high		GSM275215	1.21365	high		GSM275215	-0.437903	high		GSM275215	4.19411	high		GSM275215	4.09794	high
GSM275216	2.22322	high		GSM275216	-5.80192	high		GSM275216	-5.31092	high		GSM275216	3.2835	high		GSM275216	2.55425	high		GSM275216	-2.30108	high		GSM275216	-1.00285	high		GSM275216	3.74012	high		GSM275216	1.16331	high		GSM275216	-1.22832	high		GSM275216	3.60519	high		GSM275216	3.80116	high
GSM275217	2.30404	high		GSM275217	-5.43804	high		GSM275217	-4.6357	high		GSM275217	3.32411	high		GSM275217	2.88652	high		GSM275217	-2.07699	high		GSM275217	-0.820804	high		GSM275217	3.92974	high		GSM275217	1.17897	high		GSM275217	-1.07763	high		GSM275217	4.02036	high		GSM275217	3.90632	high
GSM275218	2.34826	low		GSM275218	-6.01616	low		GSM275218	-4.57956	low		GSM275218	3.26866	low		GSM275218	4.47834	low		GSM275218	-1.61321	low		GSM275218	0.355542	low		GSM275218	4.08355	low		GSM275218	1.22823	low		GSM275218	-0.183137	low		GSM275218	4.42787	low		GSM275218	4.19287	low
GSM275219	2.45468	low		GSM275219	-6.05658	low		GSM275219	-5.40274	low		GSM275219	3.24406	low		GSM275219	4.27436	low		GSM275219	-1.51154	low		GSM275219	-0.0138318	low		GSM275219	3.97883	low		GSM275219	1.24047	low		GSM275219	-0.171164	low		GSM275219	4.18698	low		GSM275219	3.96614	low
GSM275220	2.37007	low		GSM275220	-5.99857	low		GSM275220	-4.4099	low		GSM275220	3.31504	low		GSM275220	3.54071	low		GSM275220	-1.77862	low		GSM275220	-0.439186	low		GSM275220	3.63655	low		GSM275220	1.16725	low		GSM275220	-0.741717	low		GSM275220	3.99088	low		GSM275220	3.85374	low
GSM275221	2.26395	low		GSM275221	-5.67361	low		GSM275221	-5.25448	low		GSM275221	3.26615	low		GSM275221	3.23907	low		GSM275221	-1.72653	low		GSM275221	-0.390387	low		GSM275221	3.66327	low		GSM275221	1.19093	low		GSM275221	-0.698412	low		GSM275221	3.85193	low		GSM275221	3.74131	low
GSM275222	2.25226	low		GSM275222	-5.88282	low		GSM275222	-5.36279	low		GSM275222	3.28108	low		GSM275222	4.43052	low		GSM275222	-1.24367	low		GSM275222	-0.0397344	low		GSM275222	4.06959	low		GSM275222	1.24386	low		GSM275222	0.250749	low		GSM275222	4.20765	low		GSM275222	4.06991	low
GSM275223	2.31321	low		GSM275223	-5.80357	low		GSM275223	-4.84145	low		GSM275223	3.30803	low		GSM275223	3.42569	low		GSM275223	-1.57551	low		GSM275223	-0.331701	low		GSM275223	4.13773	low		GSM275223	1.22283	low		GSM275223	-0.857328	low		GSM275223	3.86286	low		GSM275223	3.98313	low
GSM275224	2.29904	low		GSM275224	-6.1988	low		GSM275224	-5.4208	low		GSM275224	3.2647	low		GSM275224	4.02273	low		GSM275224	-1.14538	low		GSM275224	0.485612	low		GSM275224	4.29804	low		GSM275224	1.26769	low		GSM275224	0.0800635	low		GSM275224	4.26139	low		GSM275224	4.20299	low
GSM275225	2.37802	low		GSM275225	-6.10386	low		GSM275225	-5.07525	low		GSM275225	3.25102	low		GSM275225	4.36497	low		GSM275225	-1.32586	low		GSM275225	0.463961	low		GSM275225	4.26567	low		GSM275225	1.27282	low		GSM275225	-0.061119	low		GSM275225	4.26572	low		GSM275225	4.23605	low
GSM275226	2.10379	high		GSM275226	-5.82479	high		GSM275226	-5.20974	high		GSM275226	3.26126	high		GSM275226	3.23012	high		GSM275226	-1.84758	high		GSM275226	-0.808552	high		GSM275226	3.72193	high		GSM275226	1.16541	high		GSM275226	-0.726199	high		GSM275226	3.84815	high		GSM275226	3.82852	high
GSM275227	2.23157	low		GSM275227	-5.62986	low		GSM275227	-4.89861	low		GSM275227	3.34181	low		GSM275227	3.70429	low		GSM275227	-1.62648	low		GSM275227	0.0419939	low		GSM275227	3.95757	low		GSM275227	1.15738	low		GSM275227	-0.388491	low		GSM275227	4.13373	low		GSM275227	3.95003	low
GSM275228	2.58082	low		GSM275228	-5.7911	low		GSM275228	-5.07928	low		GSM275228	3.32522	low		GSM275228	4.01842	low		GSM275228	-1.79103	low		GSM275228	0.0404248	low		GSM275228	4.14108	low		GSM275228	1.19303	low		GSM275228	-0.538473	low		GSM275228	4.19185	low		GSM275228	4.09371	low
GSM275229	2.22321	high		GSM275229	-5.59411	high		GSM275229	-4.9671	high		GSM275229	3.30571	high		GSM275229	3.73908	high		GSM275229	-1.60838	high		GSM275229	-0.48258	high		GSM275229	3.74685	high		GSM275229	1.18465	high		GSM275229	-0.415431	high		GSM275229	4.09284	high		GSM275229	3.89051	high
GSM275230	2.16996	low		GSM275230	-6.2557	low		GSM275230	-5.42567	low		GSM275230	3.27053	low		GSM275230	4.75053	low		GSM275230	-1.5212	low		GSM275230	0.68952	low		GSM275230	4.37319	low		GSM275230	1.27583	low		GSM275230	0.589051	low		GSM275230	4.36992	low		GSM275230	4.3793	low
GSM275231	2.24359	low		GSM275231	-6.57469	low		GSM275231	-5.09934	low		GSM275231	3.23313	low		GSM275231	4.17264	low		GSM275231	-1.50127	low		GSM275231	0.492507	low		GSM275231	4.20426	low		GSM275231	1.26904	low		GSM275231	-0.181033	low		GSM275231	4.13353	low		GSM275231	4.2117	low
GSM275232	2.07686	low		GSM275232	-6.02002	low		GSM275232	-4.7605	low		GSM275232	3.28518	low		GSM275232	3.99799	low		GSM275232	-1.74026	low		GSM275232	0.0381937	low		GSM275232	4.11334	low		GSM275232	1.22735	low		GSM275232	-0.352773	low		GSM275232	4.01443	low		GSM275232	4.11306	low
GSM275233	2.17387	low		GSM275233	-6.13319	low		GSM275233	-5.59867	low		GSM275233	3.23279	low		GSM275233	3.58704	low		GSM275233	-1.90971	low		GSM275233	-0.230314	low		GSM275233	4.04518	low		GSM275233	1.22811	low		GSM275233	-0.544879	low		GSM275233	4.04168	low		GSM275233	3.99617	low
GSM275234	2.23319	low		GSM275234	-6.24336	low		GSM275234	-5.68235	low		GSM275234	3.21516	low		GSM275234	4.67603	low		GSM275234	-1.87821	low		GSM275234	0.28164	low		GSM275234	4.09832	low		GSM275234	1.26738	low		GSM275234	-0.311237	low		GSM275234	4.23964	low		GSM275234	4.15408	low
GSM275235	2.08345	high		GSM275235	-6.23736	high		GSM275235	-4.85469	high		GSM275235	3.27428	high		GSM275235	3.96887	high		GSM275235	-1.71473	high		GSM275235	0.168902	high		GSM275235	4.00156	high		GSM275235	1.23858	high		GSM275235	-0.882077	high		GSM275235	4.00867	high		GSM275235	4.01786	high
GSM275236	2.20548	low		GSM275236	-6.19838	low		GSM275236	-5.12896	low		GSM275236	3.23704	low		GSM275236	4.17987	low		GSM275236	-1.65097	low		GSM275236	-0.149772	low		GSM275236	3.98024	low		GSM275236	1.23875	low		GSM275236	-0.490483	low		GSM275236	4.1601	low		GSM275236	4.0415	low
GSM275237	2.25908	high		GSM275237	-6.01873	high		GSM275237	-5.40659	high		GSM275237	3.24009	high		GSM275237	3.67908	high		GSM275237	-2.02527	high		GSM275237	-0.586067	high		GSM275237	3.78197	high		GSM275237	1.20286	high		GSM275237	-0.892657	high		GSM275237	3.80214	high		GSM275237	3.85789	high
GSM275238	2.0908	high		GSM275238	-6.03107	high		GSM275238	-5.93679	high		GSM275238	3.30645	high		GSM275238	3.89714	high		GSM275238	-2.16189	high		GSM275238	-0.024105	high		GSM275238	4.13354	high		GSM275238	1.19588	high		GSM275238	-0.988598	high		GSM275238	4.26669	high		GSM275238	4.07802	high
GSM275239	2.21069	high		GSM275239	-5.92218	high		GSM275239	-4.8144	high		GSM275239	3.28463	high		GSM275239	3.27143	high		GSM275239	-2.20891	high		GSM275239	-0.364154	high		GSM275239	4.01806	high		GSM275239	1.18627	high		GSM275239	-0.721511	high		GSM275239	3.80687	high		GSM275239	3.97442	high
GSM275240	2.31565	low		GSM275240	-5.67811	low		GSM275240	-5.21897	low		GSM275240	3.29071	low		GSM275240	3.47696	low		GSM275240	-2.12149	low		GSM275240	-0.739309	low		GSM275240	3.61992	low		GSM275240	1.15677	low		GSM275240	-0.941441	low		GSM275240	3.89917	low		GSM275240	3.69928	low
GSM275241	2.08216	low		GSM275241	-5.52286	low		GSM275241	-4.94949	low		GSM275241	3.29149	low		GSM275241	3.06172	low		GSM275241	-2.03903	low		GSM275241	-0.953007	low		GSM275241	3.75333	low		GSM275241	1.16666	low		GSM275241	-0.8852	low		GSM275241	3.83308	low		GSM275241	3.79494	low
GSM275242	2.27207	high		GSM275242	-5.8779	high		GSM275242	-5.25206	high		GSM275242	3.28683	high		GSM275242	3.86006	high		GSM275242	-1.81204	high		GSM275242	-0.254612	high		GSM275242	3.94561	high		GSM275242	1.17536	high		GSM275242	-0.563802	high		GSM275242	3.87704	high		GSM275242	4.01629	high
GSM275243	1.98666	low		GSM275243	-6.35671	low		GSM275243	-5.54123	low		GSM275243	3.2869	low		GSM275243	4.51156	low		GSM275243	-1.91387	low		GSM275243	-0.132539	low		GSM275243	3.82981	low		GSM275243	1.18928	low		GSM275243	-0.557667	low		GSM275243	4.03733	low		GSM275243	3.9381	low
GSM275244	2.19608	high		GSM275244	-6.10507	high		GSM275244	-4.67036	high		GSM275244	3.27992	high		GSM275244	3.43472	high		GSM275244	-1.78578	high		GSM275244	-0.451125	high		GSM275244	4.06266	high		GSM275244	1.20686	high		GSM275244	-0.929686	high		GSM275244	3.74189	high		GSM275244	3.96293	high
GSM275245	2.28724	high		GSM275245	-6.02319	high		GSM275245	-4.68242	high		GSM275245	3.2671	high		GSM275245	3.36437	high		GSM275245	-1.81643	high		GSM275245	-0.257515	high		GSM275245	3.9638	high		GSM275245	1.21272	high		GSM275245	-0.897151	high		GSM275245	3.77137	high		GSM275245	3.95347	high
GSM275246	2.32185	low		GSM275246	-6.29006	low		GSM275246	-5.57161	low		GSM275246	3.21893	low		GSM275246	4.5137	low		GSM275246	-1.43836	low		GSM275246	0.470395	low		GSM275246	4.15566	low		GSM275246	1.27533	low		GSM275246	-0.179329	low		GSM275246	4.25161	low		GSM275246	4.132	low
GSM275247	2.27371	high		GSM275247	-5.66826	high		GSM275247	-5.19798	high		GSM275247	3.28253	high		GSM275247	3.07182	high		GSM275247	-1.81987	high		GSM275247	-0.9535	high		GSM275247	3.70072	high		GSM275247	1.17568	high		GSM275247	-0.689598	high		GSM275247	3.71272	high		GSM275247	3.72839	high
GSM275248	2.15772	low		GSM275248	-6.41604	low		GSM275248	-5.15697	low		GSM275248	3.23134	low		GSM275248	4.60825	low		GSM275248	-1.7423	low		GSM275248	0.303671	low		GSM275248	4.21996	low		GSM275248	1.26894	low		GSM275248	-0.554057	low		GSM275248	4.22617	low		GSM275248	4.20355	low
GSM275249	2.19163	high		GSM275249	-5.681	high		GSM275249	-5.29953	high		GSM275249	3.26806	high		GSM275249	3.11595	high		GSM275249	-2.08952	high		GSM275249	-0.932683	high		GSM275249	3.64892	high		GSM275249	1.15971	high		GSM275249	-0.848728	high		GSM275249	3.76543	high		GSM275249	3.67163	high
GSM275250	2.12889	low		GSM275250	-6.34768	low		GSM275250	-5.1106	low		GSM275250	3.2659	low		GSM275250	4.06635	low		GSM275250	-1.82908	low		GSM275250	0.140943	low		GSM275250	3.91057	low		GSM275250	1.22131	low		GSM275250	-0.251975	low		GSM275250	3.88219	low		GSM275250	3.9047	low
GSM275251	2.06781	low		GSM275251	-6.29014	low		GSM275251	-5.21095	low		GSM275251	3.25375	low		GSM275251	3.68878	low		GSM275251	-2.36191	low		GSM275251	0.00514989	low		GSM275251	4.08495	low		GSM275251	1.21446	low		GSM275251	-0.92106	low		GSM275251	4.05579	low		GSM275251	4.03085	low
GSM275252	2.23078	low		GSM275252	-5.86231	low		GSM275252	-5.40984	low		GSM275252	3.25087	low		GSM275252	3.40725	low		GSM275252	-1.96075	low		GSM275252	-0.452682	low		GSM275252	3.80081	low		GSM275252	1.19102	low		GSM275252	-0.782534	low		GSM275252	4.0464	low		GSM275252	3.85068	low
GSM275253	2.20545	low		GSM275253	-6.49171	low		GSM275253	-5.23004	low		GSM275253	3.27686	low		GSM275253	4.39209	low		GSM275253	-1.61644	low		GSM275253	-0.137316	low		GSM275253	4.01227	low		GSM275253	1.22465	low		GSM275253	-0.284978	low		GSM275253	4.0357	low		GSM275253	4.06103	low
GSM275254	2.16084	low		GSM275254	-5.90332	low		GSM275254	-4.86926	low		GSM275254	3.28696	low		GSM275254	3.32992	low		GSM275254	-1.81949	low		GSM275254	-0.62753	low		GSM275254	3.83965	low		GSM275254	1.19628	low		GSM275254	-1.05062	low		GSM275254	3.75832	low		GSM275254	3.82972	low
GSM275255	2.26059	low		GSM275255	-6.09169	low		GSM275255	-4.74153	low		GSM275255	3.25968	low		GSM275255	3.93172	low		GSM275255	-1.76982	low		GSM275255	0.0584903	low		GSM275255	4.10948	low		GSM275255	1.21956	low		GSM275255	-0.654783	low		GSM275255	4.02944	low		GSM275255	4.01461	low
GSM275256	2.04603	high		GSM275256	-5.67894	high		GSM275256	-5.44861	high		GSM275256	3.28778	high		GSM275256	3.18797	high		GSM275256	-2.1578	high		GSM275256	-0.904845	high		GSM275256	3.49083	high		GSM275256	1.15169	high		GSM275256	-1.22216	high		GSM275256	3.73313	high		GSM275256	3.68526	high
GSM275257	2.1659	high		GSM275257	-6.07595	high		GSM275257	-5.01051	high		GSM275257	3.24074	high		GSM275257	3.84837	high		GSM275257	-1.90245	high		GSM275257	-0.19731	high		GSM275257	4.03269	high		GSM275257	1.22868	high		GSM275257	-0.702031	high		GSM275257	4.09515	high		GSM275257	3.94928	high
GSM275258	2.27526	low		GSM275258	-6.10416	low		GSM275258	-5.13862	low		GSM275258	3.2367	low		GSM275258	4.35107	low		GSM275258	-1.78186	low		GSM275258	-0.0280509	low		GSM275258	4.17177	low		GSM275258	1.24833	low		GSM275258	-0.429157	low		GSM275258	4.33903	low		GSM275258	4.18506	low
GSM275259	2.22899	low		GSM275259	-6.46926	low		GSM275259	-5.72368	low		GSM275259	3.20469	low		GSM275259	5.12064	low		GSM275259	-1.12901	low		GSM275259	0.96415	low		GSM275259	4.3903	low		GSM275259	1.34909	low		GSM275259	0.433816	low		GSM275259	4.52337	low		GSM275259	4.38697	low
GSM275260	2.30285	low		GSM275260	-6.35329	low		GSM275260	-5.2369	low		GSM275260	3.2195	low		GSM275260	4.86425	low		GSM275260	-1.2636	low		GSM275260	0.850615	low		GSM275260	4.38594	low		GSM275260	1.31575	low		GSM275260	0.182453	low		GSM275260	4.33153	low		GSM275260	4.2754	low
GSM275261	2.3145	high		GSM275261	-5.54157	high		GSM275261	-4.98803	high		GSM275261	3.30236	high		GSM275261	2.80001	high		GSM275261	-2.05955	high		GSM275261	-0.760953	high		GSM275261	3.8014	high		GSM275261	1.18458	high		GSM275261	-1.08697	high		GSM275261	3.94161	high		GSM275261	3.84544	high
GSM275262	1.9672	high		GSM275262	-5.53162	high		GSM275262	-5.13293	high		GSM275262	3.51279	high		GSM275262	4.33681	high		GSM275262	-1.17758	high		GSM275262	0.946894	high		GSM275262	4.41302	high		GSM275262	1.12959	high		GSM275262	-0.122819	high		GSM275262	4.63648	high		GSM275262	4.32075	high
GSM275263	2.39133	low		GSM275263	-5.91204	low		GSM275263	-5.20191	low		GSM275263	3.29313	low		GSM275263	4.48913	low		GSM275263	-1.98438	low		GSM275263	-0.41754	low		GSM275263	3.88338	low		GSM275263	1.22367	low		GSM275263	-0.84622	low		GSM275263	4.11605	low		GSM275263	3.90332	low
GSM275264	2.38882	low		GSM275264	-6.49331	low		GSM275264	-5.40033	low		GSM275264	3.19059	low		GSM275264	5.55277	low		GSM275264	-0.808439	low		GSM275264	1.58376	low		GSM275264	4.7324	low		GSM275264	1.40423	low		GSM275264	0.481334	low		GSM275264	4.68289	low		GSM275264	4.58987	low
GSM275265	2.03037	high		GSM275265	-6.70409	high		GSM275265	-6.13302	high		GSM275265	3.18607	high		GSM275265	6.54656	high		GSM275265	-0.617588	high		GSM275265	2.32686	high		GSM275265	4.85083	high		GSM275265	1.47665	high		GSM275265	1.31667	high		GSM275265	4.90569	high		GSM275265	4.75325	high
GSM275266	2.09247	high		GSM275266	-5.97829	high		GSM275266	-5.07539	high		GSM275266	3.25812	high		GSM275266	3.90137	high		GSM275266	-2.25913	high		GSM275266	-0.54149	high		GSM275266	3.83055	high		GSM275266	1.20066	high		GSM275266	-1.13225	high		GSM275266	4.0665	high		GSM275266	3.92337	high
GSM275267	2.20538	high		GSM275267	-5.92327	high		GSM275267	-5.18326	high		GSM275267	3.2785	high		GSM275267	3.19851	high		GSM275267	-2.03026	high		GSM275267	-0.729725	high		GSM275267	3.69423	high		GSM275267	1.1619	high		GSM275267	-0.764757	high		GSM275267	3.83285	high		GSM275267	3.71439	high
GSM275268	2.0063	low		GSM275268	-6.33653	low		GSM275268	-5.56581	low		GSM275268	3.23699	low		GSM275268	3.57962	low		GSM275268	-2.06028	low		GSM275268	-0.110006	low		GSM275268	3.82088	low		GSM275268	1.21221	low		GSM275268	-0.915082	low		GSM275268	3.97936	low		GSM275268	3.88356	low
GSM275269	2.36326	low		GSM275269	-6.04255	low		GSM275269	-4.94993	low		GSM275269	3.26774	low		GSM275269	3.68472	low		GSM275269	-1.84201	low		GSM275269	-0.879576	low		GSM275269	3.83738	low		GSM275269	1.18657	low		GSM275269	-0.738211	low		GSM275269	4.0698	low		GSM275269	3.79588	low
GSM275270	2.22174	low		GSM275270	-5.68938	low		GSM275270	-5.33716	low		GSM275270	3.34284	low		GSM275270	3.50377	low		GSM275270	-1.89677	low		GSM275270	-0.515555	low		GSM275270	3.60722	low		GSM275270	1.14209	low		GSM275270	-0.902981	low		GSM275270	4.01618	low		GSM275270	3.78888	low
GSM275271	2.29298	high		GSM275271	-5.47615	high		GSM275271	-4.73833	high		GSM275271	3.32161	high		GSM275271	3.41597	high		GSM275271	-2.05457	high		GSM275271	-0.249085	high		GSM275271	3.93419	high		GSM275271	1.20377	high		GSM275271	-1.04948	high		GSM275271	3.88106	high		GSM275271	3.97791	high
GSM275272	2.27006	high		GSM275272	-5.9631	high		GSM275272	-5.17845	high		GSM275272	3.25426	high		GSM275272	3.47227	high		GSM275272	-1.98311	high		GSM275272	-0.36918	high		GSM275272	4.00481	high		GSM275272	1.21672	high		GSM275272	-0.533867	high		GSM275272	3.98016	high		GSM275272	3.93184	high
GSM275273	2.46886	low		GSM275273	-5.68758	low		GSM275273	-4.49747	low		GSM275273	3.34336	low		GSM275273	4.2297	low		GSM275273	-1.95593	low		GSM275273	-0.198189	low		GSM275273	4.13094	low		GSM275273	1.22217	low		GSM275273	-1.05752	low		GSM275273	4.10439	low		GSM275273	4.10329	low
GSM275274	2.29895	high		GSM275274	-6.13102	high		GSM275274	-4.6186	high		GSM275274	3.28717	high		GSM275274	4.31778	high		GSM275274	-1.29537	high		GSM275274	0.216604	high		GSM275274	4.14532	high		GSM275274	1.27537	high		GSM275274	-0.387101	high		GSM275274	4.1166	high		GSM275274	4.02878	high
GSM275275	2.43813	high		GSM275275	-5.78935	high		GSM275275	-5.16213	high		GSM275275	3.30422	high		GSM275275	3.5019	high		GSM275275	-2.01596	high		GSM275275	-0.726072	high		GSM275275	3.41654	high		GSM275275	1.1808	high		GSM275275	-0.990414	high		GSM275275	3.86508	high		GSM275275	3.58771	high
GSM275276	2.19773	high		GSM275276	-5.91997	high		GSM275276	-5.16389	high		GSM275276	3.26808	high		GSM275276	3.97701	high		GSM275276	-1.73702	high		GSM275276	0.162887	high		GSM275276	4.12763	high		GSM275276	1.26678	high		GSM275276	-0.286384	high		GSM275276	4.12344	high		GSM275276	4.08888	high
GSM275277	2.24922	high		GSM275277	-6.00365	high		GSM275277	-5.08551	high		GSM275277	3.29517	high		GSM275277	3.60824	high		GSM275277	-1.5061	high		GSM275277	-0.0916737	high		GSM275277	4.1098	high		GSM275277	1.22854	high		GSM275277	-0.381412	high		GSM275277	4.06823	high		GSM275277	4.07065	high
GSM275278	2.31958	high		GSM275278	-5.85671	high		GSM275278	-4.79465	high		GSM275278	3.30379	high		GSM275278	3.66587	high		GSM275278	-1.57982	high		GSM275278	-0.253532	high		GSM275278	3.99341	high		GSM275278	1.21616	high		GSM275278	-0.510724	high		GSM275278	3.93307	high		GSM275278	3.91551	high
GSM275279	2.28692	high		GSM275279	-5.69376	high		GSM275279	-4.71628	high		GSM275279	3.3082	high		GSM275279	3.98206	high		GSM275279	-1.39201	high		GSM275279	-0.382887	high		GSM275279	3.98627	high		GSM275279	1.21861	high		GSM275279	-0.136186	high		GSM275279	3.99277	high		GSM275279	3.98374	high
GSM275280	2.14921	low		GSM275280	-5.92632	low		GSM275280	-5.22241	low		GSM275280	3.32864	low		GSM275280	3.93389	low		GSM275280	-1.60773	low		GSM275280	0.197388	low		GSM275280	3.96255	low		GSM275280	1.16383	low		GSM275280	-0.149248	low		GSM275280	4.25095	low		GSM275280	3.98977	low
GSM275281	2.11947	high		GSM275281	-5.97666	high		GSM275281	-5.16087	high		GSM275281	3.27736	high		GSM275281	3.50372	high		GSM275281	-2.2545	high		GSM275281	-0.266075	high		GSM275281	3.98653	high		GSM275281	1.21189	high		GSM275281	-1.11854	high		GSM275281	4.0567	high		GSM275281	3.96823	high
GSM275282	2.19999	low		GSM275282	-5.92305	low		GSM275282	-4.89492	low		GSM275282	3.36821	low		GSM275282	4.01935	low		GSM275282	-1.78695	low		GSM275282	-0.0416823	low		GSM275282	4.11025	low		GSM275282	1.1633	low		GSM275282	-0.371296	low		GSM275282	4.1476	low		GSM275282	4.05765	low
GSM275283	2.36475	low		GSM275283	-5.74413	low		GSM275283	-5.21047	low		GSM275283	3.29513	low		GSM275283	3.8894	low		GSM275283	-1.81477	low		GSM275283	-0.839351	low		GSM275283	3.84127	low		GSM275283	1.20687	low		GSM275283	-0.437113	low		GSM275283	4.00255	low		GSM275283	3.84159	low
GSM275284	2.45831	high		GSM275284	-6.00482	high		GSM275284	-5.32585	high		GSM275284	3.29192	high		GSM275284	3.85194	high		GSM275284	-2.21474	high		GSM275284	-0.619174	high		GSM275284	3.73082	high		GSM275284	1.17539	high		GSM275284	-1.03285	high		GSM275284	4.07821	high		GSM275284	3.77495	high
GSM275285	2.31608	low		GSM275285	-5.93353	low		GSM275285	-4.97925	low		GSM275285	3.27638	low		GSM275285	3.85639	low		GSM275285	-1.54316	low		GSM275285	-0.191122	low		GSM275285	4.01135	low		GSM275285	1.20881	low		GSM275285	-0.349051	low		GSM275285	4.18207	low		GSM275285	3.97367	low
GSM275286	2.21076	high		GSM275286	-5.48312	high		GSM275286	-4.58442	high		GSM275286	3.29439	high		GSM275286	3.76537	high		GSM275286	-1.98828	high		GSM275286	-0.675155	high		GSM275286	3.91286	high		GSM275286	1.16972	high		GSM275286	-1.18882	high		GSM275286	3.8736	high		GSM275286	3.92181	high
GSM275287	2.23987	high		GSM275287	-6.14987	high		GSM275287	-4.86757	high		GSM275287	3.25031	high		GSM275287	3.59702	high		GSM275287	-2.02792	high		GSM275287	0.317792	high		GSM275287	4.14589	high		GSM275287	1.24266	high		GSM275287	-0.765345	high		GSM275287	4.0057	high		GSM275287	4.02497	high
GSM275288	2.32014	low		GSM275288	-5.94967	low		GSM275288	-4.8714	low		GSM275288	3.28634	low		GSM275288	3.25825	low		GSM275288	-2.20946	low		GSM275288	-0.495574	low		GSM275288	4.12984	low		GSM275288	1.19565	low		GSM275288	-1.10921	low		GSM275288	4.02278	low		GSM275288	4.03465	low
GSM275289	2.09751	high		GSM275289	-6.41038	high		GSM275289	-5.33106	high		GSM275289	3.23655	high		GSM275289	4.0338	high		GSM275289	-1.55048	high		GSM275289	0.184458	high		GSM275289	4.04863	high		GSM275289	1.27311	high		GSM275289	-0.489589	high		GSM275289	4.10238	high		GSM275289	4.09815	high
GSM275290	2.19572	high		GSM275290	-5.94853	high		GSM275290	-5.1517	high		GSM275290	3.27086	high		GSM275290	3.1308	high		GSM275290	-2.03467	high		GSM275290	-0.643259	high		GSM275290	3.80222	high		GSM275290	1.19213	high		GSM275290	-0.987218	high		GSM275290	3.86319	high		GSM275290	3.7832	high
GSM275291	2.21388	low		GSM275291	-5.66137	low		GSM275291	-5.23163	low		GSM275291	3.32405	low		GSM275291	3.10951	low		GSM275291	-1.83449	low		GSM275291	-0.766096	low		GSM275291	3.66135	low		GSM275291	1.13071	low		GSM275291	-0.910141	low		GSM275291	3.83235	low		GSM275291	3.6805	low
GSM275292	2.0218	low		GSM275292	-5.94664	low		GSM275292	-5.80721	low		GSM275292	3.26174	low		GSM275292	3.35903	low		GSM275292	-2.51642	low		GSM275292	-0.878985	low		GSM275292	3.63453	low		GSM275292	1.16284	low		GSM275292	-1.09607	low		GSM275292	3.96315	low		GSM275292	3.76775	low
GSM275293	2.30167	low		GSM275293	-5.93429	low		GSM275293	-5.45142	low		GSM275293	3.24957	low		GSM275293	3.16382	low		GSM275293	-2.09467	low		GSM275293	-0.837345	low		GSM275293	3.64693	low		GSM275293	1.1901	low		GSM275293	-1.09125	low		GSM275293	4.03528	low		GSM275293	3.79675	low
GSM275294	2.29336	high		GSM275294	-6.04888	high		GSM275294	-4.50644	high		GSM275294	3.26899	high		GSM275294	3.59827	high		GSM275294	-2.09164	high		GSM275294	-0.329201	high		GSM275294	4.06292	high		GSM275294	1.20402	high		GSM275294	-1.07187	high		GSM275294	4.01293	high		GSM275294	3.96146	high
GSM275295	2.15275	low		GSM275295	-5.96463	low		GSM275295	-4.69545	low		GSM275295	3.28729	low		GSM275295	3.32453	low		GSM275295	-2.0993	low		GSM275295	-0.535706	low		GSM275295	4.03654	low		GSM275295	1.19942	low		GSM275295	-1.09641	low		GSM275295	3.91897	low		GSM275295	3.82228	low
GSM275296	2.32941	low		GSM275296	-5.82864	low		GSM275296	-4.54552	low		GSM275296	3.28711	low		GSM275296	3.19693	low		GSM275296	-2.23577	low		GSM275296	-0.475786	low		GSM275296	4.0015	low		GSM275296	1.19664	low		GSM275296	-1.26425	low		GSM275296	3.7302	low		GSM275296	3.82459	low
GSM275297	2.15647	high		GSM275297	-5.84432	high		GSM275297	-4.98412	high		GSM275297	3.26872	high		GSM275297	3.42577	high		GSM275297	-2.02581	high		GSM275297	-0.333434	high		GSM275297	4.00619	high		GSM275297	1.20471	high		GSM275297	-0.874589	high		GSM275297	3.87854	high		GSM275297	3.86642	high
GSM275298	2.19066	high		GSM275298	-6.18264	high		GSM275298	-4.77897	high		GSM275298	3.26623	high		GSM275298	4.23078	high		GSM275298	-2.01761	high		GSM275298	0.175771	high		GSM275298	4.08476	high		GSM275298	1.21959	high		GSM275298	-0.664759	high		GSM275298	4.06976	high		GSM275298	4.07173	high
GSM275299	2.31733	high		GSM275299	-5.86319	high		GSM275299	-5.0808	high		GSM275299	3.26827	high		GSM275299	3.68439	high		GSM275299	-2.2278	high		GSM275299	-1.11182	high		GSM275299	3.66016	high		GSM275299	1.16309	high		GSM275299	-0.874406	high		GSM275299	3.92016	high		GSM275299	3.76248	high
GSM275300	2.36518	high		GSM275300	-5.64791	high		GSM275300	-4.72195	high		GSM275300	3.31747	high		GSM275300	2.9379	high		GSM275300	-1.52601	high		GSM275300	-1.03226	high		GSM275300	3.35385	high		GSM275300	1.1693	high		GSM275300	-0.621558	high		GSM275300	3.76151	high		GSM275300	3.5642	high
GSM275301	2.12649	low		GSM275301	-5.99586	low		GSM275301	-5.02225	low		GSM275301	3.28835	low		GSM275301	3.29929	low		GSM275301	-1.81079	low		GSM275301	-0.525159	low		GSM275301	3.91732	low		GSM275301	1.21609	low		GSM275301	-1.12433	low		GSM275301	3.69543	low		GSM275301	3.93161	low
GSM275302	2.29805	low		GSM275302	-5.72535	low		GSM275302	-5.00416	low		GSM275302	3.30917	low		GSM275302	4.02001	low		GSM275302	-1.57176	low		GSM275302	-0.00573126	low		GSM275302	4.15689	low		GSM275302	1.21884	low		GSM275302	-0.661018	low		GSM275302	4.0501	low		GSM275302	4.05029	low
GSM275303	2.22772	low		GSM275303	-6.15304	low		GSM275303	-5.69479	low		GSM275303	3.23688	low		GSM275303	4.54147	low		GSM275303	-1.79183	low		GSM275303	0.0221159	low		GSM275303	4.04281	low		GSM275303	1.24937	low		GSM275303	-0.584907	low		GSM275303	4.33764	low		GSM275303	4.14887	low
GSM275304	2.27767	low		GSM275304	-5.83693	low		GSM275304	-4.70131	low		GSM275304	3.29227	low		GSM275304	3.84558	low		GSM275304	-1.21431	low		GSM275304	-0.0733498	low		GSM275304	4.10074	low		GSM275304	1.22344	low		GSM275304	-0.207469	low		GSM275304	3.97938	low		GSM275304	4.05152	low
GSM275305	2.51028	high		GSM275305	-5.48874	high		GSM275305	-4.68099	high		GSM275305	3.31733	high		GSM275305	3.41743	high		GSM275305	-2.033	high		GSM275305	-0.574406	high		GSM275305	3.929	high		GSM275305	1.19812	high		GSM275305	-1.15146	high		GSM275305	4.01534	high		GSM275305	3.83148	high
GSM275306	2.31423	low		GSM275306	-6.28672	low		GSM275306	-5.43362	low		GSM275306	3.3282	low		GSM275306	4.21294	low		GSM275306	-1.76721	low		GSM275306	0.249677	low		GSM275306	4.12924	low		GSM275306	1.22619	low		GSM275306	-0.315397	low		GSM275306	4.22624	low		GSM275306	4.19397	low
GSM275307	1.99678	high		GSM275307	-5.88504	high		GSM275307	-5.50707	high		GSM275307	3.25981	high		GSM275307	3.22123	high		GSM275307	-2.25901	high		GSM275307	-0.825999	high		GSM275307	3.58368	high		GSM275307	1.16062	high		GSM275307	-1.07871	high		GSM275307	3.97649	high		GSM275307	3.71571	high
GSM275308	2.15481	low		GSM275308	-6.27924	low		GSM275308	-5.09355	low		GSM275308	3.24346	low		GSM275308	4.26045	low		GSM275308	-1.78976	low		GSM275308	0.152511	low		GSM275308	3.96265	low		GSM275308	1.24436	low		GSM275308	-0.649357	low		GSM275308	4.11349	low		GSM275308	4.07	low
